# Supplementary material for: Genome-Scale Transcription-Translation Mapping Reveals Features of Zymomonas mobilis Transcription Units and Promoters
Source: mSystems. 2020 Jul 21;5(4):e00250-20. doi: 10.1128/mSystems.00250-20 (PMC7566282; doi:10.1128/mSystems.00250-20)
Supplement: DATA SET S1 [file mSystems.00250-20-sd001.xlsx]

## Sheet: Legends
Column labels for Worksheets in Data Set S1
TSSs	Explanation:
Type	Primary or Secondary TSS
Position	using 1-based genome coordinate system
A	Minimal medium, anaerobic, mid-glucose
B	Minimal medium, anaerobic, stationary
C	Rich medium, anaerobic, mid-glucose
D	Rich medium, anaerobic, stationary
E	Rich medium, aerobic, mid-glucose
F	Rich medium, aerobic, stationary
A_Cov	Replicate Mean RppH-treated TSS-seq coverage in condition A
B_Cov	Replicate Mean RppH-treated TSS-seq coverage in condition B
C_Cov	Replicate Mean RppH-treated TSS-seq coverage in condition C
D_Cov	Replicate Mean RppH-treated TSS-seq coverage in condition D
E_Cov	Replicate Mean RppH-treated TSS-seq coverage in condition E
F_Cov	Replicate Mean RppH-treated TSS-seq coverage in condition F
Gene	Gene Assignment
Class	genomic context of TSS relative to gene or genome
Relative Location	distance relative to start codon of gene assignment
TSS-Promoter Validation	Explanation: comparison to promoter regions in Yang et al., 2019 Biotechnol Biofuels 12:52
Transcribed gene	gene naturally downstream from test promoter region in Z. mobilis chromosome
Promoter Region Size (bp)	size of promoter region tested in Yang et al.
Promoter region start	upstream genome coordinate of tested promoter region
Promoter Region end	downstream genome coordinate of tested promoter region
Strand
Number of TSSs	Number of TSSs found within the promoter region
Number in Random Set	Number of TSSs found within randomized control for promoter region (same size DNA rotated 90° around chromosome)
Wilcoxon p	p value from Wilcoxon Signed Rank Sum Test that TSS matches could occur by random chance
	The Yang et al., 2019 promoters were categorized in three sets by apparent promoter strength, strong, medium, and weak
	A p value was calculated for set set
TSS-5'end validation	Explanation: comparison to transcript 5' ends in Cho et al., 2014 Appl Environ Microbiol 80:4189; Cho et al., 2017 Front Microbiol 8:2432
RNA ID	ID assigned to transcript in Cho et al., 2014 or Cho et al., 2019
Gene	Gene associated with transcript (same as ID for sRNAs)
Strand
Coordinate	Genome coordinate in CP023715.1 of the transcript 5' end
bp to nearest TSS	Distance in bp to the genome coordinate of TSS in our dataset nearest to the mapped transcript 5' end
TSS coordiate	Genome coordinate of TSS in our dataset nearest to the mapped transcript 5' end
TSS ID	ID# of the TSS nearest to the mapped transcript 5' end
TSS strand
bp to randomized pos	Distance in bp to the genome coordinate of a TSS in a randomized dataset nearest to the mapped transcript 5' end

## Sheet: TSSs
Sequence	Position	Name	Strand	Type	A	B	C	D	E	F	A_Cov	B_Cov	C_Cov	D_Cov	E_Cov	F_Cov	Gene	Class	Relative Location
ZM4	1463	TSS_0001	-	S						1						13.479		secondary TSS; excluded from analysis
ZM4	1464	TSS_0002	-	P	1	1	1	1		1	44.7872	41.7442	23.4883	27.1802		18.1421	ZMO0001	antisense
ZM4	3702	TSS_0003	+	P	1	1	1	1		1	19.9544	93.2616	13.7378	67.2709		39.5609	ZMO0003	antisense
ZM4	6905	TSS_0004	+	P		1						7.36532					ZMO0006	antisense
ZM4	9461	TSS_0005	+	P				1						7.01741			ZMO0008	antisense
ZM4	12710	TSS_0006	+	P		1						8.81183					ZMO0010	TSS-Gene pair	-296
ZM4	13041	TSS_0007	+	P		1		1				19.5816		8.80166			ZMO0010	intragenic
ZM4	13814	TSS_0008	+	S	1						16.0982							secondary TSS; excluded from analysis
ZM4	13815	TSS_0009	+	P	1						25.0294						ZMO0011	antisense
ZM4	13816	TSS_0010	+	P				1						5.5081			ZMO0011	antisense
ZM4	13840	TSS_0011	-	P			1						18.9801				ZMO0011	intragenic
ZM4	14036	TSS_0012	+	P	1		1	1	1		31.0751		18.3569	14.1031	6.7787		ZMO0011	antisense
ZM4	14321	TSS_0013	-	P		1				1		42.1558				21.5025	ZMO0011	intragenic
ZM4	14515	TSS_0014	-	P	1						65.0081						ZMO0011	TSS-Gene pair	-144
ZM4	14613	TSS_0015	+	P	1	1	1	1		1	22.5621	36.187	15.8296	38.9289		20.2747	ZMO0012	antisense
ZM4	17333	TSS_0016	+	P	1	1	1	1	1	1	85.6746	220.029	160.738	106.245	131.856	287.126	ZMO0015	leaderless	0
ZM4	18245	TSS_0017	+	S	1						14.938							secondary TSS; excluded from analysis
ZM4	18246	TSS_0018	+	P	1	1	1	1	1		500.667	158.345	295.948	198.899	49.0046		ZMO0016	TSS-Gene pair	-121
ZM4	18319	TSS_0019	+	P	1						15.7456						ZMO0016	TSS-Gene pair	-48
ZM4	18336	TSS_0020	+	P			1			1			24.1115			39.8119	ZMO0016	TSS-Gene pair	-31
ZM4	18337	TSS_0021	+	S					1						43.8878			secondary TSS; excluded from analysis
ZM4	18338	TSS_0022	+	P	1	1	1		1	1	80.8626	384.331	84.8513		171.792	259.67	ZMO0016	TSS-Gene pair	-29
ZM4	18634	TSS_0023	+	P	1						13.1084						ZMO0017	TSS-Gene pair	-361
ZM4	18757	TSS_0024	+	P				1						13.7197			ZMO0017	TSS-Gene pair	-238
ZM4	21175	TSS_0025	+	P	1						57.0863						ZMO0019	TSS-Gene pair	-37
ZM4	26028	TSS_0026	-	S		1						16.9835						secondary TSS; excluded from analysis
ZM4	26029	TSS_0027	-	P		1						33.2366					ZMO0022	TSS-Gene pair	-47
ZM4	29260	TSS_0028	+	P	1	1	1	1	1		137.023	75.6568	49.632	21.9563	25.6579		ZMO0027	TSS-Gene pair	-33
ZM4	33470	TSS_0029	-	P	1	1		1		1	13.7304	55.9374		32.5283		22.4473	ZMO0029	intragenic
ZM4	33788	TSS_0030	+	P				1						4.46709			ZMO0030	TSS-Gene pair	-436
ZM4	34059	TSS_0031	+	P	1	1		1			22.1414	22.1177		7.24571			ZMO0030	TSS-Gene pair	-165
ZM4	34172	TSS_0032	+	P	1						18.1042						ZMO0030	TSS-Gene pair	-52
ZM4	35508	TSS_0033	+	P	1		1	1	1	1	16.9214		15.8296	18.5118	9.71275	9.85605	ZMO0031	antisense
ZM4	35509	TSS_0034	+	S	1						14.1918							secondary TSS; excluded from analysis
ZM4	37929	TSS_0035	+	P	1						9.59147						ZMO0035	TSS-Gene pair	-88
ZM4	37945	TSS_0036	+	P	1	1			1	1	22.0825	144.777			12.1041	24.0828	ZMO0035	TSS-Gene pair	-72
ZM4	37978	TSS_0037	+	S	1	1					29.7338	55.4094						secondary TSS; excluded from analysis
ZM4	37979	TSS_0038	+	S	1	1	1				86.1704	86.863	9.29797					secondary TSS; excluded from analysis
ZM4	37980	TSS_0039	+	P	1	1	1	1	1	1	251.502	550.005	40.7011	38.9316	20.8443	25.3458	ZMO0035	TSS-Gene pair	-37
ZM4	37982	TSS_0040	+	P		1						30.5368					ZMO0035	TSS-Gene pair	-35
ZM4	38181	TSS_0041	-	P				1						4.91053			ZMO0033	TSS-Gene pair	-344
ZM4	38445	TSS_0042	+	P		1	1	1				9.62551	11.774	19.6247			ZMO0035	intragenic
ZM4	39801	TSS_0043	-	P	1						9.43329						ZMO0037	TSS-Gene pair	-379
ZM4	40110	TSS_0044	-	P	1						9.6503						ZMO0038	intragenic
ZM4	40240	TSS_0045	-	P		1						16.5413					ZMO0038	TSS-Gene pair	-15
ZM4	40285	TSS_0046	-	S				1						17.5828				secondary TSS; excluded from analysis
ZM4	40286	TSS_0047	-	S				1						24.2385				secondary TSS; excluded from analysis
ZM4	40287	TSS_0048	-	P				1						33.052			ZMO0038	TSS-Gene pair	-62
ZM4	40290	TSS_0049	-	P		1						48.6609					ZMO0038	TSS-Gene pair	-65
ZM4	40291	TSS_0050	-	P				1						9.99948			ZMO0038	TSS-Gene pair	-66
ZM4	40304	TSS_0051	-	P	1	1	1	1	1	1	192.771	12596.9	225.807	2426.14	235.909	940.686	ZMO0038	TSS-Gene pair	-79
ZM4	40305	TSS_0052	-	S		1		1				178.763		39.7751				secondary TSS; excluded from analysis
ZM4	40306	TSS_0053	-	P					1	1					9.2875	98.4379	ZMO0038	TSS-Gene pair	-81
ZM4	40307	TSS_0054	-	S		1						25.2078						secondary TSS; excluded from analysis
ZM4	40360	TSS_0055	-	P		1						15.361					ZMO0038	TSS-Gene pair	-135
ZM4	41042	TSS_0056	-	P	1		1		1	1	106.484		33.9133		39.8482	54.7737	ZMO0039	leaderless	0
ZM4	42113	TSS_0057	-	P				1						6.03059			ZMO0040	TSS-Gene pair	-470
ZM4	42537	TSS_0058	-	P	1	1					42.7627	51.2075					ZMO0041	leaderless	0
ZM4	43157	TSS_0059	-	P		1						35.3019					ZMO0043	TSS-Gene pair	-27
ZM4	44577	TSS_0060	+	S		1						12.2947						secondary TSS; excluded from analysis
ZM4	44578	TSS_0061	+	P		1		1		1		49.7663		10.0686		11.004	ZMO0044	intragenic
ZM4	45052	TSS_0062	+	P		1						18.4016					ZMO0044	intragenic
ZM4	49827	TSS_0063	+	P	1			1			12.7917			5.64386			ZMO0054	intragenic
ZM4	50902	TSS_0064	-	P					1	1					65.7501	56.1441	ZMO0055	TSS-Gene pair	-123
ZM4	50979	TSS_0065	+	P				1						14.7764			ZMO0056	antisense
ZM4	52829	TSS_0066	+	P		1						13.2368						intergenic
ZM4	52848	TSS_0067	-	P	1		1		1		48.1544		36.0648		32.4366		ZMO0056	TSS-Gene pair	-56
ZM4	53470	TSS_0068	-	P	1	1					21.1756	122.273					ZMO0057	TSS-Gene pair	-32
ZM4	53529	TSS_0069	-	P				1						8.49918			ZMO0057	TSS-Gene pair	-91
ZM4	55762	TSS_0070	+	P				1		1				7.99253		11.7201	ZMO0061	antisense
ZM4	56516	TSS_0071	-	P	1						16.1323						ZMO0061	TSS-Gene pair	-92
ZM4	56590	TSS_0072	-	P			1	1					15.138	26.6253			ZMO0061	TSS-Gene pair	-166
ZM4	56611	TSS_0073	-	P	1						12.4911						ZMO0061	TSS-Gene pair	-187
ZM4	57609	TSS_0074	-	P	1	1			1	1	43.1965	87.9434			39.2654	87.9204	ZMO0062	TSS-Gene pair	-80
ZM4	57610	TSS_0075	-	S		1						15.9939						secondary TSS; excluded from analysis
ZM4	59348	TSS_0076	-	P	1						38.5518						ZMO0064	intragenic
ZM4	60123	TSS_0077	+	P		1	1	1				10.4485	12.0985	18.7869			ZMO0068	TSS-Gene pair	-114
ZM4	60184	TSS_0078	+	P		1						10.4223					ZMO0068	TSS-Gene pair	-53
ZM4	61522	TSS_0079	+	P	1						35.779						ZMO0069	TSS-Gene pair	-108
ZM4	61536	TSS_0080	+	P		1						16.1083					ZMO0069	TSS-Gene pair	-94
ZM4	61538	TSS_0081	+	P	1	1					91.4173	96.555					ZMO0069	TSS-Gene pair	-92
ZM4	64872	TSS_0082	-	P				1						13.9873			ZMO0072	TSS-Gene pair	-386
ZM4	65408	TSS_0083	-	P	1	1	1		1	1	95.1963	33.815	19.4327		26.3317	25.9322	ZMO0073	TSS-Gene pair	-29
ZM4	65411	TSS_0084	-	P		1						25.7477					ZMO0073	TSS-Gene pair	-32
ZM4	65538	TSS_0085	-	P	1		1	1	1	1	30.0886		53.0044	73.981	35.6102	14.8858	ZMO0073	TSS-Gene pair	-159
ZM4	65545	TSS_0086	-	P	1						63.8844						ZMO0073	TSS-Gene pair	-166
ZM4	65547	TSS_0087	-	P	1				1		45.4655				8.19566		ZMO0073	TSS-Gene pair	-168
ZM4	66918	TSS_0088	-	P				1		1				10.7053		12.1399	ZMO0075	intragenic
ZM4	67080	TSS_0089	-	S	1	1			1	1	19.2533	19.9977			14.7868	14.754		secondary TSS; excluded from analysis
ZM4	67081	TSS_0090	-	P	1	1		1	1	1	73.0408	84.4088		12.6029	22.3987	25.0552	ZMO0075	TSS-Gene pair	-39
ZM4	68488	TSS_0091	-	P	1						54.9667						ZMO0077	leaderless	0
ZM4	69490	TSS_0092	-	P	1			1		1	29.1773			27.8396		18.8388	ZMO0078	TSS-Gene pair	-371
ZM4	69737	TSS_0093	-	P	1				1	1	31.3236				33.4811	40.2219	ZMO0079	TSS-Gene pair	-106
ZM4	70716	TSS_0094	+	P		1		1				59.8982		30.3515			ZMO0081	antisense
ZM4	71486	TSS_0095	-	P	1						12.4118						ZMO0081	TSS-Gene pair	-79
ZM4	73752	TSS_0096	+	P				1						7.57663			ZMO0083	antisense
ZM4	73825	TSS_0097	-	P		1						10.5579					ZMO0083	intragenic
ZM4	74907	TSS_0098	-	P	1	1			1		24.9369	61.6894			12.3627		ZMO0084	TSS-Gene pair	-24
ZM4	74935	TSS_0099	-	P	1	1					18.5045	58.3995					ZMO0084	TSS-Gene pair	-52
ZM4	78920	TSS_0100	-	P	1	1	1	1	1	1	152.432	171.436	36.1161	90.5721	30.0835	19.4753	ZMO0086	intragenic
ZM4	79615	TSS_0101	-	P	1						17.2767						ZMO0087	TSS-Gene pair	-22
ZM4	79620	TSS_0102	-	P	1						21.049						ZMO0087	TSS-Gene pair	-27
ZM4	80388	TSS_0103	+	P		1						8.46213					ZMO0088	antisense
ZM4	81035	TSS_0104	+	P	1		1	1		1	45.4995		27.3475	35.0327		18.2777	ZMO0089	antisense
ZM4	81480	TSS_0105	+	P	1	1			1	1	12.7329	36.4509			24.4176	62.1127		intergenic
ZM4	81992	TSS_0106	-	P	1						17.0754						ZMO0090	intragenic
ZM4	82636	TSS_0107	-	P	1	1	1	1	1		299.772	429.117	11.5521	90.2863	7.05464		ZMO0090	TSS-Gene pair	-78
ZM4	83752	TSS_0108	+	P					1						23.0726		ZMO0094	TSS-Gene pair	-109
ZM4	84006	TSS_0109	+	P	1						9.29294						ZMO0094	intragenic
ZM4	85197	TSS_0110	-	P	1	1					104.099	1208.2					ZMO0095	TSS-Gene pair	-25
ZM4	85199	TSS_0111	-	P	1	1					18.923	208.074					ZMO0095	TSS-Gene pair	-27
ZM4	86337	TSS_0112	-	P	1	1		1		1	28.8358	70.2799		10.7436		16.7075	ZMO0096	TSS-Gene pair	-168
ZM4	86436	TSS_0113	-	P	1	1	1	1	1	1	76.0792	41.566	34.7501	46.8706	14.3688	24.7758	ZMO0096	TSS-Gene pair	-267
ZM4	86486	TSS_0114	-	P		1		1		1		86.3103		71.2949		66.6139	ZMO0096	TSS-Gene pair	-317
ZM4	87792	TSS_0115	+	P	1						9.09861						ZMO0099	intragenic
ZM4	89834	TSS_0116	+	P	1						10.1299						ZMO0103	TSS-Gene pair	-151
ZM4	89880	TSS_0117	+	P	1	1			1		21.6662	13.3343			9.83296		ZMO0103	TSS-Gene pair	-105
ZM4	91308	TSS_0118	+	P			1	1		1			27.6036	49.5449		10.2976	ZMO0105	TSS-Gene pair	-344
ZM4	91310	TSS_0119	+	P	1	1	1	1	1	1	64.0356	187.926	321.237	492.856	146.504	125.118	ZMO0105	TSS-Gene pair	-342
ZM4	91637	TSS_0120	+	P	1						21.9039						ZMO0105	TSS-Gene pair	-15
ZM4	91639	TSS_0121	+	P	1						71.1466						ZMO0105	TSS-Gene pair	-13
ZM4	93772	TSS_0122	-	P			1	1	1				38.5154	45.5396	9.62354		ZMO0107	intragenic
ZM4	93906	TSS_0123	-	P	1						29.5504						ZMO0107	intragenic
ZM4	94652	TSS_0124	-	P	1		1	1	1	1	127.732		62.4475	70.7982	21.3105	8.16148	ZMO0107	TSS-Gene pair	-97
ZM4	95342	TSS_0125	+	P		1						15.9965					ZMO0109	intragenic
ZM4	95425	TSS_0126	+	P				1		1				7.66917		7.04128	ZMO0109	intragenic
ZM4	95792	TSS_0127	+	P		1		1		1		15.3113		10.3585		8.99964	ZMO0109	intragenic
ZM4	95988	TSS_0128	-	P		1						21.1755					ZMO0109	antisense
ZM4	96104	TSS_0129	-	P						1						8.84603	ZMO0109	antisense
ZM4	96536	TSS_0130	-	P						1						10.5517	ZMO0109	antisense
ZM4	96562	TSS_0131	-	P	1						22.5598						ZMO0109	antisense
ZM4	96979	TSS_0132	+	P	1						12.1133						ZMO0110	intragenic
ZM4	97220	TSS_0133	-	P	1		1	1			13.122		23.7273	14.9916			ZMO0110	antisense
ZM4	97342	TSS_0134	+	P				1						29.7374			ZMO0110	intragenic
ZM4	97610	TSS_0135	-	P				1						9.79766			ZMO0110	antisense
ZM4	99595	TSS_0136	+	P		1						18.3779					ZMO0112	TSS-Gene pair	-246
ZM4	99645	TSS_0137	-	P	1						32.9067						ZMO0111	leaderless	0
ZM4	99832	TSS_0138	+	P	1	1	1	1	1	1	57.5494	45.4032	144.55	86.5186	24.1426	44.3813	ZMO0112	TSS-Gene pair	-9
ZM4	100906	TSS_0139	+	P	1					1	15.7138					7.80342	ZMO0113	TSS-Gene pair	-18
ZM4	102909	TSS_0140	+	P					1						5.95096		ZMO0115	TSS-Gene pair	-72
ZM4	103993	TSS_0141	+	S					1	1					124.056	108.601		secondary TSS; excluded from analysis
ZM4	103994	TSS_0142	+	S					1	1					23.2538	31.2581		secondary TSS; excluded from analysis
ZM4	103995	TSS_0143	+	P	1	1	1	1	1	1	160.351	87.3531	76.2454	37.5531	389.137	196.031	ZMO0116	TSS-Gene pair	-22
ZM4	104537	TSS_0144	+	P		1						24.2873					ZMO0117	intragenic
ZM4	105187	TSS_0145	-	S	1	1		1			11.3397	17.2786		10.2769				secondary TSS; excluded from analysis
ZM4	105188	TSS_0146	-	P	1	1	1	1			11.376	71.2676	5.00333	48.8851			ZMO0117	antisense
ZM4	107522	TSS_0147	+	P				1						8.66753			ZMO0120	TSS-Gene pair	-122
ZM4	107534	TSS_0148	+	P		1				1		81.6544				14.4153	ZMO0120	TSS-Gene pair	-110
ZM4	107538	TSS_0149	+	P	1						16.1504						ZMO0120	TSS-Gene pair	-106
ZM4	107622	TSS_0150	+	P	1	1	1	1	1		123.874	101.868	52.5435	41.0734	39.0823		ZMO0120	TSS-Gene pair	-22
ZM4	108586	TSS_0151	+	P	1	1	1	1	1	1	17.7698	87.795	15.4455	27.4312	14.9279	18.6731	ZMO0121	TSS-Gene pair	-393
ZM4	108979	TSS_0152	+	P	1				1		27.5331				14.4999		ZMO0121	leaderless	0
ZM4	109502	TSS_0153	+	P				1						8.27754			ZMO0121	intragenic
ZM4	110456	TSS_0154	+	P	1	1	1		1	1	84.4151	3676.75	148.597		286.784	697.466	ZMO0122	TSS-Gene pair	-107
ZM4	110458	TSS_0155	+	S		1						53.2441						secondary TSS; excluded from analysis
ZM4	110459	TSS_0156	+	P		1						81.0954					ZMO0122	TSS-Gene pair	-104
ZM4	111510	TSS_0157	-	P	1						124.123						ZMO0124	intragenic
ZM4	113320	TSS_0158	+	P		1						32.3685						intergenic
ZM4	113619	TSS_0159	-	P	1	1	1	1	1	1	60.0126	22.0414	107.452	39.0499	49.1966	32.7449	ZMOt001	excluded from analysis; overlaps tRNA
ZM4	113620	TSS_0160	-	S	1	1	1	1	1	1	37.1205	10.2368	70.943	28.032	35.2595	28.5366		secondary TSS; excluded from analysis
ZM4	114656	TSS_0161	-	P	1						23.0211						ZMO0127	intragenic
ZM4	114767	TSS_0162	-	P	1						9.03298						ZMO0127	intragenic
ZM4	115698	TSS_0163	-	P	1	1	1	1	1	1	51.2623	30.2059	46.746	37.7355	24.4012	33.5954	ZMO0127	TSS-Gene pair	-146
ZM4	117317	TSS_0164	-	P	1						9.21628						ZMO0128	intragenic
ZM4	118106	TSS_0165	-	P	1						62.6343						ZMO0128	TSS-Gene pair	-44
ZM4	118108	TSS_0166	+	P		1			1	1		40.6023			24.1116	86.3597		intergenic
ZM4	118481	TSS_0167	-	P	1						57.8076						ZMO0128	TSS-Gene pair	-419
ZM4	118566	TSS_0168	-	P	1						23.3695						ZMO0128	TSS-Gene pair	-504
ZM4	118993	TSS_0169	-	P	1						15.2231						ZMO0130	intragenic
ZM4	119026	TSS_0170	-	P	1						290.585						ZMO0130	intragenic
ZM4	119235	TSS_0171	-	P	1	1					140.83	110.716					ZMO0130	TSS-Gene pair	-56
ZM4	119237	TSS_0172	-	P		1						12.3828					ZMO0130	TSS-Gene pair	-58
ZM4	121610	TSS_0173	-	P		1						13.0418						intergenic
ZM4	121811	TSS_0174	+	P	1						15.0829						ZMO0133	TSS-Gene pair	-27
ZM4	122426	TSS_0175	+	P	1						13.5448						ZMO2040	TSS-Gene pair	-367
ZM4	123885	TSS_0176	+	P				1						7.88001			ZMO2041	TSS-Gene pair	-359
ZM4	124137	TSS_0177	+	P		1						16.0462					ZMO2041	TSS-Gene pair	-107
ZM4	124193	TSS_0178	+	P		1						40.633					ZMO2041	TSS-Gene pair	-51
ZM4	124201	TSS_0179	+	S		1	1		1			105.32	19.7059		19.8827			secondary TSS; excluded from analysis
ZM4	124202	TSS_0180	+	P	1	1	1	1	1	1	53.5306	399.709	100.749	185.164	100.33	164.37	ZMO2041	TSS-Gene pair	-42
ZM4	124203	TSS_0181	+	S	1	1	1	1	1	1	30.8555	300.888	42.1952	95.9568	70.1677	59.1164		secondary TSS; excluded from analysis
ZM4	124394	TSS_0182	+	P	1						17.0572						ZMO2041	intragenic
ZM4	127710	TSS_0183	-	P				1						9.79766			ZMO0137	antisense
ZM4	127818	TSS_0184	-	P			1	1					17.4518	22.8549			ZMO0137	antisense
ZM4	127824	TSS_0185	-	P				1						15.5908			ZMO0137	antisense
ZM4	128034	TSS_0186	-	P				1						11.5736			ZMO0137	antisense
ZM4	128142	TSS_0187	-	P			1	1					19.962	21.3805			ZMO0137	antisense
ZM4	128250	TSS_0188	-	P			1	1	1	1			62.0888	96.2398	10.0843	12.1653	ZMO0137	antisense
ZM4	128253	TSS_0189	-	P				1						11.6203			ZMO0137	antisense
ZM4	128574	TSS_0190	-	P			1	1	1	1			26.7327	32.8358	6.9135	9.95648	ZMO0137	antisense
ZM4	128688	TSS_0191	-	P				1						19.9545			ZMO0137	antisense
ZM4	128942	TSS_0192	+	P						1						14.0607		intergenic
ZM4	129850	TSS_0193	-	P	1	1					18.9774	42.4911					ZMO0139	TSS-Gene pair	-34
ZM4	130435	TSS_0194	-	P	1						12.2784						ZMO0140	TSS-Gene pair	-74
ZM4	130629	TSS_0195	+	P		1						18.3087					ZMO0142	TSS-Gene pair	-71
ZM4	130631	TSS_0196	+	P	1	1	1	1	1	1	42.1905	213.674	33.495	61.8496	12.0458	23.0424	ZMO0142	TSS-Gene pair	-69
ZM4	130718	TSS_0197	+	P	1	1			1		71.1936	48.8142			27.4591		ZMO0142	intragenic
ZM4	132250	TSS_0198	+	P	1	1		1		1	21.4585	36.5678		13.8982		9.84654	ZMO0144	TSS-Gene pair	-190
ZM4	132374	TSS_0199	+	P		1						16.2866					ZMO0144	TSS-Gene pair	-66
ZM4	134630	TSS_0200	-	P			1						18.9972				ZMO0145	antisense
ZM4	137248	TSS_0201	-	P	1				1		56.7553				14.2859		ZMO0148	TSS-Gene pair	-49
ZM4	137394	TSS_0202	-	P	1	1		1	1	1	27.7731	55.8422		25.5368	7.44804	22.5393	ZMO0148	TSS-Gene pair	-195
ZM4	137966	TSS_0203	+	S		1						21.0093						secondary TSS; excluded from analysis
ZM4	137967	TSS_0204	+	S	1	1		1		1	38.6558	105.666		25.0377		24.1842		secondary TSS; excluded from analysis
ZM4	137968	TSS_0205	+	P	1	1	1	1	1	1	228.371	225.487	47.9414	114.27	48.5875	92.7076	ZMO0149	antisense
ZM4	139960	TSS_0206	-	P	1						54.4423						ZMO0152	intragenic
ZM4	140513	TSS_0207	-	P	1	1	1	1	1	1	1026.08	2432.12	514.267	615.89	231.846	279.785	ZMO0152	TSS-Gene pair	-34
ZM4	140522	TSS_0208	-	P	1						11.9707						ZMO0152	TSS-Gene pair	-43
ZM4	140532	TSS_0209	-	P		1						49.8398					ZMO0152	TSS-Gene pair	-53
ZM4	140558	TSS_0210	-	P	1	1	1	1	1	1	1241.32	4815.44	567.52	1332.36	328.104	348.089	ZMO0152	TSS-Gene pair	-79
ZM4	140559	TSS_0211	-	S	1	1					21.75	79.2769						secondary TSS; excluded from analysis
ZM4	140560	TSS_0212	-	P						1						12.6408	ZMO0152	TSS-Gene pair	-81
ZM4	140561	TSS_0213	-	S		1						9.61111						secondary TSS; excluded from analysis
ZM4	140700	TSS_0214	+	P		1						14.9257					ZMO2043	TSS-Gene pair	-99
ZM4	140725	TSS_0215	+	P	1	1					13.2983	9.70386					ZMO2043	TSS-Gene pair	-74
ZM4	140770	TSS_0216	+	P	1						37.1223						ZMO2043	TSS-Gene pair	-29
ZM4	140771	TSS_0217	+	S		1			1			34.5335			14.0583			secondary TSS; excluded from analysis
ZM4	140772	TSS_0218	+	P	1	1			1		67.2879	49.9398			25.4029		ZMO2043	TSS-Gene pair	-27
ZM4	140773	TSS_0219	+	S					1						21.499			secondary TSS; excluded from analysis
ZM4	140774	TSS_0220	+	S					1						18.2681			secondary TSS; excluded from analysis
ZM4	141215	TSS_0221	+	P	1				1	1	209.384				57.7329	27.3835	ZMO0153	TSS-Gene pair	-278
ZM4	141217	TSS_0222	+	P	1	1	1	1	1	1	308.346	34.198	130.599	67.0994	133.324	25.8161	ZMO0153	TSS-Gene pair	-276
ZM4	143870	TSS_0223	-	P					1						6.98453		ZMO0156	intragenic
ZM4	143909	TSS_0224	-	P		1						12.1591					ZMO0156	TSS-Gene pair	-24
ZM4	143914	TSS_0225	-	P				1		1				216.347		57.4569	ZMO0156	TSS-Gene pair	-29
ZM4	143915	TSS_0226	-	S		1		1				34.8666		25.8668				secondary TSS; excluded from analysis
ZM4	143916	TSS_0227	-	P		1						53.9723					ZMO0156	TSS-Gene pair	-31
ZM4	143924	TSS_0228	-	P	1						21.8699						ZMO0156	TSS-Gene pair	-39
ZM4	143926	TSS_0229	-	P	1			1			10.718			8.38089			ZMO0156	TSS-Gene pair	-41
ZM4	143940	TSS_0230	-	P	1	1	1	1	1	1	276.557	341.528	56.6759	49.3869	77.1467	45.7258	ZMO0156	TSS-Gene pair	-55
ZM4	144284	TSS_0231	+	P	1						9.59844						ZMO0157	antisense
ZM4	145042	TSS_0232	-	S		1						37.7645						secondary TSS; excluded from analysis
ZM4	145043	TSS_0233	-	S	1	1		1			30.1724	123.123		11.4154				secondary TSS; excluded from analysis
ZM4	145044	TSS_0234	-	P	1	1	1	1	1	1	153.296	549.242	32.0947	85.8987	23.1081	34.2959	ZMO0157	TSS-Gene pair	-21
ZM4	145169	TSS_0235	+	P	1	1	1		1	1	70.4741	112.585	30.5493		33.666	23.9219	ZMO0158	leaderless	0
ZM4	145845	TSS_0236	+	P	1				1		9.78141				8.88134		ZMO0160	TSS-Gene pair	-547
ZM4	146266	TSS_0237	+	P	1		1		1		139.837		74.1961		22.1856		ZMO0160	TSS-Gene pair	-126
ZM4	148168	TSS_0238	+	P	1						10.9282						ZMO0164	intragenic
ZM4	148738	TSS_0239	+	P	1	1	1	1	1		146.486	17.2524	164.06	75.4432	44.7027		ZMO0165	TSS-Gene pair	-542
ZM4	149183	TSS_0240	+	P	1	1					19.6606	12.8752					ZMO0165	TSS-Gene pair	-97
ZM4	149241	TSS_0241	+	P		1						11.3978					ZMO0165	TSS-Gene pair	-39
ZM4	149243	TSS_0242	+	P		1		1				27.5966		10.542			ZMO0165	TSS-Gene pair	-37
ZM4	150354	TSS_0243	+	P	1	1	1	1	1	1	23.7426	164.343	30.7287	115.468	34.083	62.8743	ZMO0166	TSS-Gene pair	-429
ZM4	150695	TSS_0244	+	S		1						68.7455						secondary TSS; excluded from analysis
ZM4	150696	TSS_0245	+	P	1	1	1	1	1	1	365.183	3120.42	166.783	518.797	133.625	279.426	ZMO0166	TSS-Gene pair	-87
ZM4	150699	TSS_0246	+	P	1	1	1	1	1	1	186.506	712.298	44.031	106.264	33.9983	34.337	ZMO0166	TSS-Gene pair	-84
ZM4	150728	TSS_0247	+	P		1						100.058					ZMO0166	TSS-Gene pair	-55
ZM4	150868	TSS_0248	+	P	1						20.4226						ZMO0166	intragenic
ZM4	151132	TSS_0249	+	P	1						22.7						ZMO0166	intragenic
ZM4	151168	TSS_0250	+	P	1						149.467						ZMO0166	intragenic
ZM4	151192	TSS_0251	+	P	1						75.6162						ZMO0166	intragenic
ZM4	151218	TSS_0252	+	P		1						47.7273					ZMO0166	intragenic
ZM4	151938	TSS_0253	+	P		1		1				31.1361		13.9338			ZMO0168	antisense
ZM4	152279	TSS_0254	-	P						1						17.7391	ZMO0168	intragenic
ZM4	152307	TSS_0255	+	P	1		1		1		99.749		108.169		49.3005		ZMO0168	antisense
ZM4	152624	TSS_0256	+	P	1						275.39							intergenic
ZM4	152751	TSS_0257	+	P					1						9.34852			intergenic
ZM4	152763	TSS_0258	+	P	1	1	1	1	1	1	63.5582	178.503	17.1018	29.7464	15.7147	27.4092		intergenic
ZM4	153158	TSS_0259	+	P						1						40.4975	ZMO0168	antisense
ZM4	154078	TSS_0260	-	S		1						12.1946						secondary TSS; excluded from analysis
ZM4	154079	TSS_0261	-	S		1				1		23.4377				17.7358		secondary TSS; excluded from analysis
ZM4	154080	TSS_0262	-	P	1	1	1	1	1	1	296.657	617.208	109.74	124.132	86.1792	394.171	ZMO0169	TSS-Gene pair	-105
ZM4	154081	TSS_0263	-	S	1	1			1	1	102.509	167.212			46.6952	358.694		secondary TSS; excluded from analysis
ZM4	154083	TSS_0264	-	P						1						15.1229	ZMO0169	TSS-Gene pair	-108
ZM4	154102	TSS_0265	+	P	1	1		1	1	1	17.3421	6.51125		9.58845	10.9849	22.4982	ZMO2044	TSS-Gene pair	-29
ZM4	154412	TSS_0266	+	P	1	1	1	1	1	1	188.819	484.982	136.678	276.857	73.5934	74.527	ZMO2044	intragenic
ZM4	157636	TSS_0267	+	P	1	1	1	1	1	1	219.952	338.915	139.436	129.613	54.8817	96.4793	ZMO0172	TSS-Gene pair	-176
ZM4	158145	TSS_0268	+	P	1						14.9787						ZMO0172	intragenic
ZM4	160111	TSS_0269	-	P	1		1				636.672		113.018				ZMO0174	intragenic
ZM4	160126	TSS_0270	-	P	1						11.4937						ZMO0174	intragenic
ZM4	160130	TSS_0271	-	S		1				1		28.579				12.043		secondary TSS; excluded from analysis
ZM4	160131	TSS_0272	-	S	1	1		1	1	1	20.0968	37.7545		8.2084	9.88123	21.2533		secondary TSS; excluded from analysis
ZM4	160132	TSS_0273	-	S	1	1	1	1	1	1	56.8239	63.3427	18.4337	15.9483	36.1519	40.9621		secondary TSS; excluded from analysis
ZM4	160133	TSS_0274	-	P	1	1	1	1	1	1	3660.62	2203.29	954.266	679.877	719.046	1864.21	ZMO0174	intragenic
ZM4	160134	TSS_0275	-	S	1	1	1	1	1	1	64.3937	56.5485	22.3613	22.9998	28.704	52.5831		secondary TSS; excluded from analysis
ZM4	160135	TSS_0276	-	S	1	1		1	1	1	43.7719	41.8869		20.6322	14.54	77.1932		secondary TSS; excluded from analysis
ZM4	160136	TSS_0277	-	P			1						9.71634				ZMO0174	intragenic
ZM4	160584	TSS_0278	-	P		1						13.8386					ZMO0173	TSS-Gene pair	-39
ZM4	160591	TSS_0279	-	P		1						41.159					ZMO0173	TSS-Gene pair	-46
ZM4	160602	TSS_0280	-	P	1						24.1204						ZMO0173	TSS-Gene pair	-57
ZM4	160625	TSS_0281	-	P	1	1	1		1		41.2407	107.979	26.1095		26.0221		ZMO0173	TSS-Gene pair	-80
ZM4	160627	TSS_0282	-	P		1						48.1529					ZMO0173	TSS-Gene pair	-82
ZM4	160687	TSS_0283	-	P						1						79.872	ZMO0173	TSS-Gene pair	-142
ZM4	160905	TSS_0284	-	P	1						11.4619						ZMO0173	TSS-Gene pair	-360
ZM4	161162	TSS_0285	-	P	1	1	1		1		86.9486	53.3488	41.7768		73.9685		ZMO0174	TSS-Gene pair	-32
ZM4	161241	TSS_0286	-	P		1		1				32.816		7.12238			ZMO0174	TSS-Gene pair	-111
ZM4	161445	TSS_0287	+	P	1	1		1			29.2021	11.7237		32.7884			ZMO0176	TSS-Gene pair	-392
ZM4	161622	TSS_0288	-	P		1						10.0536					ZMO0175	leaderless	0
ZM4	161768	TSS_0289	+	P	1						38.8821						ZMO0176	TSS-Gene pair	-69
ZM4	163366	TSS_0290	+	P	1	1	1	1	1	1	129.632	151.139	52.3641	68.5896	40.1833	41.5646	ZMO0177	TSS-Gene pair	-512
ZM4	163694	TSS_0291	+	S		1						12.0424						secondary TSS; excluded from analysis
ZM4	163695	TSS_0292	+	P				1						27.2062			ZMO0177	TSS-Gene pair	-183
ZM4	163696	TSS_0293	+	S	1	1	1				70.4154	134.315	20.1243					secondary TSS; excluded from analysis
ZM4	163697	TSS_0294	+	P	1	1	1	1	1	1	980.297	3032.97	324.063	354.351	63.8815	74.4719	ZMO0177	TSS-Gene pair	-181
ZM4	163698	TSS_0295	+	S	1	1	1	1	1	1	445.574	891.557	148.068	166.193	23.7018	27.0792		secondary TSS; excluded from analysis
ZM4	163704	TSS_0296	+	P				1						7.3307			ZMO0177	TSS-Gene pair	-174
ZM4	163718	TSS_0297	+	P	1	1					21.6574	45.7622					ZMO0177	TSS-Gene pair	-160
ZM4	163721	TSS_0298	+	P		1		1				39.7888		14.2232			ZMO0177	TSS-Gene pair	-157
ZM4	163723	TSS_0299	+	S	1			1			46.9719			49.6669				secondary TSS; excluded from analysis
ZM4	163724	TSS_0300	+	P	1	1	1	1	1	1	670.658	2064.06	299.577	677.871	83.1959	162.795	ZMO0177	TSS-Gene pair	-154
ZM4	163725	TSS_0301	+	S		1						77.3027						secondary TSS; excluded from analysis
ZM4	163761	TSS_0302	+	P	1	1	1	1	1	1	548.102	1192.02	216.979	517.524	51.7255	60.0117	ZMO0177	TSS-Gene pair	-117
ZM4	163762	TSS_0303	+	S		1		1				94.3891		37.208				secondary TSS; excluded from analysis
ZM4	163763	TSS_0304	+	P	1		1		1	1	152.848		99.9898		16.1145	14.275	ZMO0177	TSS-Gene pair	-115
ZM4	163764	TSS_0305	+	S				1						15.1891				secondary TSS; excluded from analysis
ZM4	163800	TSS_0306	+	S		1						9.25429						secondary TSS; excluded from analysis
ZM4	163801	TSS_0307	+	S		1						146.938						secondary TSS; excluded from analysis
ZM4	163802	TSS_0308	+	P	1	1	1	1	1	1	497.103	1147.46	164.581	299.122	47.3463	51.8164	ZMO0177	TSS-Gene pair	-76
ZM4	163853	TSS_0309	-	P				1						10.226				intergenic
ZM4	163860	TSS_0310	-	P				1						8.14828				intergenic
ZM4	164057	TSS_0311	-	P				1						19.6403			ZMO0177	antisense
ZM4	164113	TSS_0312	+	P	1						58.4653						ZMO0177	intragenic
ZM4	164155	TSS_0313	+	P	1						14.4925						ZMO0177	intragenic
ZM4	164273	TSS_0314	+	P	1						16.3877						ZMO0177	intragenic
ZM4	164304	TSS_0315	+	P	1						43.0797						ZMO0177	intragenic
ZM4	164374	TSS_0316	-	S	1						11.1861							secondary TSS; excluded from analysis
ZM4	164375	TSS_0317	-	P	1						24.3327						ZMO0177	antisense
ZM4	164444	TSS_0318	+	P	1		1				307.747		56.8548				ZMO0177	intragenic
ZM4	164474	TSS_0319	+	P	1						39.0696						ZMO0178	TSS-Gene pair	-640
ZM4	164526	TSS_0320	+	P	1						10.4239						ZMO0178	TSS-Gene pair	-588
ZM4	164530	TSS_0321	+	P	1						34.2367						ZMO0178	TSS-Gene pair	-584
ZM4	164759	TSS_0322	+	P	1						110.566						ZMO0178	TSS-Gene pair	-355
ZM4	165078	TSS_0323	-	P		1		1				9.1591		18.4526				intergenic
ZM4	165096	TSS_0324	+	P		1						15.9368					ZMO0178	TSS-Gene pair	-18
ZM4	166933	TSS_0325	+	P		1						13.2462					ZMO0179	TSS-Gene pair	-143
ZM4	166970	TSS_0326	+	P	1		1				36.5957		12.3717				ZMO0179	TSS-Gene pair	-106
ZM4	167062	TSS_0327	+	P		1	1	1				178.611	16.7944	44.6028			ZMO0179	TSS-Gene pair	-14
ZM4	167063	TSS_0328	+	S		1						31.8357						secondary TSS; excluded from analysis
ZM4	167064	TSS_0329	+	S		1						13.1368						secondary TSS; excluded from analysis
ZM4	168768	TSS_0330	-	P			1	1		1			49.5294	58.0258		16.4547	ZMO0180	intragenic
ZM4	169280	TSS_0331	-	P	1		1		1		105.172		41.683		38.1891		ZMO0180	leaderless	0
ZM4	169343	TSS_0332	-	P					1	1					31.842	119.637	ZMO0180	TSS-Gene pair	-63
ZM4	169475	TSS_0333	+	P		1						20.4568					ZMO0182	TSS-Gene pair	-183
ZM4	169485	TSS_0334	+	P	1	1					12.7421	19.648					ZMO0182	TSS-Gene pair	-173
ZM4	169490	TSS_0335	+	P	1						11.0435						ZMO0182	TSS-Gene pair	-168
ZM4	169498	TSS_0336	+	P	1	1			1		20.1464	63.4452			7.67296		ZMO0182	TSS-Gene pair	-160
ZM4	169500	TSS_0337	+	P	1	1	1	1	1	1	216.322	453.978	85.1162	35.3193	76.7223	29.1813	ZMO0182	TSS-Gene pair	-158
ZM4	169685	TSS_0338	+	P			1	1	1				26.4594	46.5105	7.10107		ZMO0182	intragenic
ZM4	171161	TSS_0339	+	S		1						16.1867						secondary TSS; excluded from analysis
ZM4	171162	TSS_0340	+	P		1				1		23.0645				6.25989		intergenic
ZM4	171215	TSS_0341	+	P		1						7.53662						intergenic
ZM4	171533	TSS_0342	-	P	1						17.9982						ZMO0183	intragenic
ZM4	171577	TSS_0343	-	P				1						11.5679			ZMO0183	intragenic
ZM4	173063	TSS_0344	-	P	1						36.6949						ZMO0183	TSS-Gene pair	-35
ZM4	173164	TSS_0345	-	P	1						21.1419						ZMO0183	TSS-Gene pair	-136
ZM4	173166	TSS_0346	-	P	1		1		1		179.31		45.1409		19.441		ZMO0183	TSS-Gene pair	-138
ZM4	173663	TSS_0347	+	P	1	1			1		9.83587	16.2437			6.91075		ZMO0184	TSS-Gene pair	-74
ZM4	173672	TSS_0348	+	S		1						20.4927						secondary TSS; excluded from analysis
ZM4	173673	TSS_0349	+	S	1	1					36.4395	79.9318						secondary TSS; excluded from analysis
ZM4	173674	TSS_0350	+	P	1	1	1	1	1	1	246.209	695.25	59.9632	62.5651	35.4917	45.4125	ZMO0184	TSS-Gene pair	-63
ZM4	173680	TSS_0351	+	S		1						36.0584						secondary TSS; excluded from analysis
ZM4	173681	TSS_0352	+	S	1	1			1		87.0682	144.118			24.2154			secondary TSS; excluded from analysis
ZM4	173682	TSS_0353	+	P					1	1					532.251	796.381	ZMO0184	TSS-Gene pair	-55
ZM4	173683	TSS_0354	+	S	1	1	1	1	1	1	421.411	473.212	232.048	337.189	78.7365	59.7953		secondary TSS; excluded from analysis
ZM4	173684	TSS_0355	+	P	1	1	1	1			2752.31	3806.46	1894.88	2166.39			ZMO0184	TSS-Gene pair	-53
ZM4	173685	TSS_0356	+	S	1	1		1	1		88.1186	126.266		55.5317	20.8024			secondary TSS; excluded from analysis
ZM4	173686	TSS_0357	+	S	1	1					46.022	33.5437						secondary TSS; excluded from analysis
ZM4	173687	TSS_0358	+	P				1						23.8609			ZMO0184	TSS-Gene pair	-50
ZM4	173688	TSS_0359	+	P	1						14.7798						ZMO0184	TSS-Gene pair	-49
ZM4	173818	TSS_0360	+	P	1						68.5527						ZMO0186	TSS-Gene pair	-379
ZM4	173820	TSS_0361	+	P	1						23.5617						ZMO0186	TSS-Gene pair	-377
ZM4	173821	TSS_0362	+	S	1						21.1555							secondary TSS; excluded from analysis
ZM4	173857	TSS_0363	+	P	1						42.4735						ZMO0186	TSS-Gene pair	-340
ZM4	173867	TSS_0364	+	P	1						61.1526						ZMO0186	TSS-Gene pair	-330
ZM4	173872	TSS_0365	+	P	1						24.3306						ZMO0186	TSS-Gene pair	-325
ZM4	173875	TSS_0366	+	P	1						31.2602						ZMO0186	TSS-Gene pair	-322
ZM4	174158	TSS_0367	-	P		1						15.2754						intergenic
ZM4	174216	TSS_0368	-	P	1	1		1			14.7232	12.2876		5.08139			ZMO0186	antisense
ZM4	174448	TSS_0369	-	P	1				1		19.8233				6.22507		ZMO0186	antisense
ZM4	175141	TSS_0370	+	P	1	1	1	1	1	1	37.7237	131.64	35.2965	48.9959	25.0769	100.524	ZMO0186	intragenic
ZM4	175527	TSS_0371	+	P	1		1		1		95.4022		31.1128		12.4337		ZMO0187	TSS-Gene pair	-313
ZM4	175569	TSS_0372	+	P	1						26.1084						ZMO0187	TSS-Gene pair	-271
ZM4	175617	TSS_0373	+	S	1						14.6125							secondary TSS; excluded from analysis
ZM4	175618	TSS_0374	+	P	1						24.1518						ZMO0187	TSS-Gene pair	-222
ZM4	177554	TSS_0375	-	P						1						19.1874		intergenic
ZM4	180533	TSS_0376	-	P	1						9.15518						ZMO0189	intragenic
ZM4	181510	TSS_0377	-	P	1	1					16.7112	46.8976					ZMO0189	TSS-Gene pair	-10
ZM4	181512	TSS_0378	-	S	1						24.7377							secondary TSS; excluded from analysis
ZM4	181513	TSS_0379	-	P	1	1					39.1715	92.1556					ZMO0189	TSS-Gene pair	-13
ZM4	184242	TSS_0380	+	P		1						25.7836					ZMO0192	antisense
ZM4	185048	TSS_0381	-	P					1						5.51113		ZMO0192	TSS-Gene pair	-38
ZM4	186793	TSS_0382	-	P	1						9.37219						ZMO0193	intragenic
ZM4	188106	TSS_0383	-	P	1	1					18.4253	38.6847					ZMO0193	TSS-Gene pair	-22
ZM4	188135	TSS_0384	-	P		1						5.9119					ZMO0193	TSS-Gene pair	-51
ZM4	188433	TSS_0385	-	S	1						38.0341							secondary TSS; excluded from analysis
ZM4	188434	TSS_0386	-	S	1						30.1609							secondary TSS; excluded from analysis
ZM4	188435	TSS_0387	-	P	1		1				42.9215		19.1766				ZMO0193	TSS-Gene pair	-351
ZM4	189420	TSS_0388	+	P	1				1		24.5928				9.38312		ZMO0197	TSS-Gene pair	-426
ZM4	189464	TSS_0389	+	P	1						18.4731						ZMO0197	TSS-Gene pair	-382
ZM4	190002	TSS_0390	-	P						1						6.41709	ZMO0197	antisense
ZM4	192450	TSS_0391	+	S	1		1		1		56.423		20.7049		11.6743			secondary TSS; excluded from analysis
ZM4	192451	TSS_0392	+	P	1	1	1	1	1	1	165.339	19.9456	64.6078	23.2524	23.364	16.3084	ZMO0198	TSS-Gene pair	-85
ZM4	192452	TSS_0393	+	S	1				1		39.8478				13.4764			secondary TSS; excluded from analysis
ZM4	192926	TSS_0394	+	P			1	1					19.962	20.2854			ZMO0198	intragenic
ZM4	193141	TSS_0395	+	P	1						15.0579						ZMO0198	intragenic
ZM4	194459	TSS_0396	-	P	1	1	1	1	1	1	65.4677	71.6004	42.2465	34.5984	38.1508	95.0207	ZMO0199	TSS-Gene pair	-90
ZM4	195801	TSS_0397	+	P	1	1					14.4699	50.3892					ZMO0201	antisense
ZM4	196201	TSS_0398	-	P	1						22.725						ZMO0201	TSS-Gene pair	-30
ZM4	196962	TSS_0399	+	P	1				1		99.4421				31.9021		ZMO0202	TSS-Gene pair	-202
ZM4	197027	TSS_0400	+	P	1	1	1	1	1		282.216	121.224	111.038	81.5043	22.0308		ZMO0202	TSS-Gene pair	-137
ZM4	197046	TSS_0401	+	P		1						8.79275					ZMO0202	TSS-Gene pair	-118
ZM4	197127	TSS_0402	+	P						1						27.6665	ZMO0202	TSS-Gene pair	-37
ZM4	198033	TSS_0403	+	P	1						33.4631						ZMO0202	intragenic
ZM4	199624	TSS_0404	+	P		1		1				10.451		5.75476			ZMO0204	intragenic
ZM4	203394	TSS_0405	-	P					1						17.3484		ZMO0207	leaderless	-3
ZM4	203689	TSS_0406	-	P	1						8.97188						ZMO0207	TSS-Gene pair	-298
ZM4	204112	TSS_0407	-	P				1						13.048			ZMO0208	TSS-Gene pair	-21
ZM4	204631	TSS_0408	-	S					1	1					60.0842	287.737		secondary TSS; excluded from analysis
ZM4	204632	TSS_0409	-	P	1		1	1	1	1	72.6972		214.016	180.983	222.621	705.828	ZMO0209	TSS-Gene pair	-79
ZM4	204634	TSS_0410	-	P						1						53.7461	ZMO0209	TSS-Gene pair	-81
ZM4	205068	TSS_0411	-	S					1						28.611			secondary TSS; excluded from analysis
ZM4	205069	TSS_0412	-	S					1						29.8814			secondary TSS; excluded from analysis
ZM4	205070	TSS_0413	-	P			1		1	1			861.632		644.123	344.931	ZMO0211	TSS-Gene pair	-10
ZM4	205071	TSS_0414	-	S					1						32.4821			secondary TSS; excluded from analysis
ZM4	205072	TSS_0415	-	P						1						26.5466	ZMO0211	TSS-Gene pair	-12
ZM4	206349	TSS_0416	+	P	1	1		1		1	31.0319	107.407		26.5395		29.3144	ZMO0213	antisense
ZM4	208721	TSS_0417	-	P	1						10.842						ZMO0213	TSS-Gene pair	-43
ZM4	210333	TSS_0418	-	P	1		1	1	1		23.3559		20.2352	21.7813	11.2964		ZMO0214	intragenic
ZM4	210626	TSS_0419	+	P	1		1		1		53.7609		111.482		221.412		ZMO0215	TSS-Gene pair	-37
ZM4	210628	TSS_0420	+	P			1						21.7977				ZMO0215	TSS-Gene pair	-35
ZM4	215740	TSS_0421	+	P				1						7.39496			ZMO0220	TSS-Gene pair	-640
ZM4	215743	TSS_0422	+	P		1						21.6703					ZMO0220	TSS-Gene pair	-637
ZM4	216240	TSS_0423	+	P			1	1					93.6288	55.698			ZMO0220	TSS-Gene pair	-140
ZM4	216241	TSS_0424	+	P	1	1			1	1	448.967	58.9958			166.426	59.8879	ZMO0220	TSS-Gene pair	-139
ZM4	216242	TSS_0425	+	S					1						11.4229			secondary TSS; excluded from analysis
ZM4	216410	TSS_0426	-	P				1						11.0286			ZMO0220	antisense
ZM4	216844	TSS_0427	+	S	1					1	8.47204					45.6026		secondary TSS; excluded from analysis
ZM4	216845	TSS_0428	+	S	1					1	19.4907					200.377		secondary TSS; excluded from analysis
ZM4	216846	TSS_0429	+	P	1	1	1	1	1	1	301.612	407.628	176.73	293.797	131.426	659.235	ZMO0221	TSS-Gene pair	-201
ZM4	216977	TSS_0430	+	P	1	1		1	1	1	17.2969	71.0962		6.83737	5.53572	10.5154	ZMO0221	TSS-Gene pair	-70
ZM4	216980	TSS_0431	+	S		1						13.0059						secondary TSS; excluded from analysis
ZM4	216981	TSS_0432	+	P	1	1		1	1		13.5064	40.6378		9.15094	6.3908		ZMO0221	TSS-Gene pair	-66
ZM4	218163	TSS_0433	+	P	1						55.6814						ZMO0223	TSS-Gene pair	-31
ZM4	219889	TSS_0434	-	P			1	1	1	1			128.327	129.669	22.2694	37.6063	ZMO0224	TSS-Gene pair	-278
ZM4	220736	TSS_0435	-	P	1		1		1		59.8453		20.9952		11.3419		ZMO0225	leaderless	-4
ZM4	220929	TSS_0436	+	P	1	1			1		35.9236	45.1889			8.49069		ZMO0226	TSS-Gene pair	-182
ZM4	220931	TSS_0437	+	P	1	1	1	1	1	1	145.328	216.971	57.5468	73.0592	42.3925	39.8178	ZMO0226	TSS-Gene pair	-180
ZM4	221004	TSS_0438	+	P	1	1	1	1			27.999	7.04423	10.8605	11.4353			ZMO0226	TSS-Gene pair	-107
ZM4	224290	TSS_0439	+	P	1						10.512						ZMO0228	TSS-Gene pair	-348
ZM4	226867	TSS_0440	+	P		1						18.9462					ZMO0230	TSS-Gene pair	-345
ZM4	228082	TSS_0441	+	S		1						26.2735						secondary TSS; excluded from analysis
ZM4	228083	TSS_0442	+	P	1	1	1	1	1	1	204.263	1246.07	105.292	150.778	75.3482	182.545	ZMO0231	TSS-Gene pair	-140
ZM4	228084	TSS_0443	+	S	1	1	1	1	1	1	48.5938	257.334	15.4113	25.9585	19.135	32.6157		secondary TSS; excluded from analysis
ZM4	228085	TSS_0444	+	S		1						34.5834						secondary TSS; excluded from analysis
ZM4	228496	TSS_0445	+	P	1						11.8147						ZMO0231	intragenic
ZM4	229881	TSS_0446	+	P						1						20.8325	ZMOt003	excluded from analysis; overlaps tRNA
ZM4	232214	TSS_0447	-	P	1						59.8403						ZMO0234	intragenic
ZM4	232374	TSS_0448	-	P		1						16.9693					ZMO0234	TSS-Gene pair	-111
ZM4	232385	TSS_0449	-	P	1		1	1	1	1	70.0266		37.9177	47.604	41.9955	58.1378	ZMO0234	TSS-Gene pair	-122
ZM4	232411	TSS_0450	-	P	1	1	1	1	1	1	293.317	206.673	98.615	77.8637	94.5242	47.0721	ZMO0234	TSS-Gene pair	-148
ZM4	232443	TSS_0451	-	P	1	1	1	1	1		77.7281	32.8682	58.4945	28.3829	22.2558		ZMO0234	TSS-Gene pair	-180
ZM4	232444	TSS_0452	-	S	1	1	1	1	1		43.912	19.8146	36.0052	17.9092	16.1664			secondary TSS; excluded from analysis
ZM4	232570	TSS_0453	-	P					1						21.0956		ZMO0234	TSS-Gene pair	-307
ZM4	232593	TSS_0454	-	P	1	1	1	1	1		82.7214	38.4136	33.6401	24.1026	17.7053		ZMO0234	TSS-Gene pair	-330
ZM4	234090	TSS_0455	+	S	1	1		1			15.836	23.8351		8.79679				secondary TSS; excluded from analysis
ZM4	234091	TSS_0456	+	S	1	1	1	1	1		47.7703	58.0926	24.3422	27.4903	13.0029			secondary TSS; excluded from analysis
ZM4	234092	TSS_0457	+	P	1	1	1	1	1	1	2838.1	4680.85	1072.2	1816.63	377.317	419.28	ZMO0238	TSS-Gene pair	-170
ZM4	234093	TSS_0458	+	S		1	1	1	1	1		344.06	82.1876	120.068	36.2047	33.0378		secondary TSS; excluded from analysis
ZM4	234582	TSS_0459	+	P				1						6.77903			ZMO0239	TSS-Gene pair	-237
ZM4	234787	TSS_0460	+	P				1						49.7836			ZMO0239	TSS-Gene pair	-32
ZM4	234835	TSS_0461	+	P	1						16.2655						ZMO0239	intragenic
ZM4	234853	TSS_0462	-	P	1						15.0124						ZMO2046	TSS-Gene pair	-590
ZM4	235945	TSS_0463	+	P	1						9.87655						ZMO0240	TSS-Gene pair	-437
ZM4	235956	TSS_0464	+	P	1						33.5853						ZMO0240	TSS-Gene pair	-426
ZM4	236240	TSS_0465	+	P	1						27.0834						ZMO0240	TSS-Gene pair	-142
ZM4	237120	TSS_0466	+	P		1						5.81428					ZMO0241	TSS-Gene pair	-187
ZM4	237125	TSS_0467	+	P	1	1					17.0255	43.8544					ZMO0241	TSS-Gene pair	-182
ZM4	237180	TSS_0468	+	P	1						20.0131						ZMO0241	TSS-Gene pair	-127
ZM4	238509	TSS_0469	+	P		1						6.84918					ZMO0242	TSS-Gene pair	-312
ZM4	238512	TSS_0470	+	P	1			1			15.0965			23.2833			ZMO0242	TSS-Gene pair	-309
ZM4	240932	TSS_0471	-	P		1			1	1		95.0402			51.4314	42.5178	ZMO0244	TSS-Gene pair	-73
ZM4	240935	TSS_0472	-	P	1						20.4271						ZMO0244	TSS-Gene pair	-76
ZM4	241011	TSS_0473	-	P	1						262.253						ZMO0244	TSS-Gene pair	-152
ZM4	241032	TSS_0474	-	P		1						134.247					ZMO0244	TSS-Gene pair	-173
ZM4	241034	TSS_0475	-	P				1	1	1				1259.07	518.735	534.254	ZMO0244	TSS-Gene pair	-175
ZM4	241035	TSS_0476	-	P		1						280.378					ZMO0244	TSS-Gene pair	-176
ZM4	241036	TSS_0477	-	P				1						36.0604			ZMO0244	TSS-Gene pair	-177
ZM4	241037	TSS_0478	-	S		1						23.9969						secondary TSS; excluded from analysis
ZM4	241038	TSS_0479	-	S		1						11.8238						secondary TSS; excluded from analysis
ZM4	241059	TSS_0480	-	P	1	1	1	1	1		253.207	108.198	68.834	30.549	26.0212		ZMO0244	TSS-Gene pair	-200
ZM4	241066	TSS_0481	-	P		1						27.1061					ZMO0244	TSS-Gene pair	-207
ZM4	241068	TSS_0482	-	P	1	1	1	1	1	1	1459.55	2001.42	504.917	552.565	296.837	224.794	ZMO0244	TSS-Gene pair	-209
ZM4	241069	TSS_0483	-	S	1	1		1	1		60.5712	37.8566		19.8654	11.4712			secondary TSS; excluded from analysis
ZM4	241071	TSS_0484	-	P	1	1			1	1	122.431	79.6934			26.3891	27.7383	ZMO0244	TSS-Gene pair	-212
ZM4	241076	TSS_0485	-	P	1	1		1	1		77.0969	82.2537		28.328	12.105		ZMO0244	TSS-Gene pair	-217
ZM4	241078	TSS_0486	-	P	1	1		1	1		90.4062	88.7743		22.0173	14.7895		ZMO0244	TSS-Gene pair	-219
ZM4	241187	TSS_0487	-	P	1						16.5485						ZMO0244	TSS-Gene pair	-328
ZM4	242701	TSS_0488	+	P				1						8.29591			ZMO0247	intragenic
ZM4	242971	TSS_0489	+	P	1	1	1	1	1	1	56.9415	33.5558	15.1551	29.0797	25.5987	18.557	ZMO0249	TSS-Gene pair	-580
ZM4	243437	TSS_0490	+	P	1	1	1	1	1	1	356.905	54.8809	187.881	127.968	66.1935	61.3588	ZMO0249	TSS-Gene pair	-114
ZM4	243469	TSS_0491	+	S					1						60.0232			secondary TSS; excluded from analysis
ZM4	243470	TSS_0492	+	P				1	1					117.456	118.216		ZMO0249	TSS-Gene pair	-81
ZM4	243471	TSS_0493	+	S				1						77.4118				secondary TSS; excluded from analysis
ZM4	243474	TSS_0494	+	P		1						28.9382					ZMO0249	TSS-Gene pair	-77
ZM4	243501	TSS_0495	-	P	1						21.9399							intergenic
ZM4	244013	TSS_0496	+	P	1						9.65954						ZMO0251	TSS-Gene pair	-355
ZM4	244172	TSS_0497	-	P	1	1	1	1			22.2295	84.1049	12.2266	31.185			ZMO0250	intragenic
ZM4	244223	TSS_0498	-	P	1						71.9267						ZMO0250	TSS-Gene pair	-27
ZM4	244225	TSS_0499	-	P	1						39.6146						ZMO0250	TSS-Gene pair	-29
ZM4	245090	TSS_0500	+	P	1	1					49.1561	26.3525					ZMO0252	TSS-Gene pair	-85
ZM4	245889	TSS_0501	+	P	1						10.2702						ZMO0252	intragenic
ZM4	246093	TSS_0502	+	P						1						7.45252	ZMO0252	intragenic
ZM4	248411	TSS_0503	+	P	1						8.78419						ZMO0252	intragenic
ZM4	249995	TSS_0504	+	P	1						16.2793						ZMO0252	intragenic
ZM4	250017	TSS_0505	+	P			1	1					11.9191	16.6925			ZMO0252	intragenic
ZM4	251329	TSS_0506	-	P	1						11.7063						ZMO0252	antisense
ZM4	251331	TSS_0507	-	P	1						9.41075						ZMO0252	antisense
ZM4	251976	TSS_0508	+	P		1	1	1				12.2685	8.31608	14.6715			ZMO0252	intragenic
ZM4	253334	TSS_0509	+	P		1						10.8411					ZMO0252	intragenic
ZM4	254151	TSS_0510	+	P				1						7.84166			ZMO0253	intragenic
ZM4	255609	TSS_0511	-	P	1						8.0424							intergenic
ZM4	259010	TSS_0512	+	P					1	1					49.204	88.9282	ZMO0256	TSS-Gene pair	-39
ZM4	259013	TSS_0513	+	P						1						87.6655	ZMO0256	TSS-Gene pair	-36
ZM4	260809	TSS_0514	+	S		1						23.1713						secondary TSS; excluded from analysis
ZM4	260810	TSS_0515	+	S	1	1	1	1	1	1	41.0669	50.9723	59.0409	52.3444	35.8551	28.3768		secondary TSS; excluded from analysis
ZM4	260811	TSS_0516	+	P	1	1	1	1	1	1	140.201	92.2308	235.199	172.041	163.079	114.828		intergenic
ZM4	260812	TSS_0517	+	S						1						17.3679		secondary TSS; excluded from analysis
ZM4	260814	TSS_0518	+	P					1						15.936			intergenic
ZM4	260897	TSS_0519	+	P					1						8.51529		Zms20	TSS-ZmsRNA pair
ZM4	260898	TSS_0520	+	S		1						25.7239						secondary TSS; excluded from analysis
ZM4	260899	TSS_0521	+	P	1	1					18.6901	60.0861					Zms20	TSS-ZmsRNA pair
ZM4	260900	TSS_0522	+	P					1	1					11.83	34.413	Zms20	TSS-ZmsRNA pair
ZM4	260961	TSS_0523	+	P					1						31.7527		Zms20	TSS-ZmsRNA pair
ZM4	263310	TSS_0524	+	P		1						9.63729					ZMO0260	TSS-Gene pair	-20
ZM4	264191	TSS_0525	+	P	1						11.5094						ZMO0262	intragenic
ZM4	264517	TSS_0526	+	P			1						9.42603				ZMO0262	intragenic
ZM4	264518	TSS_0527	+	S				1						23.1199				secondary TSS; excluded from analysis
ZM4	264519	TSS_0528	+	P			1	1		1			20.1072	37.8556		32.4047	ZMO0262	intragenic
ZM4	266315	TSS_0529	-	P		1						11.1362					ZMO0263	TSS-Gene pair	-267
ZM4	267771	TSS_0530	-	P	1		1		1		17.3465		22.6516		8.57447		ZMO0264	TSS-Gene pair	-235
ZM4	269584	TSS_0531	+	P	1		1				14.601		13.2085				ZMO0266	antisense
ZM4	270323	TSS_0532	-	P			1	1					16.5041	15.4367			ZMO0266	intragenic
ZM4	270324	TSS_0533	-	S			1	1					13.5755	14.8099				secondary TSS; excluded from analysis
ZM4	270956	TSS_0534	-	P				1						9.34342			ZMO0266	TSS-Gene pair	-453
ZM4	272291	TSS_0535	+	P		1						17.2691					ZMO0268	antisense
ZM4	273919	TSS_0536	-	P		1						23.4284					ZMO0268	TSS-Gene pair	-455
ZM4	273920	TSS_0537	-	P			1						12.3546				ZMO0268	TSS-Gene pair	-456
ZM4	276581	TSS_0538	+	P				1						4.77802			ZMO0271	TSS-Gene pair	-531
ZM4	277112	TSS_0539	+	P	1		1	1	1		94.4578		43.0662	29.5005	21.5427		ZMO0271	leaderless	0
ZM4	278859	TSS_0540	+	P	1	1	1				42.5844	49.7089	19.5949				ZMO0273	TSS-Gene pair	-197
ZM4	278862	TSS_0541	+	P	1		1		1		24.6043		22.1052		11.3173		ZMO0273	TSS-Gene pair	-194
ZM4	278868	TSS_0542	+	P	1						10.9146						ZMO0273	TSS-Gene pair	-188
ZM4	279842	TSS_0543	+	P	1						10.806						ZMO0273	intragenic
ZM4	281943	TSS_0544	-	P		1						14.3858					ZMO0274	TSS-Gene pair	-138
ZM4	281944	TSS_0545	-	P	1						11.7152						ZMO0274	TSS-Gene pair	-139
ZM4	281945	TSS_0546	-	S		1						8.37648						secondary TSS; excluded from analysis
ZM4	282732	TSS_0547	-	P	1		1				14.9743		11.2276				ZMO0275	TSS-Gene pair	-97
ZM4	284554	TSS_0548	-	P	1						644.536						ZMO0277	TSS-Gene pair	-464
ZM4	284556	TSS_0549	-	P	1						46.7298						ZMO0277	TSS-Gene pair	-466
ZM4	284682	TSS_0550	-	P	1						12.4413						ZMO0277	TSS-Gene pair	-592
ZM4	284740	TSS_0551	-	P	1		1		1		160.972		86.4055		49.5519		ZMO0277	TSS-Gene pair	-650
ZM4	284914	TSS_0552	+	P	1		1		1		82.6716		94.1068		97.9572		ZMO0279	TSS-Gene pair	-110
ZM4	284915	TSS_0553	+	S	1		1		1		59.3		87.8825		88.0195			secondary TSS; excluded from analysis
ZM4	284916	TSS_0554	+	S	1		1		1		43.785		81.368		90.2361			secondary TSS; excluded from analysis
ZM4	284925	TSS_0555	+	S	1		1				25.8664		14.3355					secondary TSS; excluded from analysis
ZM4	284926	TSS_0556	+	S	1	1	1		1		61.5777	63.4762	32.624		18.9684			secondary TSS; excluded from analysis
ZM4	284927	TSS_0557	+	P	1	1	1	1	1	1	3442.95	1596.13	1025.64	1014.74	535.337	492.663	ZMO0279	TSS-Gene pair	-97
ZM4	284928	TSS_0558	+	S	1	1			1		72.3565	52.4683			20.5064			secondary TSS; excluded from analysis
ZM4	284929	TSS_0559	+	P			1	1					55.6085	27.0171			ZMO0279	TSS-Gene pair	-95
ZM4	284930	TSS_0560	+	S	1						17.788							secondary TSS; excluded from analysis
ZM4	284931	TSS_0561	+	S	1						23.2271							secondary TSS; excluded from analysis
ZM4	284937	TSS_0562	+	P	1			1	1		52.0063			15.3691	14.4298		ZMO0279	TSS-Gene pair	-87
ZM4	285050	TSS_0563	-	P	1						8.46751						ZMO0278	TSS-Gene pair	-298
ZM4	285094	TSS_0564	+	P	1						29.5167						ZMO0279	intragenic
ZM4	285133	TSS_0565	-	P	1						9.15518						ZMO0278	TSS-Gene pair	-381
ZM4	285525	TSS_0566	+	P	1						36.0279						ZMO0279	intragenic
ZM4	285527	TSS_0567	-	P	1						8.08535						ZMO0279	antisense
ZM4	286151	TSS_0568	-	P		1						10.1536						intergenic
ZM4	286925	TSS_0569	-	P			1						13.8658				ZMO0281	TSS-Gene pair	-85
ZM4	286959	TSS_0570	+	P		1						5.84046					ZMO0282	TSS-Gene pair	-106
ZM4	286960	TSS_0571	+	S	1		1	1	1		15.0036		25.8021	23.6224	11.9511			secondary TSS; excluded from analysis
ZM4	286961	TSS_0572	+	P	1	1	1	1	1	1	194.851	182.847	283.609	305.415	114.453	318.832	ZMO0282	TSS-Gene pair	-104
ZM4	286962	TSS_0573	+	S	1	1	1	1	1	1	74.5979	46.3192	148.033	131.368	65.64	122.078		secondary TSS; excluded from analysis
ZM4	286986	TSS_0574	-	P	1		1	1			11.5208		20.6707	29.4148			ZMO0281	TSS-Gene pair	-146
ZM4	288814	TSS_0575	-	P		1						9.56585					ZMO0283	antisense
ZM4	293576	TSS_0576	+	P	1		1				33.4407		19.5778				ZMO0287	TSS-Gene pair	-514
ZM4	293764	TSS_0577	-	P		1			1			20.8851			13.1012		ZMO0286	TSS-Gene pair	-25
ZM4	293766	TSS_0578	-	P					1						35.3205		ZMO0286	TSS-Gene pair	-27
ZM4	293933	TSS_0579	+	P	1		1	1			40.7095		47.0876	66.5912			ZMO0287	TSS-Gene pair	-157
ZM4	294051	TSS_0580	+	P	1	1	1	1	1	1	363.323	208.501	126.731	120.834	81.4859	36.0207	ZMO0287	TSS-Gene pair	-39
ZM4	294295	TSS_0581	-	P	1	1	1	1	1	1	14.9065	38.2782	23.3261	64.5456	12.3973	47.1998	ZMO0286	TSS-Gene pair	-556
ZM4	294767	TSS_0582	+	P				1						14.5915			ZMO0290	TSS-Gene pair	-600
ZM4	295367	TSS_0583	+	P	1		1		1		13.6419		23.4199		14.0638		ZMO0290	leaderless	0
ZM4	295951	TSS_0584	+	P				1						6.99905			ZMO0290	intragenic
ZM4	297016	TSS_0585	-	P	1						8.46751						ZMO0291	intragenic
ZM4	298018	TSS_0586	-	P		1		1	1	1		13.9884		11.5419	8.96696	13.3726	ZMO0291	TSS-Gene pair	-548
ZM4	299415	TSS_0587	-	P			1		1	1			11.8082		13.0302	30.3384	ZMO0293	TSS-Gene pair	-242
ZM4	300226	TSS_0588	-	S	1				1		66.7069				40.431			secondary TSS; excluded from analysis
ZM4	300227	TSS_0589	-	P	1		1		1	1	307.956		268.831		227.099	155.377	ZMO0294	TSS-Gene pair	-82
ZM4	300228	TSS_0590	-	P		1		1				109.673		181.616			ZMO0294	TSS-Gene pair	-83
ZM4	300229	TSS_0591	-	S	1				1	1	64.3073				28.0501	20.9207		secondary TSS; excluded from analysis
ZM4	300230	TSS_0592	-	S						1						14.0379		secondary TSS; excluded from analysis
ZM4	300288	TSS_0593	-	P	1		1		1	1	213.408		173.042		267.013	772.156	ZMO0294	TSS-Gene pair	-143
ZM4	300315	TSS_0594	-	P	1	1	1		1	1	57.5653	22.7097	39.4802		17.9813	10.8142	ZMO0294	TSS-Gene pair	-170
ZM4	301159	TSS_0595	+	P	1						53.1372						ZMO0297	TSS-Gene pair	-23
ZM4	303406	TSS_0596	-	P	1	1	1	1	1		16.3426	46.2569	25.5289	36.1177	26.9218		ZMO0298	TSS-Gene pair	-103
ZM4	304585	TSS_0597	+	P		1						9.73004					ZMO0300	TSS-Gene pair	-129
ZM4	304737	TSS_0598	-	P	1	1	1	1	1	1	430.534	50.7468	71.1908	17.4951	32.2117	6.55503	ZMO0299	TSS-Gene pair	-22
ZM4	304779	TSS_0599	-	P	1						14.0693						ZMO0299	TSS-Gene pair	-64
ZM4	308276	TSS_0600	+	P				1						6.49402			ZMO0303	antisense
ZM4	309236	TSS_0601	+	P			1	1		1			10.0238	18.046		10.8722		intergenic
ZM4	310704	TSS_0602	-	P	1						34.836						ZMO0306	TSS-Gene pair	-197
ZM4	312501	TSS_0603	+	P	1	1	1	1	1	1	27.3906	1324.98	76.4585	195.564	86.4241	299.256	ZMO0309	TSS-Gene pair	-100
ZM4	312615	TSS_0604	+	P		1						23.2715					ZMO0309	intragenic
ZM4	312619	TSS_0605	+	P		1						41.8895					ZMO0309	intragenic
ZM4	314513	TSS_0606	-	P		1						53.9796					ZMO0311	TSS-Gene pair	-15
ZM4	314559	TSS_0607	-	P		1			1	1		21.701			66.2746	91.4722	ZMO0311	TSS-Gene pair	-61
ZM4	314561	TSS_0608	-	P					1						10.9175		ZMO0311	TSS-Gene pair	-63
ZM4	315796	TSS_0609	+	P		1						13.4605					ZMO0313	TSS-Gene pair	-77
ZM4	317861	TSS_0610	+	P		1						14.1479						intergenic
ZM4	318199	TSS_0611	-	P	1						10.225						ZMO0314	TSS-Gene pair	-387
ZM4	318304	TSS_0612	-	P	1						26.5673						ZMO0315	TSS-Gene pair	-41
ZM4	318574	TSS_0613	+	P	1			1			15.1529			43.7528			ZMO0318	TSS-Gene pair	-30
ZM4	318579	TSS_0614	+	S				1						98.6907				secondary TSS; excluded from analysis
ZM4	318580	TSS_0615	+	P	1	1	1	1			39.8206	588.859	43.1771	611.985			ZMO0318	TSS-Gene pair	-24
ZM4	318695	TSS_0616	+	P	1						62.4665						ZMO0318	intragenic
ZM4	319711	TSS_0617	-	P		1						98.8376					ZMO0319	TSS-Gene pair	-31
ZM4	319712	TSS_0618	-	S		1						24.2873						secondary TSS; excluded from analysis
ZM4	319951	TSS_0619	-	P	1	1	1	1	1		422.957	552.231	412.288	381.832	184.546		ZMOt004	excluded from analysis; overlaps tRNA
ZM4	319952	TSS_0620	-	S	1	1					9.91512	9.64439						secondary TSS; excluded from analysis
ZM4	319991	TSS_0621	-	P	1	1	1	1	1	1	178.049	19.553	216.714	100.464	53.575	53.8251	ZMOt004	excluded from analysis; overlaps tRNA
ZM4	320224	TSS_0622	+	S			1						8.62349					secondary TSS; excluded from analysis
ZM4	320225	TSS_0623	+	P	1		1				87.5274		19.1595				ZMO0321	TSS-Gene pair	-69
ZM4	320282	TSS_0624	-	P		1						10.4081					ZMOt004	excluded from analysis; overlaps tRNA
ZM4	321063	TSS_0625	+	P	1				1		53.9174				18.7426		ZMO0322	TSS-Gene pair	-67
ZM4	321935	TSS_0626	+	P			1						31.1725				ZMO0323	TSS-Gene pair	-258
ZM4	322408	TSS_0627	-	P			1	1					12.1923	14.7773			ZMO0323	antisense
ZM4	322984	TSS_0628	-	P		1						6.93483					ZMO0323	antisense
ZM4	323706	TSS_0629	+	P	1						15.0626						ZMO0323	intragenic
ZM4	323878	TSS_0630	+	P		1						13.0487					ZMO0323	intragenic
ZM4	325382	TSS_0631	+	S	1						24.1359							secondary TSS; excluded from analysis
ZM4	325383	TSS_0632	+	P	1	1	1	1	1	1	134.761	83.8603	29.8919	33.9036	18.3501	24.7321	ZMO0325	TSS-Gene pair	-248
ZM4	326643	TSS_0633	+	P	1		1		1	1	115.113		41.9904		43.6418	66.477	ZMO0327	TSS-Gene pair	-155
ZM4	326764	TSS_0634	+	P						1						19.3119	ZMO0327	TSS-Gene pair	-34
ZM4	328208	TSS_0635	+	P	1						17.4849						ZMO0327	intragenic
ZM4	328883	TSS_0636	+	P	1	1			1		24.2877	28.5122			11.8072		ZMO0328	TSS-Gene pair	-107
ZM4	328936	TSS_0637	+	P	1		1		1		178.18		97.0099		58.0771		ZMO0328	TSS-Gene pair	-54
ZM4	330522	TSS_0638	-	S			1	1					36.2271	46.2979				secondary TSS; excluded from analysis
ZM4	330523	TSS_0639	-	P			1	1					72.7274	53.0093			ZMO2048	intragenic
ZM4	330524	TSS_0640	-	S			1						17.486					secondary TSS; excluded from analysis
ZM4	330646	TSS_0641	+	P	1		1		1		235.551		95.1742		69.6931		ZMO0331	TSS-Gene pair	-168
ZM4	330739	TSS_0642	+	P	1	1	1	1	1	1	90.9874	257.485	45.8496	71.3803	39.6305	94.4722	ZMO0331	TSS-Gene pair	-75
ZM4	330741	TSS_0643	+	P	1	1	1		1		16.8537	59.2631	14.1904		11.1415		ZMO0331	TSS-Gene pair	-73
ZM4	332346	TSS_0644	-	P		1						15.8013					ZMO0332	TSS-Gene pair	-155
ZM4	332353	TSS_0645	+	P	1		1				86.2272		35.1342				ZMO0335	TSS-Gene pair	-227
ZM4	332384	TSS_0646	-	P		1						8.26708					ZMO0332	TSS-Gene pair	-193
ZM4	332507	TSS_0647	+	P		1		1				46.3236		7.96661			ZMO0335	TSS-Gene pair	-73
ZM4	332514	TSS_0648	+	P	1						10.8264						ZMO0335	TSS-Gene pair	-66
ZM4	332544	TSS_0649	+	P	1	1	1	1	1		112.519	22.6527	24.9995	15.1356	22.4807		ZMO0335	TSS-Gene pair	-36
ZM4	333419	TSS_0650	+	P			1						23.7273				ZMO0336	TSS-Gene pair	-43
ZM4	334245	TSS_0651	+	P						1						57.567	ZMO0339	TSS-Gene pair	-32
ZM4	334247	TSS_0652	+	P		1						32.059					ZMO0339	TSS-Gene pair	-30
ZM4	335814	TSS_0653	+	P	1	1			1		18.6878	148.888			15.0718		ZMO0341	TSS-Gene pair	-29
ZM4	337618	TSS_0654	-	P			1	1					12.4998	27.4267			ZMO0342	intragenic
ZM4	337685	TSS_0655	-	P		1						11.3978					ZMO0342	intragenic
ZM4	337930	TSS_0656	-	P		1						11.7832					ZMO0342	TSS-Gene pair	-44
ZM4	337997	TSS_0657	-	P	1	1	1	1	1		81.3554	32.0186	39.8302	39.6282	14.2422		ZMO0342	TSS-Gene pair	-111
ZM4	338772	TSS_0658	-	P				1						14.2756			ZMO0343	TSS-Gene pair	-92
ZM4	338785	TSS_0659	-	P	1		1	1			11.496		8.73444	11.9512			ZMO0343	TSS-Gene pair	-105
ZM4	338983	TSS_0660	+	P	1		1		1		44.5949		15.6845		15.4752		ZMO0344	leaderless	0
ZM4	339181	TSS_0661	+	P		1		1				10.4771		6.39068			ZMO0344	intragenic
ZM4	339957	TSS_0662	-	S			1						23.7444					secondary TSS; excluded from analysis
ZM4	339958	TSS_0663	-	P			1	1					25.8192	29.5012			ZMO0344	antisense
ZM4	340219	TSS_0664	+	P	1						13.1494						ZMO0345	TSS-Gene pair	-495
ZM4	340225	TSS_0665	+	P	1						11.566						ZMO0345	TSS-Gene pair	-489
ZM4	340637	TSS_0666	+	P		1						12.6491					ZMO0345	TSS-Gene pair	-77
ZM4	341497	TSS_0667	+	P	1						8.57383						ZMO0346	TSS-Gene pair	-137
ZM4	341538	TSS_0668	+	P		1						28.4337					ZMO0346	TSS-Gene pair	-96
ZM4	341539	TSS_0669	+	S	1						16.1323							secondary TSS; excluded from analysis
ZM4	341540	TSS_0670	+	P	1	1	1	1	1		924.002	1067.83	76.1428	17.2592	15.0937		ZMO0346	TSS-Gene pair	-94
ZM4	341542	TSS_0671	+	P	1	1	1		1		694.626	319.27	30.8567		10.0379		ZMO0346	TSS-Gene pair	-92
ZM4	341546	TSS_0672	+	P		1						9.00707					ZMO0346	TSS-Gene pair	-88
ZM4	341550	TSS_0673	+	P	1						134.59						ZMO0346	TSS-Gene pair	-84
ZM4	341661	TSS_0674	+	P	1						16.1459						ZMO0346	intragenic
ZM4	341675	TSS_0675	+	P	1						10.1728						ZMO0346	intragenic
ZM4	341880	TSS_0676	+	P	1						26.185						ZMO0346	intragenic
ZM4	342893	TSS_0677	+	P		1						14.0028					ZMO0347	TSS-Gene pair	-485
ZM4	343139	TSS_0678	+	P	1	1	1	1	1	1	145.348	118.681	194.566	122.696	80.74	95.1472	ZMO0347	TSS-Gene pair	-239
ZM4	343198	TSS_0679	+	P	1	1	1	1			66.8607	151.591	9.8786	19.6279			ZMO0347	TSS-Gene pair	-180
ZM4	343282	TSS_0680	+	P	1				1		77.6549				12.7807		ZMO0347	TSS-Gene pair	-96
ZM4	343286	TSS_0681	+	P	1	1		1	1	1	107.17	440.266		58.6951	19.3809	16.4789	ZMO0347	TSS-Gene pair	-92
ZM4	344907	TSS_0682	+	P	1			1			11.7922			5.06303			ZMO0349	TSS-Gene pair	-356
ZM4	345263	TSS_0683	+	P					1						11.9019		ZMO0349	leaderless	0
ZM4	345904	TSS_0684	+	S		1						28.0959						secondary TSS; excluded from analysis
ZM4	345905	TSS_0685	+	P	1	1		1		1	61.9188	274.986		35.1252		27.6016	ZMO0350	TSS-Gene pair	-64
ZM4	345908	TSS_0686	+	P		1						17.6687					ZMO0350	TSS-Gene pair	-61
ZM4	346691	TSS_0687	+	P		1						18.9082					ZMO0351	TSS-Gene pair	-127
ZM4	349015	TSS_0688	+	P				1						9.37096			ZMO0351	intragenic
ZM4	351957	TSS_0689	+	P	1			1			14.0719			9.30775			ZMO0352	TSS-Gene pair	-221
ZM4	352111	TSS_0690	+	P	1						14.0967						ZMO0352	TSS-Gene pair	-67
ZM4	352125	TSS_0691	+	P		1		1				13.853		5.96397			ZMO0352	TSS-Gene pair	-53
ZM4	352156	TSS_0692	+	P					1						10.9266		ZMO0352	TSS-Gene pair	-22
ZM4	353418	TSS_0693	+	P	1	1	1	1	1	1	15.6979	128.537	39.6508	41.1675	19.6277	33.1473	ZMO0353	TSS-Gene pair	-379
ZM4	353420	TSS_0694	+	P		1		1				23.262		22.1539			ZMO0353	TSS-Gene pair	-377
ZM4	353594	TSS_0695	+	P						1						14.9366	ZMO0353	TSS-Gene pair	-203
ZM4	353692	TSS_0696	+	P		1						10.251					ZMO0353	TSS-Gene pair	-105
ZM4	354866	TSS_0697	+	P	1						7.96542						ZMO0353	intragenic
ZM4	357148	TSS_0698	+	P	1						21.3203						ZMO0355	TSS-Gene pair	-229
ZM4	357149	TSS_0699	+	S	1						16.9352							secondary TSS; excluded from analysis
ZM4	357223	TSS_0700	+	P	1	1		1	1	1	26.1511	18.197		11.882	9.08809	10.6339	ZMO0355	TSS-Gene pair	-154
ZM4	357313	TSS_0701	-	P	1						13.0113						ZMO0354	TSS-Gene pair	-194
ZM4	357336	TSS_0702	+	P	1						39.789						ZMO0355	TSS-Gene pair	-41
ZM4	357538	TSS_0703	+	P	1						8.34532						ZMO0355	intragenic
ZM4	357648	TSS_0704	-	P						1						26.2284	ZMO0354	TSS-Gene pair	-529
ZM4	359279	TSS_0705	+	P				1						5.21553			ZMO0357	TSS-Gene pair	-208
ZM4	359814	TSS_0706	+	P		1						6.53987					ZMO0359	TSS-Gene pair	-352
ZM4	360123	TSS_0707	+	P	1		1	1	1		24.204		10.5531	11.2195	6.73501		ZMO0359	TSS-Gene pair	-43
ZM4	360742	TSS_0708	-	P		1		1				12.2257		12.9555			ZMO0359	antisense
ZM4	361998	TSS_0709	+	P			1						15.8467				ZMO0360	TSS-Gene pair	-111
ZM4	362212	TSS_0710	+	P		1				1		18.3444				9.11216	ZMO0360	intragenic
ZM4	363691	TSS_0711	+	P	1	1	1				151.309	42.8006	9.73345				ZMO0361	TSS-Gene pair	-149
ZM4	364816	TSS_0712	-	P		1						20.2762						intergenic
ZM4	364912	TSS_0713	+	P	1	1	1		1	1	28.1571	125.916	45.7983		66.5343	79.0817	ZMO0362	leaderless	0
ZM4	365554	TSS_0714	+	P				1						10.9145			ZMO0362	intragenic
ZM4	365847	TSS_0715	+	P		1						8.72375					ZMO0362	intragenic
ZM4	367228	TSS_0716	+	P		1						15.6917					ZMO0363	TSS-Gene pair	-52
ZM4	367240	TSS_0717	+	P		1		1				64.4303		12.0221			ZMO0363	TSS-Gene pair	-40
ZM4	367243	TSS_0718	+	P		1			1			83.393			15.1456		ZMO0363	TSS-Gene pair	-37
ZM4	367274	TSS_0719	+	P	1		1				71.3696		34.3146				ZMO0363	TSS-Gene pair	-6
ZM4	367276	TSS_0720	+	P	1		1				16.4127		15.3003				ZMO0363	leaderless	-4
ZM4	367324	TSS_0721	+	P				1						15.8007			ZMO0363	intragenic
ZM4	370590	TSS_0722	+	P		1						9.07345					ZMO0366	TSS-Gene pair	-492
ZM4	370846	TSS_0723	+	P	1	1					22.4172	35.1022					ZMO0366	TSS-Gene pair	-236
ZM4	370874	TSS_0724	+	P	1	1					32.4273	23.181					ZMO0366	TSS-Gene pair	-208
ZM4	370911	TSS_0725	+	P		1						15.04					ZMO0366	TSS-Gene pair	-171
ZM4	370914	TSS_0726	+	P		1						43.5828					ZMO0366	TSS-Gene pair	-168
ZM4	370924	TSS_0727	+	P	1	1	1				52.4967	85.2503	31.8386				ZMO0366	TSS-Gene pair	-158
ZM4	370925	TSS_0728	+	S	1	1					13.8004	38.2898						secondary TSS; excluded from analysis
ZM4	370936	TSS_0729	+	P		1						81.6298					ZMO0366	TSS-Gene pair	-146
ZM4	370937	TSS_0730	+	P	1						12.5995						ZMO0366	TSS-Gene pair	-145
ZM4	370956	TSS_0731	+	P	1	1	1	1	1	1	1530.84	7950.51	754.811	2417.54	484.29	1296.6	ZMO0366	TSS-Gene pair	-126
ZM4	370957	TSS_0732	+	S	1	1	1	1	1	1	284.272	930.62	122.641	346.257	94.271	141.565		secondary TSS; excluded from analysis
ZM4	370959	TSS_0733	+	P		1						532.003					ZMO0366	TSS-Gene pair	-123
ZM4	370960	TSS_0734	+	P	1						43.2085						ZMO0366	TSS-Gene pair	-122
ZM4	370961	TSS_0735	+	P		1						70.9177					ZMO0366	TSS-Gene pair	-121
ZM4	371017	TSS_0736	+	S		1						14.8498						secondary TSS; excluded from analysis
ZM4	371018	TSS_0737	+	S		1						22.5839						secondary TSS; excluded from analysis
ZM4	371019	TSS_0738	+	P		1						30.249					ZMO0366	TSS-Gene pair	-63
ZM4	371202	TSS_0739	+	P		1						73.7744					ZMO0366	intragenic
ZM4	371273	TSS_0740	+	P		1						20.3263					ZMO0366	intragenic
ZM4	371599	TSS_0741	+	P	1	1	1	1	1	1	27.2798	52.7496	22.4893	50.3293	15.3924	36.1499	ZMO0366	intragenic
ZM4	372594	TSS_0742	+	P	1	1	1	1	1	1	152.16	269.941	47.9414	93.0923	20.3225	40.6077	ZMO0367	TSS-Gene pair	-55
ZM4	372596	TSS_0743	+	P		1						22.3911					ZMO0367	TSS-Gene pair	-53
ZM4	372624	TSS_0744	+	S		1						18.9224						secondary TSS; excluded from analysis
ZM4	372625	TSS_0745	+	P		1						27.142					ZMO0367	TSS-Gene pair	-24
ZM4	372720	TSS_0746	+	P						1						16.0748	ZMO0367	intragenic
ZM4	373458	TSS_0747	+	P	1						27.377						ZMO0368	TSS-Gene pair	-641
ZM4	373491	TSS_0748	-	P			1	1					7.76965	13.7055			ZMO0367	antisense
ZM4	373600	TSS_0749	+	P	1						10.3991						ZMO0368	TSS-Gene pair	-499
ZM4	373646	TSS_0750	+	P	1						25.2194						ZMO0368	TSS-Gene pair	-453
ZM4	373740	TSS_0751	+	P						1						23.2407	ZMO0368	TSS-Gene pair	-359
ZM4	373831	TSS_0752	+	P	1						44.6176						ZMO0368	TSS-Gene pair	-268
ZM4	373881	TSS_0753	+	S	1						14.6688							secondary TSS; excluded from analysis
ZM4	373882	TSS_0754	+	P	1	1			1		30.627	35.2729			11.3054		ZMO0368	TSS-Gene pair	-217
ZM4	373947	TSS_0755	+	P	1	1	1	1	1	1	117.013	219.135	26.3998	29.9681	42.1001	43.5834	ZMO0368	TSS-Gene pair	-152
ZM4	373960	TSS_0756	+	P	1						117.019						ZMO0368	TSS-Gene pair	-139
ZM4	374077	TSS_0757	+	P	1	1		1	1		62.9776	56.4984		39.6039	22.4697		ZMO0368	TSS-Gene pair	-22
ZM4	374608	TSS_0758	+	P	1						681.069						ZMO0368	intragenic
ZM4	375331	TSS_0759	+	P	1						9.65954						ZMO0368	intragenic
ZM4	375370	TSS_0760	+	P	1						111.474						ZMO0368	intragenic
ZM4	375887	TSS_0761	+	P		1						6.64926					ZMO0369	TSS-Gene pair	-168
ZM4	375974	TSS_0762	+	S		1						10.1845						secondary TSS; excluded from analysis
ZM4	375975	TSS_0763	+	S		1						28.9382						secondary TSS; excluded from analysis
ZM4	375976	TSS_0764	+	P	1	1		1		1	60.5712	139.781		20.9806		19.5201	ZMO0369	TSS-Gene pair	-79
ZM4	375977	TSS_0765	+	S	1	1		1			24.421	62.2272		11.783				secondary TSS; excluded from analysis
ZM4	375999	TSS_0766	+	P		1						14.1193					ZMO0369	TSS-Gene pair	-56
ZM4	376023	TSS_0767	+	P		1			1	1		95.5596			21.7832	17.033	ZMO0369	TSS-Gene pair	-32
ZM4	376391	TSS_0768	+	P	1						14.8591						ZMO0369	intragenic
ZM4	376719	TSS_0769	-	P	1						8.20755						ZMO0369	antisense
ZM4	376735	TSS_0770	+	P	1			1		1	12.3032			9.45269		9.64309	ZMO0369	intragenic
ZM4	378390	TSS_0771	+	P		1						9.97278					ZMO0372	leaderless	-3
ZM4	378392	TSS_0772	+	S				1						6.64652				secondary TSS; excluded from analysis
ZM4	378393	TSS_0773	+	P	1	1		1			58.2484	65.9696		15.1724			ZMO0372	leaderless	0
ZM4	382066	TSS_0774	+	P		1		1				45.5674		21.8848			ZMO0375	intragenic
ZM4	382839	TSS_0775	-	P	1		1				18.8573		76.9536				ZMOt005	excluded from analysis; overlaps tRNA
ZM4	382855	TSS_0776	-	P		1						44.9824					ZMOt005	excluded from analysis; overlaps tRNA
ZM4	382856	TSS_0777	-	P	1						31.8213						ZMOt005	excluded from analysis; overlaps tRNA
ZM4	382858	TSS_0778	-	P	1	1		1			26.9702	26.6711		65.0911			ZMOt005	excluded from analysis; overlaps tRNA
ZM4	382867	TSS_0779	-	P	1						15.3608						ZMOt005	excluded from analysis; overlaps tRNA
ZM4	382871	TSS_0780	-	S					1						5.78523			secondary TSS; excluded from analysis
ZM4	382872	TSS_0781	-	S					1						11.9857			secondary TSS; excluded from analysis
ZM4	382873	TSS_0782	-	P	1	1	1		1		592.328	960.8	363.433		212.366		ZMOt005	excluded from analysis; overlaps tRNA
ZM4	382874	TSS_0783	-	S	1						15.0172							secondary TSS; excluded from analysis
ZM4	385462	TSS_0784	-	S		1						30.1871						secondary TSS; excluded from analysis
ZM4	385463	TSS_0785	-	S		1			1			105.401			37.9869			secondary TSS; excluded from analysis
ZM4	385464	TSS_0786	-	S		1	1		1			178.435	26.2546		56.8615			secondary TSS; excluded from analysis
ZM4	385465	TSS_0787	-	P		1	1		1	1		215.6	37.9006		78.6911	83.4569	ZMO0376	TSS-Gene pair	-38
ZM4	385466	TSS_0788	-	S					1						30.2629			secondary TSS; excluded from analysis
ZM4	385467	TSS_0789	-	P			1						12.6278				ZMO0376	TSS-Gene pair	-40
ZM4	385498	TSS_0790	-	P	1						17.9638						ZMO0376	TSS-Gene pair	-71
ZM4	385499	TSS_0791	-	S	1						14.6621							secondary TSS; excluded from analysis
ZM4	390012	TSS_0792	+	P	1	1		1			12.941	46.9039		16.6568			ZMO0381	TSS-Gene pair	-339
ZM4	391739	TSS_0793	+	P	1						12.8009						ZMO0385	TSS-Gene pair	-203
ZM4	391755	TSS_0794	-	P			1	1	1				64.599	53.5593	11.0223		ZMO0384	antisense
ZM4	397723	TSS_0795	+	P	1	1					15.2547	16.5959					ZMO0395	TSS-Gene pair	-111
ZM4	400356	TSS_0796	+	P		1						11.2456					ZMO0400	intragenic
ZM4	400504	TSS_0797	+	P		1						13.1938					ZMO0400	intragenic
ZM4	400575	TSS_0798	+	P	1	1	1	1	1	1	28.5734	48.665	18.0666	23.9956	6.37804	17.4671	ZMO0400	intragenic
ZM4	400680	TSS_0799	-	P	1		1	1		1	13.4635		25.0763	38.1489		39.9831	ZMO0400	antisense
ZM4	402398	TSS_0800	+	P				1						15.5276			ZMO0400	intragenic
ZM4	404352	TSS_0801	+	P	1						14.8521						ZMO0401	antisense
ZM4	404583	TSS_0802	-	P						1						22.6586	ZMO0401	intragenic
ZM4	405798	TSS_0803	-	P	1						15.8067						ZMO0402	TSS-Gene pair	-136
ZM4	406811	TSS_0804	-	P						1						16.7959	ZMO0403	TSS-Gene pair	-49
ZM4	406960	TSS_0805	+	P			1			1			26.6559			39.2839	ZMOt006	excluded from analysis; overlaps tRNA
ZM4	406991	TSS_0806	+	P	1						16.1934						ZMOt006	excluded from analysis; overlaps tRNA
ZM4	407412	TSS_0807	+	P						1						26.6594	ZMO0405	TSS-Gene pair	-301
ZM4	407413	TSS_0808	+	S					1						9.58528			secondary TSS; excluded from analysis
ZM4	407414	TSS_0809	+	P	1	1	1	1	1	1	93.6991	165.166	20.1585	11.4753	31.0551	19.0882	ZMO0405	TSS-Gene pair	-299
ZM4	407653	TSS_0810	+	P	1	1	1		1	1	37.1834	57.1694	56.693		246.774	508.635	ZMO0405	TSS-Gene pair	-60
ZM4	407682	TSS_0811	+	P		1						8.05763					ZMO0405	TSS-Gene pair	-31
ZM4	409366	TSS_0812	+	P	1			1	1		11.2449			10.1677	6.2214		ZMO0405	intragenic
ZM4	409768	TSS_0813	+	P				1	1					13.9306	7.25497		ZMO0405	intragenic
ZM4	410670	TSS_0814	+	P	1	1	1	1	1	1	72.8041	24.4655	56.0952	43.6403	40.2125	61.6467	ZMO0407	TSS-Gene pair	-427
ZM4	410868	TSS_0815	+	P	1		1		1		82.8482		69.0901		76.8125		ZMO0407	TSS-Gene pair	-229
ZM4	410940	TSS_0816	+	P	1		1				23.0368		18.0324				ZMO0407	TSS-Gene pair	-157
ZM4	410945	TSS_0817	-	P	1						34.1188						ZMO0406	leaderless	0
ZM4	410954	TSS_0818	+	P	1	1	1				45.8161	32.7422	9.29797				ZMO0407	TSS-Gene pair	-143
ZM4	410956	TSS_0819	+	P					1						31.647		ZMO0407	TSS-Gene pair	-141
ZM4	410957	TSS_0820	+	P	1						38.2485						ZMO0407	TSS-Gene pair	-140
ZM4	411061	TSS_0821	+	P				1						10.9887			ZMO0407	TSS-Gene pair	-36
ZM4	411355	TSS_0822	-	P	1						8.26865						ZMO0406	TSS-Gene pair	-410
ZM4	411926	TSS_0823	+	P	1	1	1	1	1	1	89.3361	164.589	43.5016	45.0578	132.652	143.608	ZMO0408	TSS-Gene pair	-98
ZM4	413389	TSS_0824	+	P	1						12.9638						ZMO0409	intragenic
ZM4	414259	TSS_0825	+	P					1						7.60285		ZMO0410	TSS-Gene pair	-56
ZM4	415904	TSS_0826	+	P			1	1					8.46123	16.7292			ZMO0411	intragenic
ZM4	417406	TSS_0827	-	P	1	1	1	1	1	1	106.796	150.454	54.1828	89.0491	75.0459	476.14		intergenic
ZM4	418226	TSS_0828	-	P	1	1					93.4821	40.4669					ZMO0412	TSS-Gene pair	-109
ZM4	418354	TSS_0829	+	P				1						5.82228			ZMO0413	antisense
ZM4	418456	TSS_0830	+	P						1						7.41143	ZMO0413	antisense
ZM4	419804	TSS_0831	-	P				1						6.52482			ZMO0414	TSS-Gene pair	-108
ZM4	419822	TSS_0832	-	P	1						13.3278						ZMO0414	TSS-Gene pair	-126
ZM4	419828	TSS_0833	-	P	1	1	1	1	1	1	122.37	83.1575	45.2861	32.9793	20.5493	43.2676	ZMO0414	TSS-Gene pair	-132
ZM4	421850	TSS_0834	-	P		1						19.8814					ZMO0418	antisense
ZM4	421862	TSS_0835	-	P		1						11.2287					ZMO0418	antisense
ZM4	424990	TSS_0836	-	P	1						12.2762						ZMO0421	TSS-Gene pair	-31
ZM4	425033	TSS_0837	-	P	1						18.3034						ZMO0421	TSS-Gene pair	-74
ZM4	425420	TSS_0838	+	S					1	1					22.5053	74.4582		secondary TSS; excluded from analysis
ZM4	425421	TSS_0839	+	P					1	1					51.0625	179.84	ZMO0422	TSS-Gene pair	-105
ZM4	425422	TSS_0840	+	S					1						30.242			secondary TSS; excluded from analysis
ZM4	425763	TSS_0841	+	P		1						9.43737					ZMO0423	TSS-Gene pair	-170
ZM4	426681	TSS_0842	+	P	1						24.4575						ZMO0423	intragenic
ZM4	427104	TSS_0843	+	P	1						37.8776						ZMO0425	TSS-Gene pair	-316
ZM4	430342	TSS_0844	+	P	1	1	1	1	1	1	24.5317	168.054	71.8393	80.6764	47.7152	82.0903	ZMO0428	TSS-Gene pair	-159
ZM4	431195	TSS_0845	+	P		1						15.4041					ZMO0430	TSS-Gene pair	-245
ZM4	432047	TSS_0846	+	P	1						15.2613						ZMO0431	TSS-Gene pair	-95
ZM4	432049	TSS_0847	+	P	1						24.4936						ZMO0431	TSS-Gene pair	-93
ZM4	432111	TSS_0848	+	P		1						55.0882					ZMO0431	TSS-Gene pair	-31
ZM4	432118	TSS_0849	+	P		1						68.6891					ZMO0431	TSS-Gene pair	-24
ZM4	432808	TSS_0850	+	P					1	1					9.22648	14.7782	ZMO0431	intragenic
ZM4	432916	TSS_0851	+	P			1						10.9714				ZMO0431	intragenic
ZM4	433938	TSS_0852	-	P	1	1	1	1	1	1	53.7499	77.1697	22.9248	21.8632	11.972	11.5049	ZMO0432	TSS-Gene pair	-26
ZM4	434910	TSS_0853	-	P	1						33.2163						ZMO0433	leaderless	0
ZM4	435205	TSS_0854	-	P	1			1			22.5961			9.55766			ZMO0433	TSS-Gene pair	-295
ZM4	435558	TSS_0855	-	S					1						25.6661			secondary TSS; excluded from analysis
ZM4	435559	TSS_0856	-	P	1	1	1		1	1	108.69	302.76	256.117		158.69	104.045	ZMO0435	TSS-Gene pair	-52
ZM4	435570	TSS_0857	-	P				1						17.1593			ZMO0435	TSS-Gene pair	-63
ZM4	435573	TSS_0858	-	P	1	1	1	1	1	1	37.4208	350.696	52.219	137.618	101.191	193.425	ZMO0435	TSS-Gene pair	-66
ZM4	435596	TSS_0859	-	P		1	1		1	1		267.207	21.5416		66.433	121.849	ZMO0435	TSS-Gene pair	-89
ZM4	437206	TSS_0860	+	P		1		1				37.6261		8.54257			ZMO0439	intragenic
ZM4	437846	TSS_0861	+	P	1		1		1	1	38.0903		13.6268		8.0882	11.5799	ZMO0440	TSS-Gene pair	-56
ZM4	438522	TSS_0862	+	P	1	1		1	1	1	13.2735	6.49704		10.5528	6.11394	7.93161	ZMO0442	TSS-Gene pair	-439
ZM4	438573	TSS_0863	+	P	1	1	1	1			16.5415	23.7923	6.80486	13.9772			ZMO0442	TSS-Gene pair	-388
ZM4	438782	TSS_0864	+	S	1	1		1			19.2466	48.955		22.8615				secondary TSS; excluded from analysis
ZM4	438783	TSS_0865	+	P	1	1	1	1	1	1	260.436	801.501	86.4823	232.965	53.7572	111.944	ZMO0442	TSS-Gene pair	-178
ZM4	438922	TSS_0866	+	P		1						30.1727					ZMO0442	TSS-Gene pair	-39
ZM4	440930	TSS_0867	+	P	1						30.8419						ZMO0444	TSS-Gene pair	-116
ZM4	440948	TSS_0868	+	P		1		1				10.9505		7.66161			ZMO0444	TSS-Gene pair	-98
ZM4	440989	TSS_0869	+	P				1	1					10.2985	12.6614		ZMO0444	TSS-Gene pair	-57
ZM4	441070	TSS_0870	+	P		1						7.12988					ZMO0444	intragenic
ZM4	441323	TSS_0871	-	P	1		1	1		1	10.3425		13.6439	26.336		18.3587	ZMO0443	TSS-Gene pair	-606
ZM4	441368	TSS_0872	+	P			1	1					12.3717	17.6501			ZMO0444	intragenic
ZM4	441892	TSS_0873	+	P				1						5.24307			ZMO0445	TSS-Gene pair	-197
ZM4	445917	TSS_0874	+	P		1						12.0734					ZMOt007	excluded from analysis; overlaps tRNA
ZM4	446168	TSS_0875	-	P	1						85.3161						ZMO0448	TSS-Gene pair	-81
ZM4	446216	TSS_0876	-	P				1						40.7873			ZMO0448	TSS-Gene pair	-129
ZM4	446217	TSS_0877	-	P	1		1		1		327.623		85.842		40.3782		ZMO0448	TSS-Gene pair	-130
ZM4	446218	TSS_0878	-	S	1				1		54.6163				10.9394			secondary TSS; excluded from analysis
ZM4	446292	TSS_0879	+	P		1	1	1	1	1		53.9512	40.3595	61.633	11.5823	57.6798	ZMOt007	excluded from analysis; overlaps tRNA
ZM4	446369	TSS_0880	-	P	1	1	1	1	1		220.576	19.5386	111.106	253.887	13.9781		ZMO0448	TSS-Gene pair	-282
ZM4	446541	TSS_0881	+	P	1	1	1	1	1	1	78.5876	11.607	231.459	131.652	70.1411	89.8244	ZMOt007	excluded from analysis; overlaps tRNA
ZM4	446544	TSS_0882	+	P				1						20.9941			ZMOt007	excluded from analysis; overlaps tRNA
ZM4	446545	TSS_0883	+	S		1						16.0939						secondary TSS; excluded from analysis
ZM4	446546	TSS_0884	+	P						1						74.4456	ZMOt007	excluded from analysis; overlaps tRNA
ZM4	446547	TSS_0885	+	S	1	1			1		98.9875	78.5353			110.058			secondary TSS; excluded from analysis
ZM4	446548	TSS_0886	+	P	1	1			1		4127.61	5082.98			8130.76		ZMOt007	excluded from analysis; overlaps tRNA
ZM4	446549	TSS_0887	+	S	1	1			1		109.739	151.619			264.446			secondary TSS; excluded from analysis
ZM4	446550	TSS_0888	+	P						1						80.9803	ZMO0449	TSS-Gene pair	-370
ZM4	446551	TSS_0889	+	S		1				1		26.8731				29.1413		secondary TSS; excluded from analysis
ZM4	446552	TSS_0890	+	P					1						18.5405		ZMO0449	TSS-Gene pair	-368
ZM4	446554	TSS_0891	+	P					1						23.1082		ZMO0449	TSS-Gene pair	-366
ZM4	446566	TSS_0892	+	P						1						99.8101	ZMO0449	TSS-Gene pair	-354
ZM4	446567	TSS_0893	+	P					1						51.6727		ZMO0449	TSS-Gene pair	-353
ZM4	446583	TSS_0894	+	P					1						257.916		ZMO0449	TSS-Gene pair	-337
ZM4	446623	TSS_0895	-	P					1						13.0957		ZMO0448	TSS-Gene pair	-536
ZM4	446757	TSS_0896	+	P	1		1	1	1	1	275.479		75.7244	63.7972	79.5698	33.6558	ZMO0449	TSS-Gene pair	-163
ZM4	446825	TSS_0897	+	P	1	1	1	1	1		168.447	34.5075	39.1899	15.8066	31.7227		ZMO0449	TSS-Gene pair	-95
ZM4	446869	TSS_0898	+	P			1	1					11.3898	7.00068			ZMO0449	TSS-Gene pair	-51
ZM4	446870	TSS_0899	+	P	1						43.5999						ZMO0449	TSS-Gene pair	-50
ZM4	446872	TSS_0900	+	P	1				1		36.4755				10.9512		ZMO0449	TSS-Gene pair	-48
ZM4	449476	TSS_0901	+	P	1						10.442						ZMO0453	intragenic
ZM4	450163	TSS_0902	+	P	1						12.2424						ZMO0453	intragenic
ZM4	450612	TSS_0903	-	P		1		1				16.8246		25.7311			ZMO0453	antisense
ZM4	451629	TSS_0904	-	P	1						13.6489						ZMO0454	intragenic
ZM4	451773	TSS_0905	+	P	1						21.3065						ZMO0454	antisense
ZM4	452430	TSS_0906	-	P		1						17.3071					ZMO0454	TSS-Gene pair	-71
ZM4	452431	TSS_0907	-	P	1						40.4877						ZMO0454	TSS-Gene pair	-72
ZM4	452447	TSS_0908	-	P	1	1					83.9944	150.794					ZMO0454	TSS-Gene pair	-88
ZM4	452587	TSS_0909	+	P	1		1				28.9081		20.4146				ZMO0456	TSS-Gene pair	-202
ZM4	452670	TSS_0910	+	P	1						12.2355						ZMO0456	TSS-Gene pair	-119
ZM4	457026	TSS_0911	-	P	1						33.4021						ZMO0460	TSS-Gene pair	-34
ZM4	457030	TSS_0912	-	P	1						34.716						ZMO0460	TSS-Gene pair	-38
ZM4	457060	TSS_0913	+	P	1						18.4979						Zms6	TSS-ZmsRNA pair
ZM4	457131	TSS_0914	+	P	1	1	1		1		49.6309	37.0149	13.8829		7.17485		Zms6	TSS-ZmsRNA pair
ZM4	457132	TSS_0915	+	S	1	1					30.326	14.2835						secondary TSS; excluded from analysis
ZM4	457288	TSS_0916	+	S	1	1		1		1	42.2901	40.4		26.7195		51.1675		secondary TSS; excluded from analysis
ZM4	457289	TSS_0917	+	S	1	1	1	1	1	1	115.305	78.9704	78.1408	48.3792	41.4491	109.53		secondary TSS; excluded from analysis
ZM4	457290	TSS_0918	+	P	1	1	1	1	1	1	3293.6	3071.23	1317.59	1676.2	752.315	1615.55	Zms6	TSS-ZmsRNA pair
ZM4	457291	TSS_0919	+	S	1	1					101.454	127.031						secondary TSS; excluded from analysis
ZM4	458864	TSS_0920	+	P				1						7.14074			ZMO0462	antisense
ZM4	459260	TSS_0921	+	P				1						6.42147			ZMO0464	antisense
ZM4	459770	TSS_0922	-	S					1						14.8323			secondary TSS; excluded from analysis
ZM4	459771	TSS_0923	-	P	1	1	1		1	1	187.734	42.2388	106.906		67.5913	56.5323	ZMO0464	TSS-Gene pair	-157
ZM4	460626	TSS_0924	-	P	1						13.269						ZMO0465	TSS-Gene pair	-14
ZM4	460631	TSS_0925	-	P		1						8.179					ZMO0465	TSS-Gene pair	-19
ZM4	460648	TSS_0926	-	P		1						15.8059					ZMO0465	TSS-Gene pair	-36
ZM4	460659	TSS_0927	-	P	1				1		51.3864				18.2791		ZMO0465	TSS-Gene pair	-47
ZM4	460729	TSS_0928	-	P	1	1					11.6948	24.8985					ZMO0465	TSS-Gene pair	-117
ZM4	460732	TSS_0929	-	P		1						39.4696					ZMO0465	TSS-Gene pair	-120
ZM4	460734	TSS_0930	-	P		1						10.4223					ZMO0465	TSS-Gene pair	-122
ZM4	460738	TSS_0931	-	P					1	1					16.792	36.9946	ZMO0465	TSS-Gene pair	-126
ZM4	460743	TSS_0932	+	P	1						23.6974						ZMO0467	TSS-Gene pair	-185
ZM4	460836	TSS_0933	+	P	1						71.2747						ZMO0467	TSS-Gene pair	-92
ZM4	460837	TSS_0934	+	P					1						7.95615		ZMO0467	TSS-Gene pair	-91
ZM4	460844	TSS_0935	-	P	1		1				34.8948		22.6345				ZMO0465	TSS-Gene pair	-232
ZM4	460868	TSS_0936	+	P	1						8.68679						ZMO0467	TSS-Gene pair	-60
ZM4	460900	TSS_0937	+	P	1		1		1		39.5016		32.9315		12.1505		ZMO0467	TSS-Gene pair	-28
ZM4	460956	TSS_0938	+	P	1						30.5865						ZMO0467	intragenic
ZM4	462623	TSS_0939	+	P	1						173.72						ZMO0468	TSS-Gene pair	-230
ZM4	462849	TSS_0940	+	P	1						20.8659						ZMO0467	intragenic
ZM4	463020	TSS_0941	+	P	1						19.0317						ZMO0468	intragenic
ZM4	464752	TSS_0942	+	P	1					1	22.0736					27.5201	ZMO0471	TSS-Gene pair	-375
ZM4	464941	TSS_0943	-	P	1		1		1		105.526		244.813		115.542		ZMO0469	TSS-Gene pair	-68
ZM4	464942	TSS_0944	-	S					1						11.2007			secondary TSS; excluded from analysis
ZM4	464943	TSS_0945	-	P	1	1	1				21.1237	61.856	110.192				ZMO0469	TSS-Gene pair	-70
ZM4	464959	TSS_0946	-	P						1						16.7365	ZMO0469	TSS-Gene pair	-86
ZM4	465015	TSS_0947	-	P	1	1					22.4036	102.871					ZMO0469	TSS-Gene pair	-142
ZM4	465016	TSS_0948	-	S	1						14.7074							secondary TSS; excluded from analysis
ZM4	466854	TSS_0949	-	S		1						24.0899						secondary TSS; excluded from analysis
ZM4	466855	TSS_0950	-	P		1						30.9246					ZMO0472	TSS-Gene pair	-50
ZM4	468601	TSS_0951	-	P		1			1	1		74.4031			18.3009	47.1605	ZMO0474	TSS-Gene pair	-26
ZM4	470600	TSS_0952	-	P	1				1		87.5956				36.7712		ZMO0476	TSS-Gene pair	-348
ZM4	470634	TSS_0953	-	P	1		1				38.2963		12.7901				ZMO0477	leaderless	-1
ZM4	470635	TSS_0954	-	S	1						36.281							secondary TSS; excluded from analysis
ZM4	470768	TSS_0955	+	S	1						26.3681							secondary TSS; excluded from analysis
ZM4	470769	TSS_0956	+	P	1	1					37.9816	16.1867					ZMO0478	TSS-Gene pair	-46
ZM4	470780	TSS_0957	+	P					1						30.793		ZMO0478	TSS-Gene pair	-35
ZM4	470782	TSS_0958	+	P	1		1		1		24.6654		51.6554		61.8836		ZMO0478	TSS-Gene pair	-33
ZM4	470790	TSS_0959	+	P	1	1					19.7351	24.7986					ZMO0478	TSS-Gene pair	-25
ZM4	472302	TSS_0960	+	P					1	1					23.109	138.478	ZMO0480	TSS-Gene pair	-581
ZM4	472303	TSS_0961	+	S						1						21.9281		secondary TSS; excluded from analysis
ZM4	472679	TSS_0962	+	P				1						8.36415			ZMO0480	TSS-Gene pair	-204
ZM4	472789	TSS_0963	+	P	1						33.3863						ZMO0480	TSS-Gene pair	-94
ZM4	472999	TSS_0964	+	P				1						9.3868			ZMO0480	intragenic
ZM4	475528	TSS_0965	+	P		1						9.69208					ZMO0481	antisense
ZM4	476745	TSS_0966	-	P	1				1		16.0256				10.4067		ZMO0482	TSS-Gene pair	-17
ZM4	476746	TSS_0967	-	S	1						11.3149							secondary TSS; excluded from analysis
ZM4	476779	TSS_0968	-	P	1	1	1	1			20.6104	149.001	11.4069	50.0151			ZMO0482	TSS-Gene pair	-51
ZM4	476783	TSS_0969	-	P				1						19.6853			ZMO0482	TSS-Gene pair	-55
ZM4	476841	TSS_0970	-	P	1	1			1		27.2639	44.6985			26.4274		ZMO0482	TSS-Gene pair	-113
ZM4	477011	TSS_0971	-	P				1	1					10.4878	11.0213		ZMO0482	TSS-Gene pair	-283
ZM4	478167	TSS_0972	-	P					1						19.8462		ZMO0483	TSS-Gene pair	-25
ZM4	479089	TSS_0973	+	P	1						11.6112						ZMO0485	TSS-Gene pair	-172
ZM4	479112	TSS_0974	+	P		1						14.0195					ZMO0485	TSS-Gene pair	-149
ZM4	479155	TSS_0975	+	P				1						11.0254			ZMO0485	TSS-Gene pair	-106
ZM4	479157	TSS_0976	+	S	1						10.9916							secondary TSS; excluded from analysis
ZM4	479158	TSS_0977	+	P	1	1	1	1	1	1	131.388	476.574	36.8077	80.5353	28.174	31.1616	ZMO0485	TSS-Gene pair	-103
ZM4	479174	TSS_0978	+	P	1		1		1		37.2696		39.1386		18.3947		ZMO0485	TSS-Gene pair	-87
ZM4	479229	TSS_0979	+	P		1						46.3565					ZMO0485	TSS-Gene pair	-32
ZM4	482005	TSS_0980	+	P	1						34.0465						ZMO0487	intragenic
ZM4	483305	TSS_0981	-	P	1						64.8593						ZMO0488	leaderless	0
ZM4	483497	TSS_0982	-	S		1						10.0014						secondary TSS; excluded from analysis
ZM4	483498	TSS_0983	-	P				1						43.143			ZMO0488	TSS-Gene pair	-193
ZM4	483499	TSS_0984	-	P	1	1					90.619	152.795					ZMO0488	TSS-Gene pair	-194
ZM4	483500	TSS_0985	-	S	1	1					51.9429	81.26						secondary TSS; excluded from analysis
ZM4	483501	TSS_0986	-	P						1						49.9378	ZMO0488	TSS-Gene pair	-196
ZM4	483502	TSS_0987	-	S					1	1					23.5379	36.1284		secondary TSS; excluded from analysis
ZM4	483503	TSS_0988	-	S					1						20.44			secondary TSS; excluded from analysis
ZM4	483504	TSS_0989	-	S					1						44.1791			secondary TSS; excluded from analysis
ZM4	483505	TSS_0990	-	P					1						703.55		ZMO0488	TSS-Gene pair	-200
ZM4	483506	TSS_0991	-	S					1						21.0883			secondary TSS; excluded from analysis
ZM4	483519	TSS_0992	-	P		1						25.2912					ZMO0488	TSS-Gene pair	-214
ZM4	483523	TSS_0993	-	P		1	1		1			116.818	39.2412		28.9835		ZMO0488	TSS-Gene pair	-218
ZM4	483534	TSS_0994	-	P					1						42.3304		ZMO0488	TSS-Gene pair	-229
ZM4	483536	TSS_0995	-	P					1						15.2731		ZMO0488	TSS-Gene pair	-231
ZM4	483561	TSS_0996	-	P					1	1					22.4087	31.7528	ZMOt008	excluded from analysis; overlaps tRNA
ZM4	485311	TSS_0997	-	P			1	1					15.1551	12.5795			ZMO0490	intragenic
ZM4	485379	TSS_0998	-	P	1						10.7135						ZMO0490	intragenic
ZM4	485788	TSS_0999	+	P		1						10.4914					ZMO0491	TSS-Gene pair	-277
ZM4	485875	TSS_1000	+	P		1						20.5831					ZMO0491	TSS-Gene pair	-190
ZM4	485966	TSS_1001	+	P		1			1	1		45.1655			16.4605	11.367	ZMO0491	TSS-Gene pair	-99
ZM4	485967	TSS_1002	+	S	1						16.2882							secondary TSS; excluded from analysis
ZM4	485968	TSS_1003	+	P	1	1		1			58.205	28.5076		10.2678			ZMO0491	TSS-Gene pair	-97
ZM4	485994	TSS_1004	+	P	1						11.0683						ZMO0491	TSS-Gene pair	-71
ZM4	486015	TSS_1005	+	P	1	1					27.8064	28.85					ZMO0491	TSS-Gene pair	-50
ZM4	486032	TSS_1006	+	P		1						11.2169					ZMO0491	TSS-Gene pair	-33
ZM4	486034	TSS_1007	+	P	1	1	1	1	1	1	319.585	2204.22	103.926	374.817	112.158	199.637	ZMO0491	TSS-Gene pair	-31
ZM4	487928	TSS_1008	+	P		1						62.6104					ZMO0492	TSS-Gene pair	-70
ZM4	487937	TSS_1009	+	P		1						10.8268					ZMO0492	TSS-Gene pair	-61
ZM4	487967	TSS_1010	+	S	1	1					87.4953	52.8255						secondary TSS; excluded from analysis
ZM4	487968	TSS_1011	+	P	1	1	1	1	1		1544.29	1165.87	146.83	83.5419	31.5151		ZMO0492	TSS-Gene pair	-30
ZM4	487970	TSS_1012	+	P	1						64.1441						ZMO0492	TSS-Gene pair	-28
ZM4	487972	TSS_1013	+	P	1						124.756						ZMO0492	TSS-Gene pair	-26
ZM4	487982	TSS_1014	+	P	1						12.3373						ZMO0492	TSS-Gene pair	-16
ZM4	487998	TSS_1015	+	P	1						211.065						ZMO0492	leaderless	0
ZM4	488146	TSS_1016	+	P	1						32.0203						ZMO0493	TSS-Gene pair	-284
ZM4	488227	TSS_1017	+	P	1						10.7294						ZMO0493	TSS-Gene pair	-203
ZM4	488385	TSS_1018	+	P	1						17.815						ZMO0493	TSS-Gene pair	-45
ZM4	488501	TSS_1019	+	P	1						126.667						ZMO0493	intragenic
ZM4	489090	TSS_1020	+	P	1						16.3877						ZMO0493	intragenic
ZM4	489345	TSS_1021	-	P		1						21.2376					ZMO0493	antisense
ZM4	489903	TSS_1022	+	P	1						21.4041						ZMO0494	TSS-Gene pair	-135
ZM4	489936	TSS_1023	+	P					1						9.1527		ZMO0494	TSS-Gene pair	-102
ZM4	490564	TSS_1024	+	P				1						6.70486			ZMO0494	intragenic
ZM4	490943	TSS_1025	+	P		1						14.4406					ZMO0494	intragenic
ZM4	492329	TSS_1026	+	P		1		1				13.068		5.68058			ZMO0495	antisense
ZM4	492384	TSS_1027	+	P	1						10.8875						ZMO0495	antisense
ZM4	497666	TSS_1028	-	P	1		1	1	1		14.4722		67.6557	104.516	16.3531		ZMO0496	TSS-Gene pair	-35
ZM4	498430	TSS_1029	+	P		1						11.2431					ZMO0498	TSS-Gene pair	-107
ZM4	498520	TSS_1030	+	P	1	1	1		1		36.2448	94.2389	23.7957		24.4759		ZMO0498	TSS-Gene pair	-17
ZM4	498971	TSS_1031	+	P	1						28.248						ZMO0498	intragenic
ZM4	499052	TSS_1032	+	P	1						22.9418						ZMO0498	intragenic
ZM4	499157	TSS_1033	-	P				1						5.35885			ZMO0498	antisense
ZM4	499585	TSS_1034	+	P	1						14.2144						ZMO0498	intragenic
ZM4	501343	TSS_1035	-	P		1		1				16.9766		13.7748			ZMO0499	intragenic
ZM4	502141	TSS_1036	-	P	1						9.15518						ZMO0499	intragenic
ZM4	502237	TSS_1037	-	P			1						13.1913				ZMO0499	TSS-Gene pair	-58
ZM4	502384	TSS_1038	-	P	1	1	1		1		120.1	15.768	11.9533		8.05177		ZMO0499	TSS-Gene pair	-205
ZM4	502385	TSS_1039	-	S	1						22.4965							secondary TSS; excluded from analysis
ZM4	504289	TSS_1040	-	P	1						23.9392						ZMO0500	TSS-Gene pair	-109
ZM4	504335	TSS_1041	+	P	1		1	1			36.6291		28.2013	13.4731			ZMO0501	TSS-Gene pair	-67
ZM4	504839	TSS_1042	-	P	1						18.4549						ZMO0501	antisense
ZM4	507085	TSS_1043	+	P		1						14.1408					ZMO0503	intragenic
ZM4	508815	TSS_1044	-	P				1		1				22.9557		25.6272		intergenic
ZM4	509405	TSS_1045	+	P		1			1			94.6288			15.1556		ZMO0507	leaderless	-3
ZM4	510997	TSS_1046	+	P	1						8.52861						ZMO0510	TSS-Gene pair	-435
ZM4	511299	TSS_1047	+	P						1						43.7976	ZMO0510	TSS-Gene pair	-133
ZM4	511302	TSS_1048	+	P	1						17.0888						ZMO0510	TSS-Gene pair	-130
ZM4	511320	TSS_1049	+	P	1		1	1	1	1	43.7377		52.4238	65.9327	36.6774	25.5259	ZMO0510	TSS-Gene pair	-112
ZM4	511700	TSS_1050	+	P	1						11.8758						ZMO0510	intragenic
ZM4	512397	TSS_1051	+	P	1	1	1	1	1	1	10.3243	48.0581	45.1663	70.838	19.8845	19.7414	ZMO0511	TSS-Gene pair	-354
ZM4	512425	TSS_1052	+	P	1						33.289						ZMO0511	TSS-Gene pair	-326
ZM4	513413	TSS_1053	+	P	1						12.7624						ZMO0512	intragenic
ZM4	515443	TSS_1054	+	S	1						46.6416							secondary TSS; excluded from analysis
ZM4	515444	TSS_1055	+	S	1	1					66.1641	14.1741						secondary TSS; excluded from analysis
ZM4	515445	TSS_1056	+	P	1	1	1	1	1	1	2054.67	412.84	292.02	84.8805	123.064	117.379	Zms3	TSS-ZmsRNA pair
ZM4	515446	TSS_1057	+	S	1	1	1	1	1	1	224.754	32.4377	40.7695	12.3379	21.9315	10.1659		secondary TSS; excluded from analysis
ZM4	515447	TSS_1058	+	S	1	1	1				106.119	13.6318	14.6087					secondary TSS; excluded from analysis
ZM4	515448	TSS_1059	+	P				1						7.52585			Zms3	TSS-ZmsRNA pair
ZM4	515449	TSS_1060	+	P	1						50.9999						Zms3	TSS-ZmsRNA pair
ZM4	515568	TSS_1061	+	P	1						82.3651						Zms3	TSS-ZmsRNA pair
ZM4	515570	TSS_1062	+	P					1	1					315.803	54.5679	Zms3	TSS-ZmsRNA pair
ZM4	515571	TSS_1063	+	S	1				1		119.948				27.2788			secondary TSS; excluded from analysis
ZM4	515572	TSS_1064	+	P	1					1	318.015					15.9587	Zms3	TSS-ZmsRNA pair
ZM4	515595	TSS_1065	+	P					1						16.67		Zms3	TSS-ZmsRNA pair
ZM4	515618	TSS_1066	+	P			1		1				80.3685		15.8678		Zms3	TSS-ZmsRNA pair
ZM4	515693	TSS_1067	-	P				1						16.9233				intergenic
ZM4	515749	TSS_1068	+	P		1						13.2486					Zms3	TSS-ZmsRNA pair
ZM4	515934	TSS_1069	+	P	1						20.2238						ZMO0514	TSS-Gene pair	-217
ZM4	515949	TSS_1070	+	P	1		1				116.918		57.5464				ZMO0514	TSS-Gene pair	-202
ZM4	516103	TSS_1071	-	P				1		1				9.1693		9.75819	ZMO2002	antisense
ZM4	516140	TSS_1072	-	P	1		1				20.3952		16.6664					intergenic
ZM4	516634	TSS_1073	+	P	1						20.6735						ZMO0515	TSS-Gene pair	-46
ZM4	517043	TSS_1074	-	P				1						10.3293			ZMO0515	antisense
ZM4	517329	TSS_1075	+	P			1						46.2509				ZMO0515	intragenic
ZM4	517541	TSS_1076	+	P	1			1			20.0968			13.3022			ZMO0515	intragenic
ZM4	517841	TSS_1077	+	P		1						36.9598					ZMO0515	intragenic
ZM4	518216	TSS_1078	+	P				1						5.06303			ZMO0516	TSS-Gene pair	-640
ZM4	518391	TSS_1079	+	P		1		1	1	1		63.2455		40.7693	16.8339	19.278	ZMO0516	TSS-Gene pair	-465
ZM4	518452	TSS_1080	+	S	1	1	1	1	1	1	362.279	342.943	150.791	210.568	99.5371	164.894		secondary TSS; excluded from analysis
ZM4	518453	TSS_1081	+	P	1	1	1	1	1	1	1191.45	1189.54	588.045	838.975	317.809	297.422	ZMO0516	TSS-Gene pair	-403
ZM4	518455	TSS_1082	+	P		1						22.165					ZMO0516	TSS-Gene pair	-401
ZM4	518514	TSS_1083	+	P	1	1	1	1			49.7537	19.3555	20.961	35.9338			ZMO0516	TSS-Gene pair	-342
ZM4	518515	TSS_1084	+	S				1						10.4386				secondary TSS; excluded from analysis
ZM4	518531	TSS_1085	+	P	1	1	1	1	1	1	190.46	317.216	74.9644	103.833	24.8128	35.0567	ZMO0516	TSS-Gene pair	-325
ZM4	518554	TSS_1086	+	P	1	1					18.2604	15.8441					ZMO0516	TSS-Gene pair	-302
ZM4	518674	TSS_1087	+	P	1						14.6758						ZMO0516	TSS-Gene pair	-182
ZM4	518676	TSS_1088	+	P	1						101.995						ZMO0516	TSS-Gene pair	-180
ZM4	518762	TSS_1089	+	P		1						12.3113					ZMO0516	TSS-Gene pair	-94
ZM4	518794	TSS_1090	+	S	1			1			15.6143			18.752				secondary TSS; excluded from analysis
ZM4	518795	TSS_1091	+	S	1		1	1	1		44.4997		42.8101	64.5193	9.47782			secondary TSS; excluded from analysis
ZM4	518796	TSS_1092	+	P	1	1	1	1	1	1	1355.28	572.045	1058.29	1744.56	281.786	86.8037	ZMO0516	TSS-Gene pair	-60
ZM4	518797	TSS_1093	+	S	1	1	1	1	1	1	1041.35	340.086	727.088	997.088	223.447	42.0557		secondary TSS; excluded from analysis
ZM4	518798	TSS_1094	+	S	1	1	1	1	1	1	999.675	347.882	721.291	697.051	237.522	62.9546		secondary TSS; excluded from analysis
ZM4	518799	TSS_1095	+	S			1						43.3565					secondary TSS; excluded from analysis
ZM4	518813	TSS_1096	+	P	1		1				184.343		39.5653				ZMO0516	TSS-Gene pair	-43
ZM4	518815	TSS_1097	+	P	1						254.405						ZMO0516	TSS-Gene pair	-41
ZM4	518855	TSS_1098	+	P		1						39.5341					ZMO0516	leaderless	-1
ZM4	518858	TSS_1099	+	P		1						43.3455					ZMO0516	intragenic
ZM4	518939	TSS_1100	+	P		1		1		1		43.0218		21.6365		16.0253	ZMO0516	intragenic
ZM4	519096	TSS_1101	+	P	1						18.1316						ZMO0516	intragenic
ZM4	519166	TSS_1102	+	P	1						26.3409						ZMO0516	intragenic
ZM4	519326	TSS_1103	+	P	1						19.2602						ZMO0516	intragenic
ZM4	519387	TSS_1104	+	P	1						36.9599						ZMO0516	intragenic
ZM4	519462	TSS_1105	+	P	1						23.5211						ZMO2003	TSS-Gene pair	-634
ZM4	519568	TSS_1106	-	P	1						8.34532						ZMO0516	antisense
ZM4	519930	TSS_1107	+	P		1		1				15.7846		14.3665			ZMO2003	TSS-Gene pair	-166
ZM4	520476	TSS_1108	+	S	1	1				1	23.9778	16.1867				12.5064		secondary TSS; excluded from analysis
ZM4	520477	TSS_1109	+	S	1	1	1	1	1	1	96.6284	60.1785	55.6172	49.747	35.9316	33.0749		secondary TSS; excluded from analysis
ZM4	520478	TSS_1110	+	P	1	1	1	1	1	1	438.38	238.411	234.285	251.886	135.092	95.4865	ZMO0517	TSS-Gene pair	-304
ZM4	520479	TSS_1111	+	S	1						28.0986							secondary TSS; excluded from analysis
ZM4	520590	TSS_1112	+	S				1						7.52748				secondary TSS; excluded from analysis
ZM4	520591	TSS_1113	+	P		1	1	1				41.1613	35.732	30.2597			ZMO0517	TSS-Gene pair	-191
ZM4	520592	TSS_1114	+	S	1				1		76.4823				33.7634			secondary TSS; excluded from analysis
ZM4	520593	TSS_1115	+	P	1	1	1	1	1	1	3324.25	1868.74	1334.32	1259.27	1342.23	838.733	ZMO0517	TSS-Gene pair	-189
ZM4	520594	TSS_1116	+	S	1				1		449.458				132.798			secondary TSS; excluded from analysis
ZM4	520703	TSS_1117	+	P			1						17.7763				ZMO0517	TSS-Gene pair	-79
ZM4	520704	TSS_1118	+	P	1	1		1			33.4655	20.0002		16.3475			ZMO0517	TSS-Gene pair	-78
ZM4	520776	TSS_1119	+	P				1						23.6749			ZMO0517	TSS-Gene pair	-6
ZM4	520824	TSS_1120	+	P	1						85.2028						ZMO0517	intragenic
ZM4	520826	TSS_1121	+	P	1						8.92893						ZMO0517	intragenic
ZM4	521072	TSS_1122	+	P				1						7.47654			ZMO0518	TSS-Gene pair	-441
ZM4	521416	TSS_1123	+	P		1						17.0574					ZMO0518	TSS-Gene pair	-97
ZM4	521651	TSS_1124	+	P	1						10.442						ZMO0519	TSS-Gene pair	-478
ZM4	521661	TSS_1125	+	P	1						18.2245						ZMO0519	TSS-Gene pair	-468
ZM4	521721	TSS_1126	+	P					1						10.6043		ZMO0519	TSS-Gene pair	-408
ZM4	521797	TSS_1127	+	P	1						26.8297						ZMO0519	TSS-Gene pair	-332
ZM4	522191	TSS_1128	+	P	1						11.4597						ZMO0520	TSS-Gene pair	-254
ZM4	522595	TSS_1129	-	P	1				1		61.9592				20.4628		ZMO0520	antisense
ZM4	522712	TSS_1130	+	P	1						18.8348						ZMO2004	TSS-Gene pair	-572
ZM4	522758	TSS_1131	+	P	1						12.7035						ZMO2004	TSS-Gene pair	-526
ZM4	523095	TSS_1132	+	P	1						18.7714						ZMO2004	TSS-Gene pair	-189
ZM4	523098	TSS_1133	+	P	1						23.7788						ZMO2004	TSS-Gene pair	-186
ZM4	523260	TSS_1134	-	S	1						51.0696							secondary TSS; excluded from analysis
ZM4	523261	TSS_1135	-	P	1						66.2478						ZMO0520	antisense
ZM4	523262	TSS_1136	-	P			1						8.31608				ZMO0520	antisense
ZM4	523574	TSS_1137	+	P	1						16.4851						ZMO0521	intragenic
ZM4	523769	TSS_1138	+	P	1	1	1	1		1	38.7803	30.1227	26.434	18.1694		9.19568	ZMO0522	TSS-Gene pair	-172
ZM4	523793	TSS_1139	+	P	1	1	1	1	1	1	239.557	336.381	54.8915	68.3761	33.1013	48.0991	ZMO0522	TSS-Gene pair	-148
ZM4	523800	TSS_1140	+	P	1						19.0069						ZMO0522	TSS-Gene pair	-141
ZM4	523867	TSS_1141	+	P	1						51.7553						ZMO0522	TSS-Gene pair	-74
ZM4	524087	TSS_1142	+	P	1						88.5111						ZMO0522	intragenic
ZM4	524188	TSS_1143	+	P	1						16.7543						ZMO0523	TSS-Gene pair	-512
ZM4	524265	TSS_1144	+	P	1						35.1097						ZMO0523	TSS-Gene pair	-435
ZM4	524367	TSS_1145	+	P	1						9.37219						ZMO0523	TSS-Gene pair	-333
ZM4	524372	TSS_1146	+	P	1						32.2829						ZMO0523	TSS-Gene pair	-328
ZM4	524432	TSS_1147	+	P		1						11.1075					ZMO0523	TSS-Gene pair	-268
ZM4	524455	TSS_1148	+	P		1						13.7077					ZMO0523	TSS-Gene pair	-245
ZM4	524480	TSS_1149	+	P	1						12.7102						ZMO0523	TSS-Gene pair	-220
ZM4	524507	TSS_1150	+	P		1						13.5841					ZMO0523	TSS-Gene pair	-193
ZM4	524569	TSS_1151	+	P	1						210.538						ZMO0523	TSS-Gene pair	-131
ZM4	524578	TSS_1152	-	P					1						18.7689		ZMO0522	antisense
ZM4	524585	TSS_1153	+	P			1	1					11.9533	7.19656			ZMO0523	TSS-Gene pair	-115
ZM4	524781	TSS_1154	+	P	1						12.2851						ZMO0524	TSS-Gene pair	-353
ZM4	524825	TSS_1155	+	P	1						10.4013						ZMO0524	TSS-Gene pair	-309
ZM4	524837	TSS_1156	+	P	1						25.717						ZMO0524	TSS-Gene pair	-297
ZM4	525220	TSS_1157	+	P	1						53.4061						ZMO0525	TSS-Gene pair	-130
ZM4	525400	TSS_1158	+	P		1						10.9529					ZMO0525	intragenic
ZM4	525401	TSS_1159	+	P					1						17.1234		ZMO0526	TSS-Gene pair	-269
ZM4	525487	TSS_1160	+	P	1						82.8685						ZMO0526	TSS-Gene pair	-183
ZM4	525512	TSS_1161	+	P	1	1	1	1	1	1	76.3236	274.279	20.1414	30.0881	12.1378	17.0366	ZMO0526	TSS-Gene pair	-158
ZM4	525534	TSS_1162	+	P	1	1	1	1	1		54.1458	44.3707	14.9929	24.9819	6.47366		ZMO0526	TSS-Gene pair	-136
ZM4	525536	TSS_1163	+	P	1	1	1	1	1	1	313.628	176.329	75.5108	60.5956	24.169	16.6508	ZMO0526	TSS-Gene pair	-134
ZM4	525540	TSS_1164	+	P	1						12.8235						ZMO0526	TSS-Gene pair	-130
ZM4	525595	TSS_1165	+	S	1	1	1	1	1	1	131.285	23.2165	68.0486	45.8489	29.3477	9.1715		secondary TSS; excluded from analysis
ZM4	525596	TSS_1166	+	P	1	1	1	1	1	1	300.939	56.7841	165.331	90.5109	44.3941	23.3692	ZMO0526	TSS-Gene pair	-74
ZM4	525691	TSS_1167	+	P	1						11.8081						ZMO0527	TSS-Gene pair	-350
ZM4	525730	TSS_1168	+	P	1						33.6645						ZMO0527	TSS-Gene pair	-311
ZM4	526061	TSS_1169	+	P		1						19.1368					ZMO0528	TSS-Gene pair	-290
ZM4	526137	TSS_1170	+	P	1						22.736						ZMO0528	TSS-Gene pair	-214
ZM4	526377	TSS_1171	+	P	1						33.3683						ZMO0528	intragenic
ZM4	526608	TSS_1172	+	P	1						21.8316						ZMO0529	TSS-Gene pair	-365
ZM4	526691	TSS_1173	+	P	1						52.8819						ZMO0529	TSS-Gene pair	-282
ZM4	526764	TSS_1174	+	P	1	1	1	1	1	1	264.98	244.051	112.37	127.17	84.3617	103.11	ZMO0529	TSS-Gene pair	-209
ZM4	526765	TSS_1175	+	S	1	1	1	1	1	1	158.513	86.4835	50.5626	52.528	50.7476	73.8548		secondary TSS; excluded from analysis
ZM4	526890	TSS_1176	+	P	1						53.0669						ZMO0529	TSS-Gene pair	-83
ZM4	527108	TSS_1177	+	P	1						20.2756						ZMO0530	TSS-Gene pair	-184
ZM4	527477	TSS_1178	+	P	1						35.5143						ZMO0531	TSS-Gene pair	-210
ZM4	527863	TSS_1179	+	P	1						26.3861						ZMO0532	TSS-Gene pair	-357
ZM4	528029	TSS_1180	-	P	1						10.7449						ZMO0531	antisense
ZM4	528460	TSS_1181	+	P	1	1	1	1	1	1	60.6323	12.6324	19.3985	25.5634	13.1258	15.014	ZMO0533	TSS-Gene pair	-117
ZM4	528933	TSS_1182	+	P				1						8.98008			ZMO0534	TSS-Gene pair	-353
ZM4	529017	TSS_1183	+	P	1						14.8591						ZMO0534	TSS-Gene pair	-269
ZM4	529062	TSS_1184	+	P	1						36.5504						ZMO0534	TSS-Gene pair	-224
ZM4	529064	TSS_1185	+	P	1						13.2849						ZMO0534	TSS-Gene pair	-222
ZM4	529152	TSS_1186	+	P		1						17.5045					ZMO0534	TSS-Gene pair	-134
ZM4	529194	TSS_1187	+	P	1						52.9318						ZMO0534	TSS-Gene pair	-92
ZM4	529302	TSS_1188	-	P					1						11.9665		ZMO0534	antisense
ZM4	529505	TSS_1189	+	P	1	1	1	1	1	1	766.696	444.873	253.086	231.564	159.415	96.1674	ZMO0536	TSS-Gene pair	-108
ZM4	529506	TSS_1190	+	S	1	1				1	42.4304	18.906				15.4131		secondary TSS; excluded from analysis
ZM4	529508	TSS_1191	+	P	1	1	1	1	1	1	144.83	88.2304	66.5203	62.9522	43.1583	27.2811	ZMO0536	TSS-Gene pair	-105
ZM4	530244	TSS_1192	+	P	1	1	1	1	1	1	111.614	47.2445	54.9086	68.7495	51.201	22.007	ZMO0537	TSS-Gene pair	-146
ZM4	530255	TSS_1193	+	P			1		1				12.3546		18.0277		ZMO0537	TSS-Gene pair	-135
ZM4	530685	TSS_1194	-	P	1						7.77547						ZMO0537	antisense
ZM4	531604	TSS_1195	+	P	1						14.5647						ZMO0538	TSS-Gene pair	-207
ZM4	532616	TSS_1196	+	P	1						22.2976						ZMO0539	TSS-Gene pair	-201
ZM4	532633	TSS_1197	+	S	1						13.5857							secondary TSS; excluded from analysis
ZM4	532634	TSS_1198	+	S	1				1		27.7841				16.5179			secondary TSS; excluded from analysis
ZM4	532635	TSS_1199	+	P	1	1	1	1	1	1	2034.38	1813.83	1004.35	1583.75	767.58	679.896	ZMO0539	TSS-Gene pair	-182
ZM4	532636	TSS_1200	+	S					1						84.3278			secondary TSS; excluded from analysis
ZM4	532652	TSS_1201	+	P	1						17.8805						ZMO0539	TSS-Gene pair	-165
ZM4	532661	TSS_1202	+	P		1						32.183					ZMO0539	TSS-Gene pair	-156
ZM4	532698	TSS_1203	+	P		1		1		1		375.244		544.153		191.836	ZMO0539	TSS-Gene pair	-119
ZM4	532699	TSS_1204	+	S	1		1		1		140.126		127.158		67.7071			secondary TSS; excluded from analysis
ZM4	532700	TSS_1205	+	P	1	1	1	1	1	1	1565.45	468.803	713.299	717.586	633.722	211.786	ZMO0539	TSS-Gene pair	-117
ZM4	532701	TSS_1206	+	S					1						40.4902			secondary TSS; excluded from analysis
ZM4	532767	TSS_1207	+	P		1						23.388					ZMO0539	TSS-Gene pair	-50
ZM4	532798	TSS_1208	+	P		1						6.69452					ZMO0539	TSS-Gene pair	-19
ZM4	532970	TSS_1209	+	P	1	1					48.5619	23.5877					ZMO0540	TSS-Gene pair	-280
ZM4	533032	TSS_1210	+	P	1		1				258.236		41.64				ZMO0540	TSS-Gene pair	-218
ZM4	533101	TSS_1211	+	P		1						8.34786					ZMO0540	TSS-Gene pair	-149
ZM4	533541	TSS_1212	+	P	1						51.4616						ZMO0541	TSS-Gene pair	-191
ZM4	533881	TSS_1213	+	P	1						10.806						ZMO0541	intragenic
ZM4	533999	TSS_1214	-	P	1						14.6328						ZMO0541	antisense
ZM4	534000	TSS_1215	-	S	1						11.9481							secondary TSS; excluded from analysis
ZM4	534263	TSS_1216	+	P	1						42.6794						ZMO0542	TSS-Gene pair	-650
ZM4	534571	TSS_1217	+	P	1			1			9.14382			5.85973			ZMO0542	TSS-Gene pair	-342
ZM4	534732	TSS_1218	+	P	1						54.1729						ZMO0542	TSS-Gene pair	-181
ZM4	534801	TSS_1219	+	P		1						25.3718					ZMO0542	TSS-Gene pair	-112
ZM4	535228	TSS_1220	+	P				1						10.0861			ZMOt009	excluded from analysis; overlaps tRNA
ZM4	535467	TSS_1221	+	P	1		1	1	1	1	33.3522		45.2519	10.9037	14.2058	21.2592	ZMOt009	excluded from analysis; overlaps tRNA
ZM4	535476	TSS_1222	+	P		1						9.70892					ZMOt009	excluded from analysis; overlaps tRNA
ZM4	535477	TSS_1223	+	S				1						14.6565				secondary TSS; excluded from analysis
ZM4	535478	TSS_1224	+	P		1						31.9622					ZMOt009	excluded from analysis; overlaps tRNA
ZM4	535479	TSS_1225	+	S				1						55.4209				secondary TSS; excluded from analysis
ZM4	535480	TSS_1226	+	P	1	1		1			1590.29	2978.15		2312.53			ZMOt009	excluded from analysis; overlaps tRNA
ZM4	535507	TSS_1227	+	P					1						42.3916		ZMO0543	TSS-Gene pair	-596
ZM4	535516	TSS_1228	+	P					1						689.843		ZMO0543	TSS-Gene pair	-587
ZM4	535517	TSS_1229	+	S					1						301.366			secondary TSS; excluded from analysis
ZM4	535518	TSS_1230	+	S					1						172.397			secondary TSS; excluded from analysis
ZM4	535519	TSS_1231	+	S					1						117.263			secondary TSS; excluded from analysis
ZM4	535520	TSS_1232	+	P						1						118.444	ZMO0543	TSS-Gene pair	-583
ZM4	536066	TSS_1233	+	S	1						20.6035							secondary TSS; excluded from analysis
ZM4	536067	TSS_1234	+	P	1	1	1	1	1	1	1396.62	546.476	182.067	174.682	74.8309	23.0424	ZMO0543	TSS-Gene pair	-36
ZM4	536069	TSS_1235	+	P	1						25.0995						ZMO0543	TSS-Gene pair	-34
ZM4	537111	TSS_1236	+	P			1	1					9.44313	16.17			ZMO0543	intragenic
ZM4	538550	TSS_1237	+	P	1						9.03298						ZMO0544	intragenic
ZM4	539375	TSS_1238	+	P	1	1	1	1	1	1	11.9663	7.67707	6.80486	9.52094	9.00156	11.0973	ZMO0544	intragenic
ZM4	540253	TSS_1239	-	P		1						5.92367					ZMO0545	intragenic
ZM4	540573	TSS_1240	-	P	1						33.5516						ZMO0545	intragenic
ZM4	542659	TSS_1241	-	P	1						18.2063						ZMO2050	intragenic
ZM4	542668	TSS_1242	+	P	1						11.5885						Zms13	TSS-ZmsRNA pair
ZM4	542670	TSS_1243	-	S	1						20.3523							secondary TSS; excluded from analysis
ZM4	542671	TSS_1244	-	P	1						25.8755						ZMO2050	intragenic
ZM4	542683	TSS_1245	-	P		1						176.948					ZMO2050	intragenic
ZM4	542697	TSS_1246	+	P					1						45.32		Zms13	TSS-ZmsRNA pair
ZM4	542698	TSS_1247	+	P	1						14.0922						Zms13	TSS-ZmsRNA pair
ZM4	542704	TSS_1248	-	S		1						400.654						secondary TSS; excluded from analysis
ZM4	542705	TSS_1249	-	P		1						666.409					ZMO2050	intragenic
ZM4	542708	TSS_1250	-	P		1						56.7009					ZMO2050	intragenic
ZM4	542760	TSS_1251	-	S					1						46.4839			secondary TSS; excluded from analysis
ZM4	542761	TSS_1252	-	S					1						29.1783			secondary TSS; excluded from analysis
ZM4	542762	TSS_1253	-	P					1						68.1186		ZMO2050	intragenic
ZM4	542763	TSS_1254	-	S					1						54.4401			secondary TSS; excluded from analysis
ZM4	542764	TSS_1255	-	S					1						30.5752			secondary TSS; excluded from analysis
ZM4	542768	TSS_1256	-	S		1						218.559						secondary TSS; excluded from analysis
ZM4	542769	TSS_1257	-	S		1						623.492						secondary TSS; excluded from analysis
ZM4	542770	TSS_1258	-	S		1						228.323						secondary TSS; excluded from analysis
ZM4	542771	TSS_1259	-	P		1						761.337					ZMO2050	intragenic
ZM4	542772	TSS_1260	-	S		1						326.633						secondary TSS; excluded from analysis
ZM4	542773	TSS_1261	-	S		1						230.778						secondary TSS; excluded from analysis
ZM4	542774	TSS_1262	-	S	1						155.36							secondary TSS; excluded from analysis
ZM4	542775	TSS_1263	-	P		1						286.819					ZMO2050	intragenic
ZM4	542776	TSS_1264	-	S	1				1		110.77				248.56			secondary TSS; excluded from analysis
ZM4	542777	TSS_1265	-	P	1				1		305.206				253.734		ZMO2050	intragenic
ZM4	542778	TSS_1266	-	S		1						1434.59						secondary TSS; excluded from analysis
ZM4	542779	TSS_1267	-	P	1						1216.6						ZMO2050	intragenic
ZM4	542780	TSS_1268	-	P		1						4845.44					ZMO2050	intragenic
ZM4	542781	TSS_1269	-	P				1						64297.2			ZMO2050	intragenic
ZM4	542784	TSS_1270	-	P				1						497.906			ZMO2050	intragenic
ZM4	542785	TSS_1271	-	S				1						161.443				secondary TSS; excluded from analysis
ZM4	542786	TSS_1272	-	S				1						97.5983				secondary TSS; excluded from analysis
ZM4	542787	TSS_1273	-	S				1						28.5293				secondary TSS; excluded from analysis
ZM4	542788	TSS_1274	-	S				1						22.8471				secondary TSS; excluded from analysis
ZM4	542879	TSS_1275	-	P		1						12.0162					ZMO2050	intragenic
ZM4	542881	TSS_1276	-	P		1						20.4595					ZMO2050	intragenic
ZM4	542892	TSS_1277	-	S	1	1					120.91	64.6961						secondary TSS; excluded from analysis
ZM4	542893	TSS_1278	-	S	1	1	1	1	1	1	76.8168	176.722	22.8906	88.4729	39.6724	96.644		secondary TSS; excluded from analysis
ZM4	542894	TSS_1279	-	S	1	1	1	1	1	1	191.762	223.367	66.6053	76.2431	120.733	261.388		secondary TSS; excluded from analysis
ZM4	542895	TSS_1280	-	S	1	1	1	1	1	1	309.996	492.868	157.246	160.738	231.172	473.088		secondary TSS; excluded from analysis
ZM4	542896	TSS_1281	-	P	1	1	1	1	1	1	12382.2	21723.8	4927.36	7406.38	8256.33	11788.7	ZMO2050	intragenic
ZM4	542897	TSS_1282	-	S	1	1	1	1	1	1	207.021	224.615	69.6194	71.9298	140.832	211.16		secondary TSS; excluded from analysis
ZM4	542898	TSS_1283	-	S	1	1	1	1	1	1	73.6344	106.334	29.1319	47.51	45.5524	94.4787		secondary TSS; excluded from analysis
ZM4	542899	TSS_1284	-	S		1		1	1	1		35.8562		8.06833	9.21739	26.3471		secondary TSS; excluded from analysis
ZM4	542900	TSS_1285	-	S		1						8.21229						secondary TSS; excluded from analysis
ZM4	543016	TSS_1286	-	P				1						7.55502			ZMO2050	TSS-Gene pair	-81
ZM4	543527	TSS_1287	-	P		1		1				16.2224		18.5219			ZMO2050	TSS-Gene pair	-592
ZM4	544541	TSS_1288	-	P					1						8.15923		ZMO0547	TSS-Gene pair	-102
ZM4	544542	TSS_1289	-	P	1	1	1	1		1	16.6118	23.307	26.8182	39.3106		39.0818	ZMO0547	TSS-Gene pair	-103
ZM4	545687	TSS_1290	-	P		1						11.3882					ZMO0548	TSS-Gene pair	-68
ZM4	545688	TSS_1291	-	P	1		1		1		23.5752		12.0814		15.1064		ZMO0548	TSS-Gene pair	-69
ZM4	545702	TSS_1292	-	P		1		1				11.9783		11.3228			ZMO0548	TSS-Gene pair	-83
ZM4	545706	TSS_1293	-	P				1						6.3507			ZMO0548	TSS-Gene pair	-87
ZM4	545789	TSS_1294	+	P		1		1		1		39.6484		31.8025		13.3629	ZMO0549	antisense
ZM4	547036	TSS_1295	-	P	1						105.036						ZMO0549	intragenic
ZM4	547401	TSS_1296	-	S	1						49.4187							secondary TSS; excluded from analysis
ZM4	547402	TSS_1297	-	P	1						61.349						ZMO0549	intragenic
ZM4	548264	TSS_1298	+	P				1						6.10729			ZMO0550	antisense
ZM4	548424	TSS_1299	-	P			1	1	1				90.1112	76.5101	32.2426		ZMO0550	TSS-Gene pair	-23
ZM4	548442	TSS_1300	-	P	1	1	1	1	1	1	193.805	69.1385	93.7055	88.3523	28.4672	10.2288	ZMO0550	TSS-Gene pair	-41
ZM4	548549	TSS_1301	-	P	1	1					29.652	27.0087					ZMO0550	TSS-Gene pair	-148
ZM4	548632	TSS_1302	-	S	1	1	1	1	1	1	963.443	345.761	340.328	748.152	276.411	257.104		secondary TSS; excluded from analysis
ZM4	548633	TSS_1303	-	S	1	1	1	1	1	1	396.254	138.369	127.653	260.198	127.278	166.957		secondary TSS; excluded from analysis
ZM4	548634	TSS_1304	-	P	1	1	1	1	1	1	2925.5	769.682	501.639	887.085	355.669	925.539	ZMO0550	TSS-Gene pair	-233
ZM4	548635	TSS_1305	-	S	1	1	1	1	1	1	254.527	137.94	93.7226	185.683	76.8396	149.459		secondary TSS; excluded from analysis
ZM4	548636	TSS_1306	-	S	1	1			1	1	64.0233	13.1487			10.9175	23.2757		secondary TSS; excluded from analysis
ZM4	548637	TSS_1307	-	S						1						11.0464		secondary TSS; excluded from analysis
ZM4	550474	TSS_1308	-	P				1						41.4565			ZMO0553	TSS-Gene pair	-117
ZM4	553506	TSS_1309	-	P		1						9.90377					ZMO0554	TSS-Gene pair	-33
ZM4	553624	TSS_1310	-	P	1	1	1		1	1	76.3659	105.731	35.5355		52.9112	58.8223	ZMO0554	TSS-Gene pair	-151
ZM4	554142	TSS_1311	-	P		1						21.8656					ZMO0555	intragenic
ZM4	554488	TSS_1312	-	P	1	1	1	1	1	1	152.71	14.4548	161.012	202.013	39.1862	50.086	ZMO0555	TSS-Gene pair	-277
ZM4	554505	TSS_1313	-	P	1		1	1	1	1	119.687		96.0877	69.268	37.6554	33.6388	ZMO0555	TSS-Gene pair	-294
ZM4	554507	TSS_1314	-	S						1						20.6219		secondary TSS; excluded from analysis
ZM4	554508	TSS_1315	-	P	1	1	1	1	1	1	125.358	24.0921	85.6201	74.8494	36.7567	42.1766	ZMO0555	TSS-Gene pair	-297
ZM4	554550	TSS_1316	-	P	1						13.1739						ZMO0555	TSS-Gene pair	-339
ZM4	554633	TSS_1317	-	P	1						234.861						ZMO0555	TSS-Gene pair	-422
ZM4	554639	TSS_1318	-	P	1						28.0715						ZMO0555	TSS-Gene pair	-428
ZM4	554645	TSS_1319	-	P	1						8.08535						ZMO0555	TSS-Gene pair	-434
ZM4	554681	TSS_1320	-	S	1						26.4022							secondary TSS; excluded from analysis
ZM4	554682	TSS_1321	-	P	1	1	1	1	1	1	805.503	43.2595	425.043	367.947	177.289	108.034	ZMO0555	TSS-Gene pair	-471
ZM4	554683	TSS_1322	-	S	1						26.6195							secondary TSS; excluded from analysis
ZM4	554979	TSS_1323	-	P				1		1				21.6289		19.7218	ZMO0556	intragenic
ZM4	555559	TSS_1324	-	P	1						8.89521						ZMO0556	intragenic
ZM4	556028	TSS_1325	-	P					1						14.866		ZMO0556	TSS-Gene pair	-134
ZM4	556033	TSS_1326	-	P		1			1	1		204.442			7.55275	20.0487	ZMO0556	TSS-Gene pair	-139
ZM4	556628	TSS_1327	-	P	1		1	1	1	1	188.966		74.9644	64.8441	67.7836	119.181	ZMO0557	TSS-Gene pair	-174
ZM4	559231	TSS_1328	+	P		1						389.962					ZMO0560	TSS-Gene pair	-22
ZM4	560538	TSS_1329	+	P			1						14.3013				ZMO0561	antisense
ZM4	560723	TSS_1330	+	S				1						10.5002				secondary TSS; excluded from analysis
ZM4	560724	TSS_1331	+	P			1	1					8.60639	11.6662			ZMO0561	antisense
ZM4	560728	TSS_1332	+	P	1	1		1		1	22.501	108.59		25.4291		9.56225	ZMO0561	antisense
ZM4	561017	TSS_1333	+	P	1				1	1	12.1496				8.33772	19.8005	ZMO0561	antisense
ZM4	561909	TSS_1334	-	P		1		1				78.1975		15.6817			ZMO0561	intragenic
ZM4	561910	TSS_1335	-	S				1						13.2021				secondary TSS; excluded from analysis
ZM4	562383	TSS_1336	+	P						1						10.0097	ZMO0561	antisense
ZM4	562897	TSS_1337	-	P					1						6.30518		ZMO0561	intragenic
ZM4	563394	TSS_1338	-	P						1						29.0288	ZMO0561	TSS-Gene pair	-441
ZM4	563579	TSS_1339	-	P				1						7.82329			ZMO0561	TSS-Gene pair	-626
ZM4	564415	TSS_1340	+	P	1	1	1	1	1	1	246.727	10.087	60.9876	35.4596	27.3616	18.0743	ZMO0564	TSS-Gene pair	-424
ZM4	564508	TSS_1341	+	S	1						20.0968							secondary TSS; excluded from analysis
ZM4	564509	TSS_1342	+	P	1		1		1		210.418		85.3127		12.4219		ZMO0564	TSS-Gene pair	-330
ZM4	564643	TSS_1343	+	S	1						92.6541							secondary TSS; excluded from analysis
ZM4	564644	TSS_1344	+	P	1				1		234.748				56.449		ZMO0564	TSS-Gene pair	-195
ZM4	564646	TSS_1345	+	P	1						34.3021						ZMO0564	TSS-Gene pair	-193
ZM4	564664	TSS_1346	+	P	1						22.6502						ZMO0564	TSS-Gene pair	-175
ZM4	564673	TSS_1347	+	P	1		1	1	1		118.534		71.3956	52.4484	25.2763		ZMO0564	TSS-Gene pair	-166
ZM4	564733	TSS_1348	+	P	1						40.827						ZMO0564	TSS-Gene pair	-106
ZM4	564755	TSS_1349	-	P		1						28.1077					ZMO0563	TSS-Gene pair	-32
ZM4	564761	TSS_1350	-	P	1						14.5967						ZMO0563	TSS-Gene pair	-38
ZM4	565718	TSS_1351	+	P	1			1			18.5679			10.8378			ZMO0565	TSS-Gene pair	-176
ZM4	567858	TSS_1352	+	P				1		1				6.2398		8.17357	ZMO0565	intragenic
ZM4	569907	TSS_1353	-	P	1						50.584						ZMO0566	TSS-Gene pair	-54
ZM4	571042	TSS_1354	-	P	1	1	1				27.4247	63.1312	14.8819				ZMO0567	TSS-Gene pair	-84
ZM4	571604	TSS_1355	+	P			1						54.7121				ZMO0570	TSS-Gene pair	-391
ZM4	571804	TSS_1356	+	P	1	1	1	1	1		130.91	42.5575	49.1281	31.1382	36.7903		ZMO0570	TSS-Gene pair	-191
ZM4	571910	TSS_1357	-	P	1						10.1932						ZMO0569	TSS-Gene pair	-42
ZM4	571940	TSS_1358	+	P		1						13.5817					ZMO0570	TSS-Gene pair	-55
ZM4	571948	TSS_1359	+	P		1						15.8822					ZMO0570	TSS-Gene pair	-47
ZM4	572748	TSS_1360	+	P	1						85.1054						ZMOt010	excluded from analysis; overlaps tRNA
ZM4	572913	TSS_1361	+	P				1						11.9654			ZMOt010	excluded from analysis; overlaps tRNA
ZM4	573058	TSS_1362	+	P					1						21.0565		ZMOt010	excluded from analysis; overlaps tRNA
ZM4	573101	TSS_1363	+	P					1						2083.11		ZMOt010	excluded from analysis; overlaps tRNA
ZM4	573102	TSS_1364	+	S					1						446.277			secondary TSS; excluded from analysis
ZM4	573141	TSS_1365	+	P					1						19.6496		ZMOt010	excluded from analysis; overlaps tRNA
ZM4	573142	TSS_1366	+	P	1	1				1	37.7197	33.7842				49.6966	ZMOt010	excluded from analysis; overlaps tRNA
ZM4	573143	TSS_1367	+	S	1	1				1	34.3023	24.085				34.9161		secondary TSS; excluded from analysis
ZM4	573359	TSS_1368	-	P			1	1					12.4656	14.3031				intergenic
ZM4	573477	TSS_1369	+	P		1		1		1		11.5666		28.0229		25.3058	ZMO0571	TSS-Gene pair	-382
ZM4	580147	TSS_1370	-	P		1		1	1	1		17.4071		19.0503	15.5581	43.0193	ZMO0574	leaderless	0
ZM4	582215	TSS_1371	+	P	1	1					11.419	25.8788					ZMO0576	antisense
ZM4	582217	TSS_1372	+	P	1	1	1			1	29.0666	49.6045	13.6097			21.8897	ZMO0576	antisense
ZM4	583750	TSS_1373	-	S	1						30.6226							secondary TSS; excluded from analysis
ZM4	583751	TSS_1374	-	P	1						43.9775						ZMO0578	TSS-Gene pair	-33
ZM4	583873	TSS_1375	-	P	1						26.2304						ZMO0578	TSS-Gene pair	-155
ZM4	584052	TSS_1376	+	P	1						20.4724						ZMO0581	TSS-Gene pair	-52
ZM4	584086	TSS_1377	-	P	1			1	1		29.1343			7.65243	9.5862		ZMO0578	TSS-Gene pair	-368
ZM4	584836	TSS_1378	+	P						1						10.9169	ZMO0581	intragenic
ZM4	587930	TSS_1379	-	P		1						8.57153					ZMO0583	TSS-Gene pair	-287
ZM4	590371	TSS_1380	-	S						1						16.5043		secondary TSS; excluded from analysis
ZM4	590372	TSS_1381	-	P	1	1	1	1	1	1	322.896	158.184	127.909	111.469	67.7253	42.871	ZMO0586	TSS-Gene pair	-53
ZM4	591219	TSS_1382	-	P	1				1		47.2701				20.6175		ZMO0587	TSS-Gene pair	-77
ZM4	591470	TSS_1383	-	P	1						53.2228						ZMO0588	leaderless	0
ZM4	591525	TSS_1384	-	P	1	1					17.7924	20.2811					ZMO0588	TSS-Gene pair	-55
ZM4	591560	TSS_1385	+	P	1				1		19.8458				10.76		ZMO0589	leaderless	0
ZM4	592853	TSS_1386	+	P			1	1					19.4327	14.0305			ZMO0590	TSS-Gene pair	-74
ZM4	593833	TSS_1387	+	P					1						14.6201		ZMO0591	TSS-Gene pair	-34
ZM4	596081	TSS_1388	-	P	1		1		1	1	47.587		18.6302		9.83204	10.219	ZMO0593	TSS-Gene pair	-179
ZM4	596082	TSS_1389	-	S	1						23.9078							secondary TSS; excluded from analysis
ZM4	596338	TSS_1390	+	P	1	1					24.9413	39.9433					ZMO0595	TSS-Gene pair	-184
ZM4	596397	TSS_1391	+	P	1	1		1	1		50.8303	130.683		44.0671	14.571		ZMO0595	TSS-Gene pair	-125
ZM4	596403	TSS_1392	+	P	1						38.837						ZMO0595	TSS-Gene pair	-119
ZM4	596432	TSS_1393	-	P	1						57.4883						ZMO0594	leaderless	-3
ZM4	596455	TSS_1394	+	P	1						126.086						ZMO0595	TSS-Gene pair	-67
ZM4	596457	TSS_1395	+	P	1		1	1	1		55.6137		17.1018	14.3081	21.2204		ZMO0595	TSS-Gene pair	-65
ZM4	596813	TSS_1396	-	P	1		1				87.7941		27.2365				ZMO0594	TSS-Gene pair	-384
ZM4	597743	TSS_1397	+	P				1						5.83146			ZMO0597	intragenic
ZM4	598294	TSS_1398	+	P	1	1		1			13.8638	13.2368		14.2849			ZMO0598	TSS-Gene pair	-151
ZM4	598662	TSS_1399	+	P				1						5.5189			ZMO0598	intragenic
ZM4	599026	TSS_1400	+	P	1						19.5541						ZMO0599	TSS-Gene pair	-353
ZM4	599111	TSS_1401	+	P	1	1	1		1	1	85.374	86.038	30.8225		29.6082	27.0936	ZMO0599	TSS-Gene pair	-268
ZM4	599378	TSS_1402	+	P					1						7.01821		ZMO0599	leaderless	-1
ZM4	600062	TSS_1403	-	P		1						11.4382					ZMO0599	antisense
ZM4	602107	TSS_1404	-	P	1						12.4366						ZMO0601	antisense
ZM4	603094	TSS_1405	+	P		1						18.6965					ZMO2051	TSS-Gene pair	-73
ZM4	603126	TSS_1406	+	P		1						20.6308					ZMO2051	TSS-Gene pair	-41
ZM4	605744	TSS_1407	-	P				1						18.8946			ZMO0603	intragenic
ZM4	606104	TSS_1408	-	P	1						15.6302						ZMO0603	TSS-Gene pair	-139
ZM4	606168	TSS_1409	-	P	1						14.8792						ZMO0603	TSS-Gene pair	-203
ZM4	607072	TSS_1410	-	P	1						12.9727						ZMO0604	TSS-Gene pair	-47
ZM4	607993	TSS_1411	-	P	1						21.5509						ZMO0605	intragenic
ZM4	608478	TSS_1412	-	P						1						29.9383	ZMO0605	TSS-Gene pair	-62
ZM4	608482	TSS_1413	-	P						1						72.2059	ZMO0605	TSS-Gene pair	-66
ZM4	610808	TSS_1414	-	P	1						34.813						ZMO0608	intragenic
ZM4	610823	TSS_1415	-	P	1						23.4848						ZMO0609	intragenic
ZM4	610825	TSS_1416	-	P	1						17.0255						ZMO0608	TSS-Gene pair	-7
ZM4	610892	TSS_1417	-	P	1						17.4146						ZMO0608	TSS-Gene pair	-74
ZM4	610960	TSS_1418	-	S		1						11.6119						secondary TSS; excluded from analysis
ZM4	610961	TSS_1419	-	P		1						31.3624					ZMO0608	TSS-Gene pair	-143
ZM4	611625	TSS_1420	-	P					1						6.15404		ZMO0609	TSS-Gene pair	-14
ZM4	612160	TSS_1421	-	P	1						19.7961						ZMO0609	TSS-Gene pair	-549
ZM4	612165	TSS_1422	-	P	1						159.531						ZMO0609	TSS-Gene pair	-554
ZM4	612270	TSS_1423	-	P	1						17.9438						ZMO0610	intragenic
ZM4	612590	TSS_1424	-	P		1						19.3698					ZMO0610	TSS-Gene pair	-177
ZM4	612725	TSS_1425	-	P	1						21.4855						ZMO0610	TSS-Gene pair	-312
ZM4	613070	TSS_1426	-	P	1						23.4214						ZMO0611	intragenic
ZM4	613453	TSS_1427	-	P	1						198.468						ZMO0611	intragenic
ZM4	613455	TSS_1428	-	P	1						21.9513						ZMO0611	intragenic
ZM4	614211	TSS_1429	-	P	1						21.3454						ZMO0611	TSS-Gene pair	-523
ZM4	614435	TSS_1430	-	P	1						128.393						ZMO0612	TSS-Gene pair	-14
ZM4	615284	TSS_1431	-	P		1			1	1		2705.48			505.705	200.683	ZMO0614	TSS-Gene pair	-35
ZM4	615286	TSS_1432	-	P		1			1	1		522.4			63.3259	40.5556	ZMO0614	TSS-Gene pair	-37
ZM4	615321	TSS_1433	+	P	1		1		1		19.251		14.0452		9.19188		ZMO0616	TSS-Gene pair	-141
ZM4	617212	TSS_1434	+	P			1		1	1			102.739		84.8606	96.3551	ZMO0619	TSS-Gene pair	-173
ZM4	617213	TSS_1435	+	P		1						10.853					ZMO0619	TSS-Gene pair	-172
ZM4	617214	TSS_1436	+	P	1		1				27.7028		21.1575				ZMO0619	TSS-Gene pair	-171
ZM4	617995	TSS_1437	+	P			1						11.6459				ZMO0621	TSS-Gene pair	-48
ZM4	618092	TSS_1438	+	P	1						10.2406						ZMO0622	TSS-Gene pair	-378
ZM4	618878	TSS_1439	-	P	1	1	1	1	1	1	41.5413	580.458	22.1052	70.7416	13.6485	62.3202		intergenic
ZM4	618879	TSS_1440	-	S		1		1				39.1203		8.00334				secondary TSS; excluded from analysis
ZM4	618938	TSS_1441	-	P	1	1					18.1021	20.7759						intergenic
ZM4	619100	TSS_1442	+	P				1						10.9843			ZMO0624	TSS-Gene pair	-101
ZM4	619112	TSS_1443	+	P		1						24.3848					ZMO0624	TSS-Gene pair	-89
ZM4	619113	TSS_1444	+	P	1				1		71.691				30.4814		ZMO0624	TSS-Gene pair	-88
ZM4	620686	TSS_1445	+	P	1	1					10.2021	8.20761					ZMO0625	TSS-Gene pair	-639
ZM4	621262	TSS_1446	+	P	1						15.6346						ZMO0625	TSS-Gene pair	-63
ZM4	623328	TSS_1447	-	P				1						9.73933			ZMO0627	antisense
ZM4	623557	TSS_1448	+	P		1						35.1428					ZMO0628	TSS-Gene pair	-200
ZM4	623559	TSS_1449	+	P		1		1				41.6445		8.55337			ZMO0628	TSS-Gene pair	-198
ZM4	624764	TSS_1450	-	P			1	1					9.15281	9.90263			ZMO0629	intragenic
ZM4	624902	TSS_1451	-	P	1						49.643						ZMO0629	intragenic
ZM4	625078	TSS_1452	-	P	1						37.2199						ZMO0629	intragenic
ZM4	625385	TSS_1453	-	P	1	1	1	1	1	1	210.335	1442.88	24.0005	96.5489	85.2658	1119.03	ZMO0629	TSS-Gene pair	-75
ZM4	625895	TSS_1454	+	P	1	1	1	1		1	66.7863	13.3724	27.7062	26.5643		6.2974	ZMO0631	TSS-Gene pair	-117
ZM4	625944	TSS_1455	+	P	1	1	1	1	1	1	219.549	168.724	94.4059	76.3958	121.968	347.178	ZMO0631	TSS-Gene pair	-68
ZM4	625946	TSS_1456	+	P	1	1		1	1		38.8258	87.3692		22.9965	15.793		ZMO0631	TSS-Gene pair	-66
ZM4	627993	TSS_1457	+	P	1						8.65081						ZMO0634	intragenic
ZM4	628017	TSS_1458	+	P	1						55.7403						ZMO0634	intragenic
ZM4	629309	TSS_1459	+	P	1						22.089						ZMO0635	TSS-Gene pair	-332
ZM4	632017	TSS_1460	+	P			1	1					6.80486	7.56583			ZMO0637	intragenic
ZM4	632568	TSS_1461	+	P	1						16.614						ZMO0638	TSS-Gene pair	-186
ZM4	632716	TSS_1462	+	P				1						4.92889			ZMO0638	TSS-Gene pair	-38
ZM4	634351	TSS_1463	-	P		1						8.88084					ZMO0641	antisense
ZM4	634899	TSS_1464	-	P		1						17.481					ZMO0641	antisense
ZM4	635197	TSS_1465	+	P	1			1			22.0511			7.90162			ZMO0642	TSS-Gene pair	-394
ZM4	637092	TSS_1466	+	S	1		1				19.9636		14.7197					secondary TSS; excluded from analysis
ZM4	637093	TSS_1467	+	P	1	1	1	1	1		53.9899	20.8258	29.909	23.6841	11.9939		ZMO0644	TSS-Gene pair	-59
ZM4	638571	TSS_1468	-	P	1					1	16.0034					10.6521	ZMO0647	antisense
ZM4	638857	TSS_1469	+	P	1				1		10.8605				7.67296		ZMO0649	TSS-Gene pair	-164
ZM4	641037	TSS_1470	+	S						1						36.9127		secondary TSS; excluded from analysis
ZM4	641038	TSS_1471	+	P	1	1	1	1	1	1	208.744	1236.65	57.41	74.7242	74.9748	977.216	ZMO0651	TSS-Gene pair	-14
ZM4	641525	TSS_1472	-	P		1		1				9.19015		5.38639			ZMO0651	antisense
ZM4	641876	TSS_1473	+	P				1						26.4152			ZMO0651	intragenic
ZM4	642113	TSS_1474	-	P				1						8.84432			ZMO0651	antisense
ZM4	642445	TSS_1475	+	P				1		1				12.1654		9.9614	ZMO0652	TSS-Gene pair	-342
ZM4	642467	TSS_1476	+	P	1				1		17.9324				7.6848		ZMO0652	TSS-Gene pair	-320
ZM4	642644	TSS_1477	+	P					1	1					11.6861	15.452	ZMO0652	TSS-Gene pair	-143
ZM4	642668	TSS_1478	+	P	1	1	1	1	1	1	274.023	59.518	110.944	155.84	49.9207	44.5753	ZMO0652	TSS-Gene pair	-119
ZM4	642692	TSS_1479	+	P	1	1	1	1	1	1	251.691	48.1176	150.919	156.251	91.4763	49.6765	ZMO0652	TSS-Gene pair	-95
ZM4	642754	TSS_1480	+	P	1			1			17.281			15.1815			ZMO0652	TSS-Gene pair	-33
ZM4	642757	TSS_1481	+	P	1		1	1	1		23.987		15.7187	29.8055	10.5241		ZMO0652	TSS-Gene pair	-30
ZM4	642782	TSS_1482	+	P	1	1	1	1	1	1	21.2842	71.4774	20.5255	81.0169	26.6268	61.0745	ZMO0652	leaderless	-5
ZM4	642807	TSS_1483	+	P				1						7.85246			ZMO0652	intragenic
ZM4	642933	TSS_1484	+	P	1		1	1		1	67.4485		53.0557	142.039		18.5945	ZMO0652	intragenic
ZM4	643215	TSS_1485	+	P	1		1	1			24.4821		36.4661	24.4875				intergenic
ZM4	643699	TSS_1486	-	P						1						14.7479	ZMO0653	intragenic
ZM4	643701	TSS_1487	-	P					1	1					15.854	67.1585	ZMO0653	intragenic
ZM4	644526	TSS_1488	-	P				1						15.0674			ZMO0653	TSS-Gene pair	-199
ZM4	645341	TSS_1489	+	P		1		1		1		14.9474		12.8539		7.96062	ZMO0654	antisense
ZM4	646353	TSS_1490	-	P	1						12.0274						ZMO0654	intragenic
ZM4	648224	TSS_1491	-	P			1						14.9929				ZMO0654	TSS-Gene pair	-456
ZM4	651453	TSS_1492	-	P	1						12.0522						ZMO0657	TSS-Gene pair	-198
ZM4	652484	TSS_1493	+	P	1						20.0902						ZMO0659	TSS-Gene pair	-300
ZM4	652488	TSS_1494	+	P	1			1			22.3065			11.8295			ZMO0659	TSS-Gene pair	-296
ZM4	652595	TSS_1495	+	P	1		1		1	1	77.6234		42.9381		35.1794	29.1862	ZMO0659	TSS-Gene pair	-189
ZM4	652674	TSS_1496	+	P				1						10.6111			ZMO0659	TSS-Gene pair	-110
ZM4	653069	TSS_1497	+	P						1						7.94728	ZMO0660	TSS-Gene pair	-627
ZM4	653524	TSS_1498	+	P	1	1					24.9638	20.2569					ZMO0660	TSS-Gene pair	-172
ZM4	653526	TSS_1499	+	P	1	1	1	1	1	1	245.203	154.981	100.118	68.8152	47.2343	25.5803	ZMO0660	TSS-Gene pair	-170
ZM4	653528	TSS_1500	+	P	1	1		1			22.388	17.0836		9.96438			ZMO0660	TSS-Gene pair	-168
ZM4	653619	TSS_1501	+	S					1						10.189			secondary TSS; excluded from analysis
ZM4	653620	TSS_1502	+	S		1			1			27.1631			17.668			secondary TSS; excluded from analysis
ZM4	653621	TSS_1503	+	P	1	1	1	1	1	1	668.657	3101.35	844.554	956.724	1321.04	1252.67	ZMO0660	TSS-Gene pair	-75
ZM4	653677	TSS_1504	+	P		1						19.8717					ZMO0660	TSS-Gene pair	-19
ZM4	654535	TSS_1505	+	P	1						14.3366						ZMO0660	intragenic
ZM4	655079	TSS_1506	+	P	1						13.1627						ZMO0661	TSS-Gene pair	-644
ZM4	657236	TSS_1507	-	P	1					1	14.4111					15.1581	ZMO0662	intragenic
ZM4	657278	TSS_1508	+	P				1						9.06921			ZMO0662	antisense
ZM4	657279	TSS_1509	+	S				1						8.45921				secondary TSS; excluded from analysis
ZM4	657310	TSS_1510	-	P	1						9.65954						ZMO0662	intragenic
ZM4	657314	TSS_1511	-	P	1	1	1	1	1	1	23.6296	10.9791	20.5255	29.8107	18.9311	20.3607	ZMO0662	intragenic
ZM4	657342	TSS_1512	-	P		1		1				37.0563		13.2514			ZMO0662	intragenic
ZM4	657349	TSS_1513	+	P	1						8.14645						ZMO0662	antisense
ZM4	658786	TSS_1514	+	P				1						18.2236			ZMO0664	TSS-Gene pair	-448
ZM4	659135	TSS_1515	+	P			1		1				46.3789		47.2161		ZMO0664	TSS-Gene pair	-99
ZM4	659223	TSS_1516	+	P			1						15.1038				ZMO0664	TSS-Gene pair	-11
ZM4	660364	TSS_1517	-	P			1	1		1			26.4765	44.3712		9.46047	ZMO0664	antisense
ZM4	662314	TSS_1518	+	P	1						13.7892						ZMO0665	TSS-Gene pair	-115
ZM4	662412	TSS_1519	+	P			1	1	1	1			111.14	126.315	69.0284	82.5836	ZMO0665	TSS-Gene pair	-17
ZM4	662436	TSS_1520	+	P	1	1		1	1	1	29.9191	81.7873		28.5221	14.1093	48.3555	ZMO0666	TSS-Gene pair	-190
ZM4	663184	TSS_1521	+	P		1		1				14.4238		14.4298			ZMO2005	TSS-Gene pair	-88
ZM4	663186	TSS_1522	+	P	1	1	1	1	1	1	868.51	2334.97	1047.32	1268.28	689.417	631.028	ZMO2005	TSS-Gene pair	-86
ZM4	663225	TSS_1523	+	P		1						7.40815					ZMO2005	TSS-Gene pair	-47
ZM4	663250	TSS_1524	+	P	1						8.61678						ZMO2005	TSS-Gene pair	-22
ZM4	663511	TSS_1525	+	P		1						33.9482					ZMO0667	TSS-Gene pair	-123
ZM4	663520	TSS_1526	+	P		1						13.7315					ZMO0667	TSS-Gene pair	-114
ZM4	663540	TSS_1527	+	P	1	1	1	1			33.5898	33.8055	14.1732	22.5673			ZMO0667	TSS-Gene pair	-94
ZM4	663559	TSS_1528	+	P		1						21.2873					ZMO0667	TSS-Gene pair	-75
ZM4	663564	TSS_1529	+	P		1						7.80068					ZMO0667	TSS-Gene pair	-70
ZM4	663572	TSS_1530	+	S		1						26.9253						secondary TSS; excluded from analysis
ZM4	663573	TSS_1531	+	P	1	1	1	1	1	1	831.575	2546.65	573.863	1608.29	230.318	239.048	ZMO0667	TSS-Gene pair	-61
ZM4	663575	TSS_1532	+	P		1		1				46.1954		32.155			ZMO0667	TSS-Gene pair	-59
ZM4	663609	TSS_1533	+	P	1	1		1	1	1	106.561	770.272		141.039	39.9775	112.728	ZMO0667	TSS-Gene pair	-25
ZM4	663754	TSS_1534	-	P	1						9.47624						ZMO0667	antisense
ZM4	663904	TSS_1535	+	P	1						10.485						ZMO0668	TSS-Gene pair	-566
ZM4	664317	TSS_1536	+	P	1	1		1			20.3164	24.7154		16.8509			ZMO0668	TSS-Gene pair	-153
ZM4	664328	TSS_1537	+	P				1						14.7631			ZMO0668	TSS-Gene pair	-142
ZM4	664758	TSS_1538	-	P	1						12.7035							intergenic
ZM4	665587	TSS_1539	+	P	1	1	1	1	1	1	56.1564	26.8711	89.7779	161.334	23.2065	29.2152	ZMO0672	TSS-Gene pair	-551
ZM4	666130	TSS_1540	+	P			1	1					9.58829	35.7104			ZMO0672	TSS-Gene pair	-8
ZM4	666131	TSS_1541	+	S				1						26.0218				secondary TSS; excluded from analysis
ZM4	666132	TSS_1542	+	P	1		1				13.3165		11.1166				ZMO0672	TSS-Gene pair	-6
ZM4	667248	TSS_1543	+	P	1		1				15.3769		9.98955				ZMO0672	intragenic
ZM4	670331	TSS_1544	-	P		1	1			1		94.4672	10.8434			19.3156	ZMO0675	TSS-Gene pair	-27
ZM4	670388	TSS_1545	-	P	1						33.5671						ZMO0675	TSS-Gene pair	-84
ZM4	670437	TSS_1546	-	P		1						11.6951					ZMO0675	TSS-Gene pair	-133
ZM4	670439	TSS_1547	-	P	1	1	1	1	1	1	218.923	224.886	55.0024	86.5389	36.6892	65.0353	ZMO0675	TSS-Gene pair	-135
ZM4	670442	TSS_1548	-	P	1	1	1		1	1	27.1346	54.4024	18.0837		32.2727	18.8547	ZMO0675	TSS-Gene pair	-138
ZM4	670460	TSS_1549	-	P				1						7.64163			ZMO0675	TSS-Gene pair	-156
ZM4	670664	TSS_1550	-	P	1						93.9032						ZMO0675	TSS-Gene pair	-360
ZM4	671608	TSS_1551	-	P	1						10.338						ZMO0676	TSS-Gene pair	-29
ZM4	671617	TSS_1552	-	S	1	1	1		1		44.9318	65.829	15.4284		10.8893			secondary TSS; excluded from analysis
ZM4	671618	TSS_1553	-	P	1	1	1	1	1	1	106.609	164.397	39.1899	39.4315	26.0094	29.7416	ZMO0676	TSS-Gene pair	-39
ZM4	671697	TSS_1554	-	P						1						21.3006	ZMO0676	TSS-Gene pair	-118
ZM4	672209	TSS_1555	-	P	1			1			19.9114			60.1138			ZMO0676	TSS-Gene pair	-630
ZM4	672687	TSS_1556	-	P	1						13.303						ZMO0677	intragenic
ZM4	672718	TSS_1557	-	P	1		1		1		320.305		128.208		66.597		ZMO0677	TSS-Gene pair	-23
ZM4	672720	TSS_1558	-	P	1	1			1		205.407	227.594			31.1426		ZMO0677	TSS-Gene pair	-25
ZM4	673601	TSS_1559	-	P					1						11.3665		ZMO0678	TSS-Gene pair	-150
ZM4	678193	TSS_1560	+	P	1						14.1422						ZMO0682	TSS-Gene pair	-113
ZM4	678247	TSS_1561	+	P		1						28.279					ZMO0682	TSS-Gene pair	-59
ZM4	681999	TSS_1562	+	P			1	1					17.486	47.999			ZMO0685	intragenic
ZM4	683947	TSS_1563	-	P		1		1				24.4799		11.7387			ZMO0687	intragenic
ZM4	684965	TSS_1564	-	P	1						13.6264						ZMO0687	TSS-Gene pair	-43
ZM4	684967	TSS_1565	-	P	1	1	1	1	1		457.639	66.7303	195.061	23.2299	25.8518		ZMO0687	TSS-Gene pair	-45
ZM4	684968	TSS_1566	-	S	1		1	1			54.9377		17.3579	5.18799				secondary TSS; excluded from analysis
ZM4	685053	TSS_1567	+	P		1						11.9306					ZMO0688	antisense
ZM4	686350	TSS_1568	-	P	1	1	1	1	1	1	80.1109	67.7563	49.9394	99.673	24.2774	35.0386	ZMO0688	TSS-Gene pair	-417
ZM4	686356	TSS_1569	-	P				1						10.8745			ZMO0688	TSS-Gene pair	-423
ZM4	686746	TSS_1570	-	P				1		1				5.23389		7.56863	ZMO0689	intragenic
ZM4	687212	TSS_1571	-	P	1						106.742						ZMO0689	intragenic
ZM4	687539	TSS_1572	-	S	1						15.1099							secondary TSS; excluded from analysis
ZM4	687540	TSS_1573	-	P	1						16.7678						ZMO0689	TSS-Gene pair	-96
ZM4	687562	TSS_1574	-	P	1						20.6398						ZMO0689	TSS-Gene pair	-118
ZM4	687622	TSS_1575	-	P	1	1	1		1		639.057	225.842	184.414		59.5487		ZMO0689	TSS-Gene pair	-178
ZM4	689514	TSS_1576	-	P		1						8.72862					ZMO0691	TSS-Gene pair	-102
ZM4	689613	TSS_1577	-	P	1						9.77477						ZMO0691	TSS-Gene pair	-201
ZM4	690996	TSS_1578	-	P		1						8.15282					ZMO0692	intragenic
ZM4	690997	TSS_1579	-	P				1						8.07589			ZMO0692	intragenic
ZM4	691005	TSS_1580	-	P	1						9.17333						ZMO0692	intragenic
ZM4	692203	TSS_1581	-	P	1	1	1	1	1	1	120.599	44.499	107.238	82.7233	52.7062	83.6349	ZMO0692	intragenic
ZM4	692243	TSS_1582	-	P	1		1	1			17.4258		9.73345	17.9769			ZMO0692	leaderless	-5
ZM4	692424	TSS_1583	-	P		1						125.472					ZMO0692	TSS-Gene pair	-186
ZM4	692734	TSS_1584	-	P		1						12.4374					ZMO0693	leaderless	-2
ZM4	692835	TSS_1585	-	P	1	1			1	1	43.4147	649.781			232.87	835.097	ZMO0693	TSS-Gene pair	-103
ZM4	692836	TSS_1586	-	S						1						149.138		secondary TSS; excluded from analysis
ZM4	692837	TSS_1587	-	P					1						38.1216		ZMO0693	TSS-Gene pair	-105
ZM4	692838	TSS_1588	-	P		1	1					127.238	14.2842				ZMO0693	TSS-Gene pair	-106
ZM4	692839	TSS_1589	-	S						1						49.5373		secondary TSS; excluded from analysis
ZM4	693748	TSS_1590	-	S		1		1				16.2772		16.0034				secondary TSS; excluded from analysis
ZM4	693749	TSS_1591	-	P	1	1	1	1	1	1	17.2292	183.205	40.4108	185.733	59.5077	75.5703	ZMO0694	TSS-Gene pair	-28
ZM4	693750	TSS_1592	-	S				1						13.5006				secondary TSS; excluded from analysis
ZM4	694161	TSS_1593	+	P			1						48.9062				ZMOt011	excluded from analysis; overlaps tRNA
ZM4	694166	TSS_1594	+	P			1		1				992.536		831.602		ZMOt011	excluded from analysis; overlaps tRNA
ZM4	694167	TSS_1595	+	P	1						33.3636						ZMOt011	excluded from analysis; overlaps tRNA
ZM4	694199	TSS_1596	+	P					1						352.592		ZMOt011	excluded from analysis; overlaps tRNA
ZM4	694200	TSS_1597	+	P	1						43.6719						ZMOt011	excluded from analysis; overlaps tRNA
ZM4	694216	TSS_1598	+	P	1			1	1		20.3095			36.733	55.2096		ZMOt011	excluded from analysis; overlaps tRNA
ZM4	694217	TSS_1599	+	S				1						14.6239				secondary TSS; excluded from analysis
ZM4	698311	TSS_1600	-	P		1						40.6382					ZMO0695	TSS-Gene pair	-286
ZM4	699719	TSS_1601	-	P				1						11.6645			ZMO0698	TSS-Gene pair	-371
ZM4	703889	TSS_1602	-	P		1						14.7306					ZMO0704	TSS-Gene pair	-77
ZM4	703890	TSS_1603	-	P	1		1	1	1	1	140.033		77.5772	30.5739	58.5134	24.6235	ZMO0704	TSS-Gene pair	-78
ZM4	703983	TSS_1604	-	P	1		1		1		143.894		101.578		21.4262		ZMO0704	TSS-Gene pair	-171
ZM4	703985	TSS_1605	-	P	1		1				79.4824		30.8567				ZMO0704	TSS-Gene pair	-173
ZM4	703986	TSS_1606	-	S	1						54.9602							secondary TSS; excluded from analysis
ZM4	707346	TSS_1607	+	P	1			1		1	26.7732			12.8771		14.6754	ZMO0710	TSS-Gene pair	-312
ZM4	707659	TSS_1608	-	P	1					1	24.247					23.0196	ZMO0709	TSS-Gene pair	-62
ZM4	707660	TSS_1609	-	S	1						15.162							secondary TSS; excluded from analysis
ZM4	707767	TSS_1610	-	S			1						11.8082					secondary TSS; excluded from analysis
ZM4	707768	TSS_1611	-	P	1	1	1		1		180.398	26.8278	52.1251		13.6239		ZMO0709	TSS-Gene pair	-171
ZM4	707770	TSS_1612	-	P	1						22.4558						ZMO0709	TSS-Gene pair	-173
ZM4	708014	TSS_1613	+	P		1						11.0885					ZMO0710	intragenic
ZM4	708447	TSS_1614	+	P	1						23.8329						ZMO0711	TSS-Gene pair	-306
ZM4	708548	TSS_1615	+	P	1	1					57.8438	26.0095					ZMO0711	TSS-Gene pair	-205
ZM4	709451	TSS_1616	-	P						1						24.4102		intergenic
ZM4	709519	TSS_1617	+	P	1	1	1	1	1		32.1242	43.474	15.4113	13.5597	11.0223		ZMO0712	TSS-Gene pair	-60
ZM4	711369	TSS_1618	+	P	1						8.97188						ZMO0713	TSS-Gene pair	-530
ZM4	711828	TSS_1619	+	P	1		1				54.7067		12.662				ZMO0713	TSS-Gene pair	-71
ZM4	714299	TSS_1620	+	P	1		1				36.3329		13.3365				ZMO0715	TSS-Gene pair	-478
ZM4	714709	TSS_1621	-	P	1	1			1		48.8445	24.7176			8.32496		ZMO0714	TSS-Gene pair	-34
ZM4	714740	TSS_1622	+	P	1						38.6354						ZMO0715	TSS-Gene pair	-37
ZM4	715644	TSS_1623	+	P						1						7.19131	ZMO0715	intragenic
ZM4	716450	TSS_1624	+	P						1						43.9231	ZMO0716	TSS-Gene pair	-150
ZM4	717913	TSS_1625	+	P				1						5.94561			ZMO0718	antisense
ZM4	717914	TSS_1626	+	S		1				1		46.84				17.8323		secondary TSS; excluded from analysis
ZM4	717915	TSS_1627	+	P		1				1		48.2341				26.5574	ZMO0718	antisense
ZM4	719742	TSS_1628	+	P	1		1	1	1		25.3597		22.2503	17.381	12.3508		ZMO0720	TSS-Gene pair	-378
ZM4	719743	TSS_1629	+	P		1						10.715					ZMO0720	TSS-Gene pair	-377
ZM4	719897	TSS_1630	+	P	1	1		1	1		17.3421	27.28		10.7652	7.62653		ZMO0720	TSS-Gene pair	-223
ZM4	719931	TSS_1631	+	P	1	1	1	1	1	1	96.438	66.7279	46.0119	54.1113	37.9459	25.0917	ZMO0720	TSS-Gene pair	-189
ZM4	720050	TSS_1632	+	P	1	1	1		1		20.549	24.375	12.773		17.0433		ZMO0720	TSS-Gene pair	-70
ZM4	720074	TSS_1633	-	P					1	1					14.1339	13.7017	ZMO0719	intragenic
ZM4	720585	TSS_1634	+	P		1			1	1		119.411			24.8119	46.0897	ZMO0721	TSS-Gene pair	-414
ZM4	721144	TSS_1635	+	S				1	1					5.0922	8.62366			secondary TSS; excluded from analysis
ZM4	721145	TSS_1636	+	P	1	1	1	1	1		18.5679	13.5865	15.8125	12.6305	13.1595		ZMO0722	TSS-Gene pair	-531
ZM4	721304	TSS_1637	+	P	1	1					16.0438	17.8853					ZMO0722	TSS-Gene pair	-372
ZM4	721620	TSS_1638	+	P	1					1	32.7868					15.3515	ZMO0722	TSS-Gene pair	-56
ZM4	722546	TSS_1639	-	P				1						4.65469			ZMO0722	antisense
ZM4	722675	TSS_1640	+	P	1						9.87655						ZMO0722	intragenic
ZM4	723368	TSS_1641	+	P	1						15.3928						ZMOt013	excluded from analysis; overlaps tRNA
ZM4	723491	TSS_1642	+	P	1						14.1103						ZMOt013	excluded from analysis; overlaps tRNA
ZM4	723523	TSS_1643	+	P	1						642.289						ZMOt013	excluded from analysis; overlaps tRNA
ZM4	723640	TSS_1644	-	P				1						6.37987			ZMO0722	antisense
ZM4	723851	TSS_1645	+	P	1	1		1	1	1	11.055	49.6163		17.6935	7.14751	22.5742	ZMOt013	TSS-Gene pair	-155
ZM4	723860	TSS_1646	+	P	1	1		1	1	1	40.2165	43.7854		19.8638	17.8729	16.0012	ZMOt013	TSS-Gene pair	-146
ZM4	723994	TSS_1647	+	S	1						51.4071							secondary TSS; excluded from analysis
ZM4	723995	TSS_1648	+	P	1	1	1		1	1	612.034	10.6722	277.966		98.3151	68.1187	ZMOt013	excluded from analysis; overlaps tRNA
ZM4	723996	TSS_1649	+	S			1		1	1			46.1228		16.9213	14.4465		secondary TSS; excluded from analysis
ZM4	723998	TSS_1650	+	P	1						34.9737						ZMOt013	excluded from analysis; overlaps tRNA
ZM4	724005	TSS_1651	+	S					1						21.815			secondary TSS; excluded from analysis
ZM4	724006	TSS_1652	+	P	1	1	1		1		272.437	537.197	988.706		1512.04		ZMOt013	excluded from analysis; overlaps tRNA
ZM4	724007	TSS_1653	+	S					1						58.5853			secondary TSS; excluded from analysis
ZM4	724008	TSS_1654	+	S					1						54.4474			secondary TSS; excluded from analysis
ZM4	724025	TSS_1655	+	P					1						116.998		ZMO2006	TSS-Gene pair	-156
ZM4	724365	TSS_1656	-	P		1						11.2456					ZMO2006	antisense
ZM4	724908	TSS_1657	+	P	1						16.3833						ZMO0725	TSS-Gene pair	-112
ZM4	725115	TSS_1658	+	P	1						21.9968						ZMO0726	TSS-Gene pair	-341
ZM4	725139	TSS_1659	+	P	1						12.4254						ZMO0726	TSS-Gene pair	-317
ZM4	725916	TSS_1660	+	P				1						12.6863			ZMO0727	TSS-Gene pair	-506
ZM4	726190	TSS_1661	+	P	1	1	1	1	1	1	829.901	298.015	332.098	375.765	227.326	106.677	ZMO0727	TSS-Gene pair	-232
ZM4	726208	TSS_1662	+	P		1		1				20.8853		4.50381			ZMO0727	TSS-Gene pair	-214
ZM4	726237	TSS_1663	+	P				1						119.143			ZMO0727	TSS-Gene pair	-185
ZM4	726332	TSS_1664	+	P	1						11.1452						ZMO0727	TSS-Gene pair	-90
ZM4	726369	TSS_1665	+	P		1						21.4562					ZMO0727	TSS-Gene pair	-53
ZM4	726641	TSS_1666	+	P	1						28.0174						ZMO0728	TSS-Gene pair	-354
ZM4	726747	TSS_1667	+	P	1						126.495						ZMO0728	TSS-Gene pair	-248
ZM4	726797	TSS_1668	-	P	1						8.34532						ZMO0727	antisense
ZM4	726823	TSS_1669	+	P	1						77.5786						ZMO0728	TSS-Gene pair	-172
ZM4	726851	TSS_1670	+	P	1						64.0585						ZMO0728	TSS-Gene pair	-144
ZM4	726998	TSS_1671	+	P						1						27.0003	ZMO0728	intragenic
ZM4	727001	TSS_1672	+	P				1		1				14.1632		7.89769	ZMO0728	intragenic
ZM4	727033	TSS_1673	+	P	1						50.4552						ZMO0728	intragenic
ZM4	727037	TSS_1674	+	P	1		1				72.8179		24.2395				ZMO0728	intragenic
ZM4	727127	TSS_1675	+	P	1						17.2587						ZMO0728	intragenic
ZM4	727587	TSS_1676	+	P	1		1		1	1	499.94		310.214		697.892	1231.41	ZMO0731	TSS-Gene pair	-243
ZM4	727754	TSS_1677	+	P		1						30.1371					ZMO0731	TSS-Gene pair	-76
ZM4	729580	TSS_1678	+	P	1		1		1		66.2907		15.7783		13.4564		ZMO0731	intragenic
ZM4	730705	TSS_1679	+	P		1				1		13.5437				10.6182	ZMO0731	intragenic
ZM4	730732	TSS_1680	+	P	1						9.09408						ZMO0731	intragenic
ZM4	730860	TSS_1681	+	P	1						16.8739						ZMO0731	intragenic
ZM4	730905	TSS_1682	+	P	1						33.506						ZMO0731	intragenic
ZM4	731274	TSS_1683	+	S	1						34.5917							secondary TSS; excluded from analysis
ZM4	731275	TSS_1684	+	P	1						38.5404						ZMO0731	intragenic
ZM4	731610	TSS_1685	+	P						1						17.7466	ZMO0732	TSS-Gene pair	-508
ZM4	733701	TSS_1686	+	P	1						29.0708						ZMO0732	intragenic
ZM4	734065	TSS_1687	+	P	1						14.1714						ZMO0732	intragenic
ZM4	735587	TSS_1688	+	P				1						7.24409			ZMO0732	intragenic
ZM4	735802	TSS_1689	+	P	1			1			11.4282			10.4003			ZMO0732	intragenic
ZM4	735803	TSS_1690	+	P					1	1					6.08026	16.0181	ZMO0732	intragenic
ZM4	736108	TSS_1691	-	P				1		1				11.7169		7.74766	ZMO0732	antisense
ZM4	736624	TSS_1692	-	P				1						8.29916			ZMO0733	intragenic
ZM4	736998	TSS_1693	+	P		1						13.4698					ZMO0734	TSS-Gene pair	-92
ZM4	737043	TSS_1694	+	P		1						43.7113					ZMO0734	TSS-Gene pair	-47
ZM4	737044	TSS_1695	+	S					1						17.2555			secondary TSS; excluded from analysis
ZM4	737045	TSS_1696	+	P	1				1	1	36.5614				25.4384	31.1205	ZMO0734	TSS-Gene pair	-45
ZM4	737046	TSS_1697	+	P		1						252.469					ZMO0734	TSS-Gene pair	-44
ZM4	737047	TSS_1698	+	P	1						20.2438						ZMO0734	TSS-Gene pair	-43
ZM4	737048	TSS_1699	+	S		1						59.4819						secondary TSS; excluded from analysis
ZM4	737049	TSS_1700	+	P						1						8.2365	ZMO0734	TSS-Gene pair	-41
ZM4	737126	TSS_1701	+	P	1						38.1986						ZMO0734	intragenic
ZM4	737298	TSS_1702	-	P	1						8.46751						ZMO0733	TSS-Gene pair	-406
ZM4	737733	TSS_1703	+	P		1						19.5792					ZMO0734	intragenic
ZM4	737734	TSS_1704	+	P	1			1	1	1	57.5859			33.476	9.89307	12.8753	ZMO0734	intragenic
ZM4	738468	TSS_1705	-	P						1						14.8725	ZMO0735	intragenic
ZM4	739888	TSS_1706	+	S			1						12.0643					secondary TSS; excluded from analysis
ZM4	739889	TSS_1707	+	P	1	1	1	1		1	12.8643	9.80148	21.7806	37.6497		18.465	ZMO0738	TSS-Gene pair	-539
ZM4	739895	TSS_1708	-	P	1						38.3074						ZMO0736	TSS-Gene pair	-82
ZM4	740063	TSS_1709	-	P	1						10.4239						ZMO0736	TSS-Gene pair	-250
ZM4	740127	TSS_1710	-	P	1			1			20.081			6.20145			ZMO0736	TSS-Gene pair	-314
ZM4	740128	TSS_1711	-	P			1		1				44.9957		12.8299		ZMO0736	TSS-Gene pair	-315
ZM4	740181	TSS_1712	-	P	1	1	1	1	1	1	100.523	111.803	30.02	29.4214	28.184	19.9808	ZMO0736	TSS-Gene pair	-368
ZM4	740401	TSS_1713	+	P	1	1	1		1	1	125.028	229.505	61.8244		35.4772	19.6035	ZMO0738	TSS-Gene pair	-27
ZM4	740419	TSS_1714	-	P				1	1					14.9149	9.38037		ZMO0737	TSS-Gene pair	-70
ZM4	741808	TSS_1715	-	P	1			1			67.8648			144.389			ZMO0739	TSS-Gene pair	-22
ZM4	741810	TSS_1716	-	P	1	1		1	1		19.8299	118.81		86.9867	13.3498		ZMO0739	TSS-Gene pair	-24
ZM4	741916	TSS_1717	+	P	1	1	1		1		57.1694	1395.81	54.7121		300.323		ZMO0740	TSS-Gene pair	-91
ZM4	741918	TSS_1718	+	P	1	1	1		1	1	1481.58	60260.4	2257.19		9188.33	28564	ZMO0740	TSS-Gene pair	-89
ZM4	741920	TSS_1719	+	P			1		1				90.4866		262.646		ZMO0740	TSS-Gene pair	-87
ZM4	741941	TSS_1720	+	P		1			1			1755.9			24.556		ZMO0740	TSS-Gene pair	-66
ZM4	741947	TSS_1721	+	P		1						380.434					ZMO0740	TSS-Gene pair	-60
ZM4	741952	TSS_1722	+	P		1						276.278					ZMO0740	TSS-Gene pair	-55
ZM4	741955	TSS_1723	+	P		1						686.244					ZMO0740	TSS-Gene pair	-52
ZM4	742046	TSS_1724	+	P	1						26.5061						ZMO0743	TSS-Gene pair	-565
ZM4	742235	TSS_1725	+	P		1						9.57072					ZMO0743	TSS-Gene pair	-376
ZM4	742237	TSS_1726	+	P		1						11.9379					ZMO0743	TSS-Gene pair	-374
ZM4	742239	TSS_1727	+	P		1						15.0186					ZMO0743	TSS-Gene pair	-372
ZM4	742257	TSS_1728	+	P		1						10.4485					ZMO0743	TSS-Gene pair	-354
ZM4	742522	TSS_1729	+	P	1		1	1	1		157.473		53.0899	17.1559	52.9567		ZMO0743	TSS-Gene pair	-89
ZM4	742523	TSS_1730	+	S					1						8.89685			secondary TSS; excluded from analysis
ZM4	744286	TSS_1731	+	P	1						43.3262						ZMO0744	TSS-Gene pair	-73
ZM4	746016	TSS_1732	-	P		1						10.5056					ZMOt014	excluded from analysis; overlaps tRNA
ZM4	746019	TSS_1733	-	S					1						64.9997			secondary TSS; excluded from analysis
ZM4	746020	TSS_1734	-	P					1						121.674		ZMOt014	excluded from analysis; overlaps tRNA
ZM4	746041	TSS_1735	-	P		1						22.3269					ZMOt014	excluded from analysis; overlaps tRNA
ZM4	746096	TSS_1736	-	P	1		1		1	1	68.2423		37.4822		9.50967	22.3732	ZMOt014	excluded from analysis; overlaps tRNA
ZM4	746201	TSS_1737	+	P			1	1	1				18.7582	12.0362	8.05452		ZMO0746	TSS-Gene pair	-170
ZM4	748437	TSS_1738	-	P		1				1		28.2433				52.9256	ZMO0748	TSS-Gene pair	-44
ZM4	748457	TSS_1739	-	S	1	1			1	1	9.4537	21.0779			111.175	200.429		secondary TSS; excluded from analysis
ZM4	748458	TSS_1740	-	P	1	1		1	1	1	16.0597	84.4236		72.1074	201.184	391.079	ZMO0748	TSS-Gene pair	-65
ZM4	748459	TSS_1741	-	S					1	1					17.5178	66.62		secondary TSS; excluded from analysis
ZM4	748460	TSS_1742	-	S						1						12.4037		secondary TSS; excluded from analysis
ZM4	749425	TSS_1743	-	P	1						60.4124						ZMO0749	intragenic
ZM4	749545	TSS_1744	+	P	1						22.0553							intergenic
ZM4	749568	TSS_1745	-	P					1	1					86.2621	201.287	ZMO0749	TSS-Gene pair	-57
ZM4	749569	TSS_1746	-	P			1	1					87.3787	137.971			ZMO0749	TSS-Gene pair	-58
ZM4	749603	TSS_1747	-	P	1	1	1	1	1	1	278.043	120.993	132.725	84.8611	199.643	131.795	ZMO0749	TSS-Gene pair	-92
ZM4	749705	TSS_1748	-	P		1		1				60.9075		21.8983			ZMO0749	TSS-Gene pair	-194
ZM4	749708	TSS_1749	-	P	1	1	1	1	1	1	151.715	5370.86	309.249	960.999	299.558	1298.4	ZMO0749	TSS-Gene pair	-197
ZM4	749709	TSS_1750	-	S		1						111.339						secondary TSS; excluded from analysis
ZM4	749711	TSS_1751	-	P	1	1	1	1	1	1	38.3506	1871.2	41.0853	261.86	82.7187	529.514	ZMO0749	TSS-Gene pair	-200
ZM4	749712	TSS_1752	-	S		1						13.0249						secondary TSS; excluded from analysis
ZM4	751308	TSS_1753	+	P		1						13.715					ZMO0753	TSS-Gene pair	-625
ZM4	751524	TSS_1754	+	P	1						183.003						ZMO0753	TSS-Gene pair	-409
ZM4	751855	TSS_1755	+	P					1	1					347.886	2041.77	ZMO0753	TSS-Gene pair	-78
ZM4	751856	TSS_1756	+	S					1						249.693			secondary TSS; excluded from analysis
ZM4	751891	TSS_1757	+	P	1	1	1	1	1	1	108.487	623.662	78.9858	137.007	90.2625	148.746	ZMO0753	TSS-Gene pair	-42
ZM4	752524	TSS_1758	-	P				1						5.18636			ZMO0754	antisense
ZM4	754002	TSS_1759	-	P	1						68.2514						ZMO0756	intragenic
ZM4	757146	TSS_1760	-	P	1	1					31.0837	172.053					ZMO0760	TSS-Gene pair	-31
ZM4	757184	TSS_1761	-	S	1	1		1	1		20.832	118.124		17.6768	6.79329			secondary TSS; excluded from analysis
ZM4	757185	TSS_1762	-	P	1	1	1	1	1		38.278	345.971	18.485	41.8036	10.8328		ZMO0760	TSS-Gene pair	-70
ZM4	757187	TSS_1763	-	P		1						49.3851					ZMO0760	TSS-Gene pair	-72
ZM4	757242	TSS_1764	-	P		1						28.843					ZMO0760	TSS-Gene pair	-127
ZM4	759208	TSS_1765	+	P	1	1					42.3494	31.7095					ZMO0765	TSS-Gene pair	-168
ZM4	759282	TSS_1766	+	P		1						9.4802					ZMO0765	TSS-Gene pair	-94
ZM4	759322	TSS_1767	+	S		1						13.0653						secondary TSS; excluded from analysis
ZM4	759323	TSS_1768	+	P	1	1	1	1	1	1	84.1737	59.3198	38.3703	56.8894	21.4225	38.6663	ZMO0765	TSS-Gene pair	-53
ZM4	759324	TSS_1769	+	S	1	1	1	1	1		35.994	22.2744	26.673	22.6424	10.9977			secondary TSS; excluded from analysis
ZM4	759981	TSS_1770	+	P	1						24.9008						ZMO0765	intragenic
ZM4	760605	TSS_1771	-	P				1						5.19717			ZMO0765	antisense
ZM4	760764	TSS_1772	+	P	1						10.9893						ZMO0766	TSS-Gene pair	-605
ZM4	761327	TSS_1773	+	P		1						18.3635					ZMO0766	TSS-Gene pair	-42
ZM4	761328	TSS_1774	+	S		1						17.2524						secondary TSS; excluded from analysis
ZM4	761330	TSS_1775	+	P	1	1		1	1	1	25.6153	37.4785		17.1343	12.1259	27.0078	ZMO0766	TSS-Gene pair	-39
ZM4	761331	TSS_1776	+	S						1						7.95703		secondary TSS; excluded from analysis
ZM4	762827	TSS_1777	-	P		1						12.73					ZMO0766	antisense
ZM4	763274	TSS_1778	+	P				1						18.7318			ZMO0766	intragenic
ZM4	764205	TSS_1779	+	P					1						20.4145		ZMO0767	TSS-Gene pair	-249
ZM4	769639	TSS_1780	-	P		1						7.04423					ZMO0770	TSS-Gene pair	-13
ZM4	769731	TSS_1781	-	P	1						39.1394						ZMO0770	TSS-Gene pair	-105
ZM4	769732	TSS_1782	+	P		1						11.3572					ZMO0773	TSS-Gene pair	-107
ZM4	769733	TSS_1783	-	P	1				1		42.0886				18.3136		ZMO0770	TSS-Gene pair	-107
ZM4	769757	TSS_1784	+	P		1						21.5656					ZMO0773	TSS-Gene pair	-82
ZM4	769808	TSS_1785	+	P					1						30.344		ZMO0773	TSS-Gene pair	-31
ZM4	771419	TSS_1786	+	P	1	1	1	1	1	1	26.9339	7.39393	17.3921	5.48056	11.1488	11.0669	ZMO0776	TSS-Gene pair	-326
ZM4	771696	TSS_1787	+	P					1						21.3178		ZMO0776	TSS-Gene pair	-49
ZM4	773233	TSS_1788	-	P					1						5.66502		ZMO0777	TSS-Gene pair	-149
ZM4	773265	TSS_1789	+	P	1						22.9238						ZMO0778	TSS-Gene pair	-87
ZM4	775183	TSS_1790	-	P				1						7.84003			ZMO0778	antisense
ZM4	775430	TSS_1791	+	P				1						4.9505			ZMO0778	intragenic
ZM4	779324	TSS_1792	+	P	1		1				43.1066		17.3579				ZMO0781	TSS-Gene pair	-158
ZM4	779326	TSS_1793	+	P	1						30.1771						ZMO0781	TSS-Gene pair	-156
ZM4	779368	TSS_1794	+	P	1					1	12.6651					8.684	ZMO0781	TSS-Gene pair	-114
ZM4	779668	TSS_1795	+	P		1						14.6976					ZMO0781	intragenic
ZM4	782010	TSS_1796	-	P	1						8.40642						ZMO0782; ZMO0783	intragenic
ZM4	782268	TSS_1797	+	P				1						6.41229			ZMO0783	antisense
ZM4	783747	TSS_1798	-	P	1	1	1	1	1	1	364.074	287.315	188.743	64.0921	140.705	64.7039	ZMO0784	leaderless	0
ZM4	783943	TSS_1799	+	P	1	1		1			16.1164	38.0663		13.1773			ZMO0785	TSS-Gene pair	-38
ZM4	783949	TSS_1800	+	P	1	1			1		15.2547	22.115			7.86053		ZMO0785	TSS-Gene pair	-32
ZM4	784639	TSS_1801	+	P			1						11.1166				ZMO0786	TSS-Gene pair	-85
ZM4	784681	TSS_1802	+	P	1				1		22.9712				25.7088		ZMO0786	TSS-Gene pair	-43
ZM4	787240	TSS_1803	+	P		1		1				13.5009		7.6816			ZMO0788	intragenic
ZM4	789049	TSS_1804	+	P		1				1		21.4942				10.4731	ZMO0789	intragenic
ZM4	789943	TSS_1805	+	P		1	1	1	1	1		415.522	23.9409	143.627	26.3673	79.1622	ZMO0789	intragenic
ZM4	792108	TSS_1806	+	P	1		1				44.5542		8.31608				ZMO0791	leaderless	-1
ZM4	796971	TSS_1807	-	P						1						15.0368	ZMO0794	intragenic
ZM4	797197	TSS_1808	-	P	1	1					32.6804	47.4318					ZMO0794	TSS-Gene pair	-25
ZM4	797199	TSS_1809	-	P	1	1					33.8903	29.8991					ZMO0794	TSS-Gene pair	-27
ZM4	800836	TSS_1810	-	P	1	1	1	1			111.221	556.661	45.1409	58.9521			ZMO0797	TSS-Gene pair	-70
ZM4	800837	TSS_1811	-	P					1	1					19.431	17.8617	ZMO0797	TSS-Gene pair	-71
ZM4	800838	TSS_1812	-	S		1						19.1295						secondary TSS; excluded from analysis
ZM4	802145	TSS_1813	-	P			1						10.4079				ZMO0798	intragenic
ZM4	807546	TSS_1814	+	P		1		1				19.0345		13.5797			ZMO2055	antisense
ZM4	810612	TSS_1815	-	P	1						19.6965						ZMO0804	TSS-Gene pair	-125
ZM4	812944	TSS_1816	-	P	1					1	34.4376					38.001	ZMO0806	TSS-Gene pair	-74
ZM4	813046	TSS_1817	-	P		1		1				24.5252		10.2478			ZMO0806	TSS-Gene pair	-176
ZM4	814347	TSS_1818	-	P	1						11.4101						ZMO0807	leaderless	-2
ZM4	816007	TSS_1819	+	P	1		1	1			34.0717		15.7016	14.4248			ZMO0811	antisense
ZM4	816732	TSS_1820	+	P	1						23.5663						ZMO0812	leaderless	0
ZM4	817181	TSS_1821	+	P	1						25.1448						ZMO0813	TSS-Gene pair	-170
ZM4	817284	TSS_1822	+	P		1						9.42803					ZMO0813	TSS-Gene pair	-67
ZM4	819610	TSS_1823	-	P		1						11.1528					ZMO0815	TSS-Gene pair	-19
ZM4	819614	TSS_1824	-	P	1	1	1	1	1	1	45.3274	201.868	22.9419	55.1932	39.238	74.8589	ZMO0815	TSS-Gene pair	-23
ZM4	819615	TSS_1825	-	S	1	1		1			36.514	91.463		20.6421				secondary TSS; excluded from analysis
ZM4	819678	TSS_1826	-	P		1		1				40.774		9.2343			ZMO0815	TSS-Gene pair	-87
ZM4	819812	TSS_1827	-	P		1						10.8482					ZMO0815	TSS-Gene pair	-221
ZM4	819818	TSS_1828	-	P		1						13.6864					ZMO0815	TSS-Gene pair	-227
ZM4	819819	TSS_1829	-	S		1						10.4652						secondary TSS; excluded from analysis
ZM4	819823	TSS_1830	-	P		1						32.0261					ZMO0815	TSS-Gene pair	-232
ZM4	819922	TSS_1831	-	P	1						613.632						ZMO0815	TSS-Gene pair	-331
ZM4	819928	TSS_1832	-	P	1						10.9282						ZMO0815	TSS-Gene pair	-337
ZM4	819938	TSS_1833	-	P		1						93.3213					ZMO0815	TSS-Gene pair	-347
ZM4	819956	TSS_1834	-	P	1						17.7494						ZMO0815	TSS-Gene pair	-365
ZM4	819967	TSS_1835	-	P	1						12.6857						ZMO0815	TSS-Gene pair	-376
ZM4	819969	TSS_1836	-	P	1						11.7536						ZMO0815	TSS-Gene pair	-378
ZM4	819989	TSS_1837	-	P		1						442.902					ZMO0815	TSS-Gene pair	-398
ZM4	819999	TSS_1838	-	P		1						486.694					ZMO0815	TSS-Gene pair	-408
ZM4	820001	TSS_1839	-	P		1						180.178					ZMO0815	TSS-Gene pair	-410
ZM4	820022	TSS_1840	-	P	1						90.1721						ZMO2056	TSS-Gene pair	-19
ZM4	820025	TSS_1841	-	P	1	1					37.9657	1246.79					ZMO2056	TSS-Gene pair	-22
ZM4	820027	TSS_1842	-	P	1						765.015						ZMO2056	TSS-Gene pair	-24
ZM4	820028	TSS_1843	-	S		1						4512.99						secondary TSS; excluded from analysis
ZM4	820029	TSS_1844	-	S		1				1		3153.54				740.095		secondary TSS; excluded from analysis
ZM4	820030	TSS_1845	-	S		1			1	1		9758.03			128.039	1640.36		secondary TSS; excluded from analysis
ZM4	820031	TSS_1846	-	P	1	1	1	1	1	1	862.475	192199	251.515	599.511	2183.67	26105.6	ZMO2056	TSS-Gene pair	-28
ZM4	820032	TSS_1847	-	S		1			1	1		5028			125.312	1025.56		secondary TSS; excluded from analysis
ZM4	820033	TSS_1848	-	S		1			1	1		1802.5			24.2163	290.988		secondary TSS; excluded from analysis
ZM4	820034	TSS_1849	-	S		1				1		709.331				118.433		secondary TSS; excluded from analysis
ZM4	820035	TSS_1850	-	S		1				1		204.988				27.9911		secondary TSS; excluded from analysis
ZM4	820036	TSS_1851	-	S		1				1		47.5012				8.20133		secondary TSS; excluded from analysis
ZM4	820045	TSS_1852	-	P		1				1		14.1646				9.21259	ZMO2056	TSS-Gene pair	-42
ZM4	820158	TSS_1853	+	P	1						12.034						ZMO0818	TSS-Gene pair	-100
ZM4	820196	TSS_1854	+	P	1						25.3372						ZMO0818	TSS-Gene pair	-62
ZM4	820205	TSS_1855	+	P				1						13.3222			ZMO0818	TSS-Gene pair	-53
ZM4	820229	TSS_1856	+	P	1						44.0383						ZMO0818	TSS-Gene pair	-29
ZM4	820664	TSS_1857	+	P	1	1	1	1	1	1	54.3589	73.5846	114.299	172.706	47.2998	37.3778	ZMO0819	TSS-Gene pair	-163
ZM4	821829	TSS_1858	+	P	1						13.2056						ZMO0819	intragenic
ZM4	821912	TSS_1859	+	P	1						100.31						ZMO0819	intragenic
ZM4	822546	TSS_1860	-	P				1						10.7236			ZMO0820	intragenic
ZM4	822548	TSS_1861	-	P						1						15.2051	ZMO0820	intragenic
ZM4	824509	TSS_1862	+	S		1						24.0395						secondary TSS; excluded from analysis
ZM4	824510	TSS_1863	+	P		1						40.9756					ZMO0821	TSS-Gene pair	-59
ZM4	824519	TSS_1864	+	P		1						9.31376					ZMO0821	TSS-Gene pair	-50
ZM4	824534	TSS_1865	+	P	1			1			17.0981			7.7167			ZMO0821	TSS-Gene pair	-35
ZM4	824566	TSS_1866	+	P	1	1			1	1	43.5498	45.7813			17.3657	9.1425	ZMO0821	leaderless	-3
ZM4	825346	TSS_1867	+	P				1						14.1198			ZMO0822	TSS-Gene pair	-306
ZM4	826779	TSS_1868	+	P					1						20.0029		ZMO0823	TSS-Gene pair	-445
ZM4	828301	TSS_1869	+	P		1				1		18.8084				17.6255	ZMO0825	TSS-Gene pair	-505
ZM4	828302	TSS_1870	+	S						1						8.7045		secondary TSS; excluded from analysis
ZM4	828702	TSS_1871	+	P	1						26.6283						ZMO0825	TSS-Gene pair	-104
ZM4	828708	TSS_1872	-	P		1		1				41.0523		14.8749			ZMO0824	antisense
ZM4	831739	TSS_1873	+	P		1						13.1201					ZMO0827	TSS-Gene pair	-239
ZM4	835620	TSS_1874	-	P	1						8.40642						ZMO0829	antisense
ZM4	835759	TSS_1875	+	P	1						11.2063						ZMO0830	intragenic
ZM4	838282	TSS_1876	+	P			1	1					10.2457	9.95179			ZMO0832	intragenic
ZM4	842247	TSS_1877	+	P		1						247.741					ZMO0836	TSS-Gene pair	-155
ZM4	842250	TSS_1878	+	P		1	1	1	1			376.272	40.9401	96.2751	55.5839		ZMO0836	TSS-Gene pair	-152
ZM4	842284	TSS_1879	+	P					1						8.94603		ZMO0836	TSS-Gene pair	-118
ZM4	842402	TSS_1880	+	P	1						9.74073						ZMO0836	leaderless	0
ZM4	843259	TSS_1881	+	P			1						13.4475				ZMO0837	TSS-Gene pair	-643
ZM4	843260	TSS_1882	+	P	1						18.7873						ZMO0837	TSS-Gene pair	-642
ZM4	843441	TSS_1883	+	P				1						15.0764			ZMO0837	TSS-Gene pair	-461
ZM4	843596	TSS_1884	-	P	1						10.8106						ZMO0836	antisense
ZM4	843620	TSS_1885	+	P	1						13.382						ZMO0837	TSS-Gene pair	-282
ZM4	843742	TSS_1886	+	P	1						46.8791						ZMO0837	TSS-Gene pair	-160
ZM4	843747	TSS_1887	+	P	1		1				50.8754		24.5983				ZMO0837	TSS-Gene pair	-155
ZM4	843749	TSS_1888	+	P	1						37.7127						ZMO0837	TSS-Gene pair	-153
ZM4	843761	TSS_1889	+	P	1	1	1		1	1	396.573	317.838	169.592		133.136	102.383	ZMO0837	TSS-Gene pair	-141
ZM4	843878	TSS_1890	+	P		1						34.1812					ZMO0837	TSS-Gene pair	-24
ZM4	843886	TSS_1891	+	P		1						11.2336					ZMO0837	TSS-Gene pair	-16
ZM4	843958	TSS_1892	+	P	1						15.4856						ZMO0837	intragenic
ZM4	844080	TSS_1893	+	P						1						7.60255	ZMO0837	intragenic
ZM4	844081	TSS_1894	+	P	1	1	1	1	1		34.2047	40.2694	23.5054	50.5804	10.5824		ZMO0837	intragenic
ZM4	844653	TSS_1895	+	P	1						12.0929						ZMO0837	intragenic
ZM4	845510	TSS_1896	+	P				1						28.3637			ZMO0840	leaderless	0
ZM4	851611	TSS_1897	+	P	1		1		1	1	61.0234		15.7016		18.514	12.9141	ZMO0844	TSS-Gene pair	-316
ZM4	851759	TSS_1898	+	P	1		1				53.592		20.8926				ZMO0844	TSS-Gene pair	-168
ZM4	851775	TSS_1899	+	P	1		1		1		93.2055		36.7139		66.5369		ZMO0844	TSS-Gene pair	-152
ZM4	851777	TSS_1900	+	P					1						31.9512		ZMO0844	TSS-Gene pair	-150
ZM4	851786	TSS_1901	+	P		1						94.2846					ZMO0844	TSS-Gene pair	-141
ZM4	851793	TSS_1902	+	P		1						19.4792					ZMO0844	TSS-Gene pair	-134
ZM4	851795	TSS_1903	+	P	1	1	1	1	1	1	277.94	529.813	78.2517	54.6606	88.8246	81.0967	ZMO0844	TSS-Gene pair	-132
ZM4	851796	TSS_1904	+	S	1						11.2697							secondary TSS; excluded from analysis
ZM4	851799	TSS_1905	+	S		1	1	1				42.2772	10.0067	16.3675				secondary TSS; excluded from analysis
ZM4	851800	TSS_1906	+	P	1	1	1	1	1	1	89.8973	112.474	37.5164	33.24	43.1328	27.1056	ZMO0844	TSS-Gene pair	-127
ZM4	851822	TSS_1907	+	P		1						12.4731					ZMO0844	TSS-Gene pair	-105
ZM4	852789	TSS_1908	+	P	1			1			11.3827			7.1024			ZMO0845	TSS-Gene pair	-406
ZM4	853026	TSS_1909	+	P	1						27.7866						ZMO0845	TSS-Gene pair	-169
ZM4	853158	TSS_1910	+	P	1						31.3552						ZMO0845	TSS-Gene pair	-37
ZM4	855671	TSS_1911	+	P	1						14.644						ZMO0845	intragenic
ZM4	858077	TSS_1912	+	P	1	1	1		1	1	50.0067	71.9454	18.0837		21.948	50.1116	ZMO0847	TSS-Gene pair	-339
ZM4	858102	TSS_1913	+	P	1						10.2543						ZMO0847	TSS-Gene pair	-314
ZM4	858149	TSS_1914	+	P			1		1				71.2421		18.6797		ZMO0847	TSS-Gene pair	-267
ZM4	858189	TSS_1915	+	P		1		1				101.272		5.35885			ZMO0847	TSS-Gene pair	-227
ZM4	858191	TSS_1916	+	S		1						44.1613						secondary TSS; excluded from analysis
ZM4	858192	TSS_1917	+	P	1	1	1	1			67.6432	193.25	25.435	49.401			ZMO0847	TSS-Gene pair	-224
ZM4	858289	TSS_1918	+	P	1						58.963						ZMO0847	TSS-Gene pair	-127
ZM4	862489	TSS_1919	+	P	1	1	1		1	1	24.6181	215.513	29.7297		10.4039	22.3782	ZMO0850	TSS-Gene pair	-414
ZM4	862579	TSS_1920	+	S		1						12.5945						secondary TSS; excluded from analysis
ZM4	862580	TSS_1921	+	P		1						22.1984					ZMO0850	TSS-Gene pair	-323
ZM4	862765	TSS_1922	+	P						1						6.34699	ZMO0850	TSS-Gene pair	-138
ZM4	862767	TSS_1923	+	P						1						11.7626	ZMO0850	TSS-Gene pair	-136
ZM4	863627	TSS_1924	-	P		1				1		43.6831				14.9197	ZMO0850	antisense
ZM4	864634	TSS_1925	-	P						1						24.7308	ZMO0851	intragenic
ZM4	864639	TSS_1926	-	P	1	1	1		1		204.702	431.405	71.1565		29.5599		ZMO0851	leaderless	0
ZM4	864683	TSS_1927	-	P		1						52.3662					ZMO0851	TSS-Gene pair	-44
ZM4	865250	TSS_1928	-	P	1						14.5536						ZMO0851	TSS-Gene pair	-611
ZM4	866651	TSS_1929	-	P	1	1	1	1	1	1	130.031	555.14	47.3779	70.1904	31.9958	34.851	ZMO0853	TSS-Gene pair	-48
ZM4	868593	TSS_1930	-	P	1						23.41						ZMO0855	TSS-Gene pair	-237
ZM4	868611	TSS_1931	-	P	1			1	1		55.8036			23.2115	21.7667		ZMO0856	leaderless	0
ZM4	868614	TSS_1932	-	P		1						54.1367					ZMO0856	leaderless	-3
ZM4	868678	TSS_1933	-	P	1		1	1	1	1	106.084		91.1699	88.9614	43.5836	24.0368	ZMO0856	TSS-Gene pair	-67
ZM4	868714	TSS_1934	-	P	1	1	1	1	1	1	131.771	146.97	83.0244	78.0275	37.3531	34.049	ZMO0856	TSS-Gene pair	-103
ZM4	868717	TSS_1935	-	P		1						18.0947					ZMO0856	TSS-Gene pair	-106
ZM4	869459	TSS_1936	-	P	1		1		1		129.516		45.269		37.4023		ZMO0857	TSS-Gene pair	-85
ZM4	871327	TSS_1937	+	S		1						9.86095						secondary TSS; excluded from analysis
ZM4	871328	TSS_1938	+	S		1		1	1	1		14.1575		7.54584	5.73605	12.8403		secondary TSS; excluded from analysis
ZM4	871329	TSS_1939	+	P	1	1	1	1	1	1	527.91	1347.98	245.633	612.63	222.129	592.526	Zms16	TSS-ZmsRNA pair
ZM4	871330	TSS_1940	+	S	1	1		1		1	18.7737	38.1637		21.3522		27.4659		secondary TSS; excluded from analysis
ZM4	871331	TSS_1941	+	S		1		1				24.3397		12.1146				secondary TSS; excluded from analysis
ZM4	871332	TSS_1942	+	S		1		1				8.04098		7.80168				secondary TSS; excluded from analysis
ZM4	871368	TSS_1943	+	P		1		1				10.784		10.5728			Zms16	TSS-ZmsRNA pair
ZM4	871374	TSS_1944	+	P		1				1		10.5224				17.7997	Zms16	TSS-ZmsRNA pair
ZM4	871375	TSS_1945	+	S		1						10.4248						secondary TSS; excluded from analysis
ZM4	871577	TSS_1946	+	P	1		1		1		92.3396		38.4812		27.5146		ZMO0861	leaderless	0
ZM4	871762	TSS_1947	-	P	1						18.8303						ZMO0861	antisense
ZM4	873601	TSS_1948	+	P	1		1		1	1	132.879		45.5593		41.7751	57.5898	ZMO0862	TSS-Gene pair	-21
ZM4	873624	TSS_1949	+	P		1						27.2135					ZMO0862	intragenic
ZM4	874555	TSS_1950	-	P				1						7.87082			ZMO0863	intragenic
ZM4	874865	TSS_1951	+	P	1				1		34.1798				7.84869		ZMO0865	TSS-Gene pair	-330
ZM4	875071	TSS_1952	+	P	1			1			25.0884			11.0486			ZMO0865	TSS-Gene pair	-124
ZM4	875073	TSS_1953	+	P			1						42.2636				ZMO0865	TSS-Gene pair	-122
ZM4	875542	TSS_1954	+	P	1						28.5691						ZMO0865	intragenic
ZM4	875927	TSS_1955	-	P				1						9.00762			ZMO0865	antisense
ZM4	876427	TSS_1956	+	P	1						30.324						ZMO0866	TSS-Gene pair	-419
ZM4	876776	TSS_1957	+	P	1		1		1		61.365		21.7977		16.8994		ZMO0866	TSS-Gene pair	-70
ZM4	877980	TSS_1958	+	P	1		1	1	1	1	361.507		178.907	16.7991	47.7898	12.3564	ZMO0867	TSS-Gene pair	-113
ZM4	878060	TSS_1959	+	S	1						14.0356							secondary TSS; excluded from analysis
ZM4	878061	TSS_1960	+	P	1		1		1		49.5659		15.1209		8.7803		ZMO0867	TSS-Gene pair	-32
ZM4	880166	TSS_1961	+	P	1						10.3198						ZMO0869	TSS-Gene pair	-43
ZM4	882475	TSS_1962	+	P		1				1		24.6178				7.6123	ZMO0871	intragenic
ZM4	883195	TSS_1963	+	P	1						10.7901						ZMO0872	TSS-Gene pair	-38
ZM4	884865	TSS_1964	-	P				1						15.7665			ZMO0872	antisense
ZM4	885261	TSS_1965	+	P	1						30.9437						ZMO0873	TSS-Gene pair	-89
ZM4	885300	TSS_1966	+	P		1						15.4445					ZMO0873	TSS-Gene pair	-50
ZM4	886748	TSS_1967	-	P	1						36.3308						ZMO0874	intragenic
ZM4	887219	TSS_1968	-	P	1						168.493						ZMO0874	TSS-Gene pair	-103
ZM4	888183	TSS_1969	-	P	1						10.0077						ZMO0875	TSS-Gene pair	-41
ZM4	888194	TSS_1970	-	P	1		1		1		112.478		44.8848		26.4292		ZMO0875	TSS-Gene pair	-52
ZM4	888197	TSS_1971	-	P	1						20.002						ZMO0875	TSS-Gene pair	-55
ZM4	888205	TSS_1972	-	P	1	1		1			14.0448	18.4469		7.5291			ZMO0875	TSS-Gene pair	-63
ZM4	888416	TSS_1973	+	P	1	1	1	1			34.1666	89.3387	25.4521	59.2685			ZMO0876	TSS-Gene pair	-222
ZM4	888425	TSS_1974	+	P	1			1			19.9928			6.534			ZMO0876	TSS-Gene pair	-213
ZM4	888489	TSS_1975	+	P	1		1		1		51.8318		190.724		100.573		ZMO0876	TSS-Gene pair	-149
ZM4	888490	TSS_1976	+	S			1						37.8835					secondary TSS; excluded from analysis
ZM4	888491	TSS_1977	+	S			1		1				51.2029		17.2346			secondary TSS; excluded from analysis
ZM4	888492	TSS_1978	+	P					1						21.1867		ZMO0876	TSS-Gene pair	-146
ZM4	888563	TSS_1979	+	P		1		1				25.4838		8.82758			ZMO0876	TSS-Gene pair	-75
ZM4	888570	TSS_1980	+	P	1						29.3877						ZMO0876	TSS-Gene pair	-68
ZM4	890658	TSS_1981	-	P		1						36.0017					ZMO0878	TSS-Gene pair	-15
ZM4	890661	TSS_1982	-	S		1						25.7194						secondary TSS; excluded from analysis
ZM4	890662	TSS_1983	-	P		1						44.2974					ZMO0878	TSS-Gene pair	-19
ZM4	890663	TSS_1984	-	S		1						33.2301						secondary TSS; excluded from analysis
ZM4	890739	TSS_1985	-	P	1						20.5309						ZMO0878	TSS-Gene pair	-96
ZM4	890757	TSS_1986	-	P	1						31.9343						ZMO0878	TSS-Gene pair	-114
ZM4	890760	TSS_1987	-	P	1						40.1167						ZMO0878	TSS-Gene pair	-117
ZM4	890938	TSS_1988	-	P	1						21.5918						ZMO0878	TSS-Gene pair	-295
ZM4	892799	TSS_1989	-	P	1						15.3521						ZMO0880	TSS-Gene pair	-126
ZM4	893130	TSS_1990	-	P				1						5.3664			ZMO0880	TSS-Gene pair	-457
ZM4	894385	TSS_1991	-	P	1	1				1	19.3437	47.5085				25.6139	ZMO0882	TSS-Gene pair	-88
ZM4	894895	TSS_1992	+	P	1						8.40642						ZMO0883	antisense
ZM4	894910	TSS_1993	-	P				1						125.797			ZMO0882	TSS-Gene pair	-613
ZM4	895584	TSS_1994	-	P		1						10.9101					ZMO0884	TSS-Gene pair	-54
ZM4	895604	TSS_1995	-	P		1						101.509					ZMO0884	TSS-Gene pair	-74
ZM4	895605	TSS_1996	-	P	1		1		1	1	847.499		440.472		290.349	51.9676	ZMO0884	TSS-Gene pair	-75
ZM4	895606	TSS_1997	-	S					1						39.8482			secondary TSS; excluded from analysis
ZM4	895607	TSS_1998	-	P	1	1	1	1		1	592.862	298.89	160.243	186.884		69.7079	ZMO0884	TSS-Gene pair	-77
ZM4	895608	TSS_1999	-	S	1	1		1	1		115.232	64.2467		51.0127	22.8787			secondary TSS; excluded from analysis
[truncated: 2,653 more rows]

## Sheet: TSS-promoter validation
Transcribed gene	Promoter Region Size (bp)	Promoter region start	Promoter Region end	Strand	Number of TSSs	Number in Random Set	Wilcoxon p
Candidate promoters with strong strength							0.0004
ZMO0177	305	163573	163877	+	9	0
ZMO1360	947	1377472	1378418	-	5	0
ZMO0516	103	518753	518855	+	4	0
ZMO1608	201	1653227	1653427	-	4	0
ZMO0997	293	1013189	1013481	+	1	1
ZMO0367	145	372504	372648	+	3	0
ZMO1719	708	1767917	1768624	+	7	0
ZMO1609	201	1653227	1653427	+	5	0
ZMO0689	627	687445	688071	-	3	0
ZMO1721	302	1770680	1770981	-	2	0
ZMO0514	398	515366	515763	+	9	1
ZMO0515	398	515366	515763	+	9	1
ZMO1596	1183	1635856	1637038	+	5	0
ZMO1141	153	1157956	1158108	+	0	0
ZMO0241	433	233829	234261	+	1	0
ZMO0244	534	240860	241393	-	14	2
Po1721	96	1773103	1773198	-	0	1
ZMO0493	133	487865	487997	+	6	0
ZMO1779	151	1827192	1827342	-	4	0
Candidate promoters with medium strength							0.019
ZMO1351	112	1365881	1365992	+	2	0
ZMO0056	85	52793	52877	-	1	0
ZMO0559	75	558184	558258	+	0	0
ZMO1385	83	1399236	1399318	+	2	0
ZMO0127	322	118063	118384	-	1	0
ZMO1100	148	1122123	1122270	-	1	0
ZMO1392	127	1408978	1409104	-	1	0
ZMO0326	194	326604	326797	-	0	0
ZMO0570	126	571869	571994	+	2	0
Candidate promoters with weak strength							0.37
ZMO1231	627	687445	688071	-	3	0
ZMO1980	364	2045552	2045915	-	0	0
ZMO1484	104	1512629	1512732	-	0	0
ZMO0145	338	130362	130699	+	2	0
ZMO0101	106	88385	88490	+	0	0
ZMO1194	293	1222231	1222959	-	0	0
ZMO1644	208	1690933	1691140	-	0	0
ZMO1582	371	1621877	1622247	-	0	0
ZMO0005	270	8116	8385	-	0	0
ZMO0300	40	304674	304713	+	0	0

## Sheet: TSS-5'end validation
RNA ID	Gene	Strand	Coordinate	bp to nearest TSS	TSS coordiate	TSS ID	TSS strand	bp to ran-domized pos
RSE#1	ZMO0172	+	157637	1	157636	TSS_0267	+	296
RSE#2	ZMO0979	+	996711	12	996723	TSS_2196	+	192
RSE#3	ZMO1000	+	1017324	0	1017324	TSS_2251	+	458
RSE#4	ZMO0547	-	544604	62	544542	TSS_1289	-	66
RSE#5	ZMO0056	-	52848	0	52848	TSS_0067	-	122
RSE#6	ZMO0376	-	385465	0	385465	TSS_0787	-	1368
RSE#7	ZMO0546	+	540780	1405	539375	TSS_1238	+	1698
RSE#8	ZMO0660	+	653621	0	653621	TSS_1503	+	421
RSE#10	ZMO1069	-	1081952	23	1081975	TSS_2394	-	2506
RSE#11	ZMO1139	+	1158034	249	1157785	TSS_2554	+	823
RSE#12	ZMO1142	-	1163222	127	1163349	TSS_2573	-	74
RSE#17	ZMO0709	-	707626	33	707659	TSS_1608	-	826
RSE#18	ZMO1137	-	1157056	7	1157049	TSS_2547	-	558
RSE#19	ZMO0187	+	175749	131	175618	TSS_0374	+	1004
RSE#20	ZMO0369	+	376013	10	376023	TSS_0767	+	337
RSE#21	ZMO0405	+	407654	1	407653	TSS_0810	+	1234
RSE#22	ZMO0937	+	957454	443	957897	TSS_2112	+	68
RSE#23	ZMO1179	-	1200747	110	1200637	TSS_2663	-	2312
RSE#24	ZMO1275	+	1292523	32	1292555	TSS_2884	+	145
RSE#27	ZMO0689	-	687541	1	687540	TSS_1573	-	1066
RSE#28	ZMO0131	-	120358	1121	119237	TSS_0172	-	42
RSE#29	ZMO0748	-	748460	0	748460	TSS_1742	-	1388
RSE#32	ZMO1034	-	1050875	1	1050874	TSS_2326	-	1288
RSE#33	ZMO1113	+	1129406	5	1129401	TSS_2498	+	22
RSE#34	ZMO0347	+	343139	0	343139	TSS_0678	+	523
RSE#35	ZMO1198	+	1225594	0	1225594	TSS_2694	+	3360
RSE#36	ZMO1478	-	1502325	0	1502325	TSS_3312	-	2142
RSE#37	ZMO0275	-	282715	17	282732	TSS_0547	-	369
RSE#41	ZMO1399	+	1413579	12	1413591	TSS_3177	+	2168
RSE#42	ZMO1432	-	1451178	31	1451209	TSS_3251	-	451
RSE#43	ZMO0367	+	372504	90	372594	TSS_0742	+	3172
RSE#45	ZMO1412	-	1427736	0	1427736	TSS_3224	-	173
RSE#46	ZMO1048	+	1064812	68	1064744	TSS_2370	+	2360
RSE#47	ZMO0140	-	130533	98	130435	TSS_0194	-	121
RSE#48	ZMO0366	+	370956	0	370956	TSS_0731	+	1833
RSE#50	ZMO1612	+	1655071	55	1655016	TSS_3630	+	109
Zms2	Zms2	-	1225781	753	1226534	TSS_2696	-	481
Zms4	Zms4	-	1353443	18	1353461	TSS_3027	-	3626
Zms6	Zms6	+	457070	10	457060	TSS_0913	+	2195
Zms8	Zms8	-	160167	31	160136	TSS_0277	-	673
Zms9	Zms9	+	1567176	1372	1565804	TSS_3481	+	1316
Zms10	Zms10	+	39274	829	38445	TSS_0042	+	655
Zms14	Zms14	+	1245177	7	1245170	TSS_2764	+	1250
Zms15	Zms15	+	1669291	1	1669290	TSS_3664	+	730
Zms16	Zms16	+	871326	1	871327	TSS_1937	+	422
Zms20	Zms20	+	260850	36	260814	TSS_0518	+	5187
Zms24	Zms24	+	1610005	13	1609992	TSS_3550	+	518
