# Supplementary material for: Genome-Scale Transcription-Translation Mapping Reveals Features of Zymomonas mobilis Transcription Units and Promoters
Source: mSystems. 2020 Jul 21;5(4):e00250-20. doi: 10.1128/mSystems.00250-20 (PMC7566282; doi:10.1128/mSystems.00250-20)
Supplement: DATA SET S2 [file mSystems.00250-20-sd002.xlsx]

## Sheet: Z. mobilis
TSS	-35	Ri(-35)	Spacer (nt)	-10	Ri(-10)	GS	Ri(total)	Discriminator (nt)	Figure 5D
TSS_0002	TTGCCA	5.85298	19	GAAAGA	1.15017	2.74204	9.74519	4
TSS_0003	TTCCCG	1.53592	17	TAGGAT	2.79198	2.20234	6.53024	6
TSS_0004	TTGATT	6.50751	20	TAATCG	2.45971	3.53509	12.5023	5
TSS_0006	TTTCAG	3.25783	17	TATAAC	6.00799	2.20234	11.4682	6
TSS_0007	TGGCAA	2.72369	16	TATTAT	6.34432	2.33096	11.399	6
TSS_0009	TTGCAT	5.8037	16	TATATC	5.4116	2.33096	13.5463	7
TSS_0011	TTGTCG	4.53144	19	TATATC	5.4116	2.74204	12.6851	4
TSS_0012	TTTTTT	4.35293	16	TATGGA	4.41483	2.33096	11.0987	7
TSS_0013	TTGTCA	5.71548	18	TATTAT	6.34432	2.33096	14.3908	6
TSS_0014	TTTATA	5.14568	18	TATTAC	5.25982	2.33096	12.7365	9
TSS_0015	TTAATA	3.12398	15	TAATGC	3.36897	2.74204	9.23499	6
TSS_0019	GTGATA	0.915377	18	TATGGC	3.58218	2.33096	6.82852	5
TSS_0024	TTGAAC	4.93943	17	TATCAA	5.4006	2.20234	12.5424	7
TSS_0027	TGGAAA	3.21441	17	TATTCT	4.89931	2.20234	10.316	6
TSS_0028	TGGAAC	1.69489	17	TATGCC	3.02376	2.20234	6.92098	6	*
TSS_0030	TAGAAA	3.10961	17	TACCTT	1.93631	2.20234	7.24826	6
TSS_0031	TTGCTT	6.0168	16	TATAAT	7.09248	2.33096	15.4402	6
TSS_0032	TATCTT	1.14109	16	TATTAG	4.90898	2.33096	8.38104	7
TSS_0033	CTGCTT	1.82897	17	TATAAC	6.00799	2.20234	10.0393	6
TSS_0035	CTGTTA	1.856	16	GATATT	2.69649	2.33096	6.88345	4
TSS_0036	TTGTAG	4.6467	15	TATTAT	6.34432	2.74204	13.7331	6
TSS_0039	TAGCCT	2.33911	17	TATAAA	6.84064	2.20234	11.3821	7
TSS_0041	ATGCAA	0.948531	17	TATAAT	7.09248	2.20234	10.2434	7
TSS_0056	TTGCCT	5.68844	17	GATAGT	2.40628	2.20234	10.2971	6
TSS_0058	TTGCCT	5.68844	18	TAGTAG	2.1477	2.33096	10.1671	4
TSS_0062	CTGATT	2.31968	17	TATGAT	5.55327	2.20234	10.0753	6
TSS_0063	TTGGCA	3.70288	16	TATTAT	6.34432	2.33096	12.3782	7
TSS_0064	TTTCTT	4.49043	15	TAATTT	4.74367	2.74204	11.9761	6
TSS_0065	TTTACT	4.65279	20	TATTCG	3.46397	3.53509	11.6518	3
TSS_0066	CTGTTT	1.69147	17	TATTTT	5.74793	2.20234	9.64173	3
TSS_0067	TTATAA	2.28267	17	TACATT	3.37635	2.20234	7.86136	6
TSS_0068	TAGGAT	0.304259	17	TAAAAA	5.83637	2.20234	8.34297	7
TSS_0069	TTGCCC	4.33346	16	TAAATT	5.49183	2.33096	12.1563	6
TSS_0070	TATATT	1.63181	19	TATACT	5.64747	2.74204	10.0213	6
TSS_0073	TAGCTT	2.66746	17	TAAATC	4.40733	2.20234	9.27713	8
TSS_0074	TTTACC	3.29781	18	TAGACT	2.88618	2.33096	8.51495	6
TSS_0076	TTCTAT	2.53317	20	TAATAT	5.34006	3.53509	11.4083	9
TSS_0078	TTATCT	2.00288	16	TATTCT	4.89931	2.33096	9.23315	8
TSS_0081	TTGTGT	3.78541	19	TATTTA	5.49608	2.74204	12.0235	4
TSS_0082	CTGAAA	2.27112	19	TATGGC	3.58218	2.74204	8.59533	4
TSS_0085	TTCACT	3.04613	16	TATCTT	5.05605	2.33096	10.4331	7
TSS_0088	TTGGTG	2.8472	18	TAACTA	3.79994	2.33096	8.9781	6
TSS_0090	TTTCCT	4.16208	17	TAGCAT	2.89116	2.20234	9.25557	6
TSS_0091	TTTCGG	1.37705	17	TATAGC	5.12139	2.20234	8.70078	6
TSS_0092	TTGATG	5.48801	19	TAATCG	2.45971	2.74204	10.6898	4
TSS_0093	TTACTT	2.46873	17	TATATT	6.49609	2.20234	11.1672	7
TSS_0095	TTTCCA	4.32661	20	TATCTC	3.97155	3.53509	11.8333	7
TSS_0096	TTGATT	6.50751	17	TAAGAA	4.29716	2.20234	13.007	7
TSS_0097	TTGAAG	5.27491	20	TATCTT	5.05605	3.53509	13.8661	4
TSS_0098	TTTAAC	3.41306	17	TATTTC	4.66343	2.20234	10.2788	6
TSS_0099	TTTAAA	4.93258	15	TATTTA	5.49608	2.74204	13.1707	3
TSS_0102	TTTACA	4.81732	18	TATATC	5.4116	2.33096	12.5599	3
TSS_0103	TTTATA	5.14568	15	TATAAA	6.84064	2.74204	14.7284	8
TSS_0104	TTTCTA	4.65496	17	TAATTC	3.65917	2.20234	10.5165	7
TSS_0105	GTGACT	0.422489	16	TATACT	5.64747	2.33096	8.40092	7
TSS_0111	TTTATT	4.98114	16	TAGTTT	2.98664	2.33096	10.2987	5
TSS_0112	TTGTTT	5.87929	19	TAGTCT	2.13802	2.74204	10.7594	5
TSS_0113	TTGACA	6.34369	17	TATGCA	3.8564	2.20234	12.4024	6
TSS_0116	TTTTAT	4.13983	16	TATTGA	5.20588	2.33096	11.6767	5
TSS_0117	TTTCCT	4.16208	20	TATCGA	4.514	3.53509	12.2112	6
TSS_0119	TTGTGC	2.43042	18	TATCAA	5.4006	2.33096	10.162	4
TSS_0120	TTGCAA	5.96823	16	TAAAAA	5.83637	2.33096	14.1356	5
TSS_0122	TTGATG	5.48801	17	TATCAG	4.21711	2.20234	11.9075	6
TSS_0125	TTTTAT	4.13983	15	TATATT	6.49609	2.74204	13.378	9
TSS_0126	TGGATT	3.26297	18	TATGAT	5.55327	2.33096	11.1472	5
TSS_0127	TTTATG	3.96164	15	TATGAT	5.55327	2.74204	12.2569	6
TSS_0128	TAGCAG	1.43487	17	TATCTT	5.05605	2.20234	8.69325	7
TSS_0129	TTCGAT	0.520568	17	TATAAA	6.84064	2.20234	9.56354	5
TSS_0130	GTGTTT	0.122625	15	TAAACT	4.64321	2.74204	7.50787	7
TSS_0133	TGGAAA	3.21441	17	TAGAAA	4.07935	2.20234	9.4961	6
TSS_0135	TTTCAA	4.44186	15	TATTAT	6.34432	2.74204	13.5282	9
TSS_0136	TGGATA	3.42751	17	GAAAAG	0.853279	2.20234	6.48312	6
TSS_0138	TTCCTT	2.88377	17	TATTGA	5.20588	2.20234	10.292	6
TSS_0143	TTTACC	3.29781	18	TAAAAG	4.65288	2.33096	10.2817	7
TSS_0144	TTACGA	0.539383	17	TATGTT	4.95688	2.20234	7.6986	6
TSS_0146	TTTCCT	4.16208	16	TAACAT	4.64818	2.33096	11.1412	5
TSS_0148	TTGCTG	4.9973	17	TATAAA	6.84064	2.20234	14.0403	4
TSS_0150	TTTCCT	4.16208	18	TATTCC	3.81481	2.33096	10.3078	6
TSS_0152	TAGCCA	2.50365	18	TATGAT	5.55327	2.33096	10.3879	6
TSS_0153	TTGTTG	4.8598	16	TAACGC	2.67709	2.33096	9.86785	6
TSS_0163	TTTCCA	4.32661	17	TATCTA	4.8042	2.20234	11.3332	6	*
TSS_0166	TTAAAA	2.91088	16	TATGAT	5.55327	2.33096	10.7951	6
TSS_0167	TTGCAG	4.7842	17	GATTTC	0.863826	2.20234	7.85036	5
TSS_0168	TGGCCA	2.60844	18	GATTGT	1.65812	2.33096	6.59753	8
TSS_0170	TTTCCA	4.32661	16	TACCTT	1.93631	2.33096	8.59389	6
TSS_0171	TTGAAA	6.45894	15	TAAAAG	4.65288	2.74204	13.8539	8	*
TSS_0173	TTGATA	6.67204	15	TATTAT	6.34432	2.74204	15.7584	5
TSS_0174	TTGAAT	6.29441	19	TATAAG	5.65715	2.74204	14.6936	9
TSS_0176	CTGAAT	2.10658	20	TATAAT	7.09248	3.53509	12.7342	3
TSS_0177	TTTAAG	3.74854	18	TATTAA	6.09247	2.33096	12.172	5
TSS_0180	TTTAAT	4.76804	16	TAAATA	5.23998	2.33096	12.339	6
TSS_0183	TTGATA	6.67204	19	TATTGA	5.20588	2.74204	14.62	5
TSS_0184	TTGATA	6.67204	19	TATTGA	5.20588	2.74204	14.62	5
TSS_0186	TTGATA	6.67204	19	TATTGA	5.20588	2.74204	14.62	5
TSS_0187	TTGATA	6.67204	19	TATTGA	5.20588	2.74204	14.62	5
TSS_0188	TTGATA	6.67204	17	TAAATT	5.49183	2.20234	14.3662	7
TSS_0190	TTGATA	6.67204	19	TATTGA	5.20588	2.74204	14.62	5
TSS_0191	TTGACC	4.82417	18	TAAATT	5.49183	2.33096	12.647	6
TSS_0192	TTTCTT	4.49043	17	TAGAAT	4.3312	2.20234	11.024	6
TSS_0193	TTGATC	5.15253	19	TAACTA	3.79994	2.74204	11.6945	4
TSS_0196	TTTTTA	4.51746	19	TATATC	5.4116	2.74204	12.6711	6
TSS_0197	TTGGAA	3.81813	16	TAGCGT	2.00456	2.33096	8.15365	8
TSS_0198	TTGCAT	5.8037	20	GATTAC	1.46022	3.53509	10.799	4	*
TSS_0200	TTCAAA	3.32592	19	TAATAG	3.90472	2.74204	9.97268	5
TSS_0205	TTGCGG	2.90341	18	TAATTT	4.74367	2.33096	9.97804	6
TSS_0206	TTTCAA	4.44186	15	GATTCC	0.0152035	2.74204	7.19911	4
TSS_0215	TTTTTT	4.35293	18	TAAACT	4.64321	2.33096	11.3271	6
TSS_0218	TTGGAA	3.81813	15	TATATT	6.49609	2.74204	13.0563	5
TSS_0222	TTCCCA	2.71996	17	TATTTA	5.49608	2.20234	10.4184	8
TSS_0234	TTGCAG	4.7842	18	TATCCT	4.20743	2.33096	11.3226	5
TSS_0237	TGGTTA	2.79929	15	TACAAG	2.53741	2.74204	8.07874	5
TSS_0240	CTGCAT	1.61587	15	TATAAA	6.84064	2.74204	11.1985	7
TSS_0243	TGGATC	1.90799	15	TAGTTT	2.98664	2.74204	7.63667	7
TSS_0245	TTTATT	4.98114	19	TAATAT	5.34006	2.74204	13.0632	4
TSS_0247	TTGTTC	4.52431	15	TATTAC	5.25982	2.74204	12.5262	4
TSS_0248	CTGACT	1.99133	20	TAAAAC	5.00373	3.53509	10.5301	5
TSS_0250	GTGAAT	0.537741	17	GAAAAA	2.03677	2.20234	4.77685	7
TSS_0253	TTTCCA	4.32661	18	TATCTT	5.05605	2.33096	11.7136	6
TSS_0255	TTGACT	6.17916	17	TATAGT	6.20589	2.20234	14.5874	6
TSS_0259	TTAATC	1.60446	18	TATTAA	6.09247	2.33096	10.0279	7
TSS_0262	TTGACC	4.82417	20	TACAGT	3.08615	3.53509	11.4454	5	*
TSS_0265	TTGCAA	5.96823	18	TATGAA	5.30142	2.33096	13.6006	6
TSS_0266	TTGACT	6.17916	17	TATGGT	4.66667	2.20234	13.0482	6
TSS_0267	TTGCTA	6.18133	17	TAATGA	4.20162	2.20234	12.5853	7
TSS_0274	TTGATG	5.48801	17	TAAATA	5.23998	2.20234	12.9303	7
TSS_0280	TTTTAT	4.13983	17	TATAAA	6.84064	2.20234	13.1828	5
TSS_0281	TTGGCA	3.70288	17	TATTTT	5.74793	2.20234	11.6531	7
TSS_0284	TTGATA	6.67204	16	TAATAA	5.08821	2.33096	14.0912	7
TSS_0286	TGGCAA	2.72369	16	TATTGT	5.45773	2.33096	10.5124	7
TSS_0287	TTCTTT	2.74627	17	TATAGG	4.77055	2.20234	9.71916	6
TSS_0288	TTGAGG	3.39413	16	TATGGG	3.23134	2.33096	8.95642	6
TSS_0289	TTGACC	4.82417	18	TAATAA	5.08821	2.33096	12.2433	6
TSS_0290	TTGAAA	6.45894	19	TAATAG	3.90472	2.74204	13.1057	4
TSS_0300	TGGAAT	3.04987	18	TATTGA	5.20588	2.33096	10.5867	7
TSS_0302	GTGCAT	0.0470292	18	TATATG	5.06075	2.33096	7.43875	6
TSS_0310	TTAATC	1.60446	20	TATTCT	4.89931	3.53509	10.0389	8
TSS_0311	TTGCCA	5.85298	16	TACCTT	1.93631	2.33096	10.1203	7
TSS_0314	CTGATT	2.31968	18	GATGTT	1.15727	2.33096	5.80792	8
TSS_0317	TGGTCA	2.47094	19	GATTTT	1.94832	2.74204	7.1613	6
TSS_0323	TTATAT	2.11813	19	TATCAT	5.65244	2.74204	10.5126	5
TSS_0324	CTGTCT	1.36312	18	TATGAT	5.55327	2.33096	9.24735	7
TSS_0325	ATGCTA	1.16163	19	TATATG	5.06075	2.74204	8.96442	9
TSS_0326	GTGACT	0.422489	16	TAAAAA	5.83637	2.33096	8.58983	5
TSS_0327	TAGATA	3.32271	17	TATATC	5.4116	2.20234	10.9366	6
TSS_0330	TGGTTG	1.61526	16	TATTAA	6.09247	2.33096	10.0387	9
TSS_0331	TTGGTT	3.86669	17	TATAGG	4.77055	2.20234	10.8396	8	*
TSS_0332	TTGTAT	5.66619	20	TATTGC	4.37323	3.53509	13.5745	4
TSS_0337	TTTACA	4.81732	18	TACAGC	2.00165	2.33096	9.14994	7
TSS_0338	TTCATT	3.37448	16	TATATT	6.49609	2.33096	12.2015	6
TSS_0340	TTTTTA	4.51746	16	TAATTA	4.49182	2.33096	11.3402	5
TSS_0344	TTGCCA	5.85298	17	TAATTT	4.74367	2.20234	12.799	5
TSS_0346	TAGAAT	2.94507	15	TATACA	5.39562	2.74204	11.0827	8
TSS_0360	TTGCTG	4.9973	17	GAAAAT	2.28862	2.20234	9.48825	6
TSS_0367	CTGTCG	0.34362	19	TATTCT	4.89931	2.74204	7.98496	7
TSS_0369	TTTATG	3.96164	17	TATCGT	4.76585	2.20234	10.9298	7
TSS_0370	TATCCA	0.977278	17	TATTAT	6.34432	2.20234	9.52394	7
TSS_0371	TTGATT	6.50751	16	TATTGG	4.02239	2.33096	12.8609	6
TSS_0372	CTGCAT	1.61587	20	TATCCG	2.77209	3.53509	7.92305	5
TSS_0374	TTTACA	4.81732	20	TATTAG	4.90898	3.53509	13.2614	7
TSS_0375	TAGCAA	2.6189	20	TATGAT	5.55327	3.53509	11.7073	3
TSS_0379	TTTATT	4.98114	15	TATTAC	5.25982	2.74204	12.983	8
TSS_0380	TGGATA	3.42751	17	TAGGGT	1.90539	2.20234	7.53523	6
TSS_0383	TTATTA	2.49577	18	TAAAAG	4.65288	2.33096	9.47961	6
TSS_0387	TTGCGT	3.92291	17	TAGCGA	1.75272	2.20234	7.87796	6
TSS_0389	TTCTGT	0.652381	16	TATATC	5.4116	2.33096	8.39494	9
TSS_0390	TTTCAA	4.44186	18	TAAAAT	6.08822	2.33096	12.861	6
TSS_0392	TTGCAG	4.7842	18	TAGAAG	2.89586	2.33096	10.011	7
TSS_0394	TGGTGA	0.705404	19	TATATT	6.49609	2.74204	9.94353	6
TSS_0396	TTGACA	6.34369	17	TACACG	1.09239	2.20234	9.63842	6
TSS_0397	TTTCTT	4.49043	19	TAGCGT	2.00456	2.74204	9.23703	6
TSS_0399	TTGCTA	6.18133	17	TATAAA	6.84064	2.20234	15.2243	4
TSS_0400	TTAATA	3.12398	20	TACTGA	2.08614	3.53509	8.74521	8
TSS_0401	TTAAAT	2.74635	20	TAACAT	4.64818	3.53509	10.9296	6
TSS_0404	TTGATT	6.50751	18	TATGAT	5.55327	2.33096	14.3917	5
TSS_0405	TTTAAA	4.93258	16	TATAGT	6.20589	2.33096	13.4694	7
TSS_0407	ATGATA	1.65234	17	TACAAA	3.7209	2.20234	7.57558	6
TSS_0409	CTGAAA	2.27112	19	TATTCT	4.89931	2.74204	9.91246	4	*
TSS_0413	TTGACT	6.17916	17	TAGCAG	1.45582	2.20234	9.83731	7
TSS_0416	TTCCGT	0.789884	17	TAGTGT	2.69644	2.20234	5.68866	7
TSS_0417	TTAAAA	2.91088	16	TAAAAT	6.08822	2.33096	11.3301	7
TSS_0418	TTGCGC	2.56793	19	TATCGC	3.68135	2.74204	8.99132	4
TSS_0424	TTGTCA	5.71548	17	TAGAGC	2.36011	2.20234	10.2779	6
TSS_0429	TTGGAA	3.81813	17	TAAAGA	4.94978	2.20234	10.9702	7
TSS_0430	ATGACT	1.15945	17	TATGAT	5.55327	2.20234	8.91506	8
TSS_0433	TTGAAT	6.29441	17	TAATTA	4.49182	2.20234	12.9886	6
TSS_0434	TTGTTG	4.8598	20	TATCTC	3.97155	3.53509	12.3664	6
TSS_0437	TGGATA	3.42751	17	TAACGC	2.67709	2.20234	8.30693	8
TSS_0438	TGGACA	3.09915	17	TAGAGA	3.19276	2.20234	8.49425	7
TSS_0439	TTGGAT	3.65359	18	TATGTT	4.95688	2.33096	10.9414	5
TSS_0449	TTAAAA	2.91088	15	TATATT	6.49609	2.74204	12.149	7
TSS_0453	TTAAAA	2.91088	17	TATCTT	5.05605	2.20234	10.1693	7
TSS_0454	TTGCAC	4.44871	16	TAAAAT	6.08822	2.33096	12.8679	6
TSS_0457	TTGCAT	5.8037	17	TAATTA	4.49182	2.20234	12.4979	6
TSS_0459	TTTCCT	4.16208	15	TATCGC	3.68135	2.74204	10.5855	8
TSS_0467	TTGCCA	5.85298	17	GAAAAT	2.28862	2.20234	10.3439	5
TSS_0471	TAGACA	2.99436	16	TAATGT	4.45346	2.33096	9.77878	7
TSS_0475	TTGCCA	5.85298	16	TAAGAG	3.11367	2.33096	11.2976	8
TSS_0487	TTCTCA	2.58245	17	TATCGG	3.33051	2.20234	8.1153	7
TSS_0488	TTGTCG	4.53144	17	TATCGT	4.76585	2.20234	11.4996	6
TSS_0490	TTGCCC	4.33346	17	TATATA	6.24424	2.20234	12.78	6
TSS_0495	TTGCAC	4.44871	20	TAATCG	2.45971	3.53509	10.4435	6
TSS_0496	TTCTTT	2.74627	18	GATCAG	0.4175	2.33096	5.49473	5
TSS_0497	TGGATG	2.24347	17	TATTTT	5.74793	2.20234	10.1937	7
TSS_0499	TAGATT	3.15817	18	TAAACT	4.64321	2.33096	10.1323	4
TSS_0500	TTTGTA	2.50486	15	TATACC	4.56297	2.74204	9.80987	9	*
TSS_0501	TTCCTC	1.52879	17	TAAGTA	3.70077	2.20234	7.43189	5
TSS_0503	TGTAAA	1.68804	18	TACGAT	2.43353	2.33096	6.45253	6
TSS_0504	TTGAAT	6.29441	15	GATACG	0.412527	2.74204	9.44897	8
TSS_0507	TTGTAT	5.66619	18	TATCCA	3.95558	2.33096	11.9527	6
TSS_0508	TTCAGA	1.44513	16	TATATT	6.49609	2.33096	10.2722	6
TSS_0512	TTTCAG	3.25783	19	TAAGGC	2.57791	2.74204	8.57779	5
TSS_0521	TTCTGT	0.652381	15	TATAAT	7.09248	2.74204	10.4869	4
TSS_0524	TAGTGT	0.436072	18	TATTGT	5.45773	2.33096	8.22476	5
TSS_0525	TTGCAG	4.7842	18	TACCCA	0.835841	2.33096	7.951	6
TSS_0528	TTGCCT	5.68844	17	TATATT	6.49609	2.20234	14.3869	6
TSS_0529	TTGATG	5.48801	16	TAAAGA	4.94978	2.33096	12.7688	7
TSS_0530	TTGAAG	5.27491	17	TAAAGG	3.76629	2.20234	11.2435	6
TSS_0535	TTTCGT	2.39654	17	TAATTT	4.74367	2.20234	9.34255	6
TSS_0537	TTGACT	6.17916	16	TATCAA	5.4006	2.33096	13.9107	7
TSS_0538	TTTATT	4.98114	16	TATTAA	6.09247	2.33096	13.4046	5
TSS_0539	TTGCCT	5.68844	17	GATAGC	1.32179	2.20234	9.21257	7
TSS_0540	TTGCTC	4.66181	17	TATTAA	6.09247	2.20234	12.9566	5
TSS_0545	TTGATA	6.67204	16	TATTAT	6.34432	2.33096	15.3473	5
TSS_0547	TTGTTA	6.04383	17	TATTTT	5.74793	2.20234	13.9941	6
TSS_0551	TTGAGA	4.57816	17	TATGCC	3.02376	2.20234	9.80425	7
TSS_0568	TTTTTA	4.51746	17	TATTAT	6.34432	2.20234	13.0641	6
TSS_0569	TTCTTA	2.9108	20	TATAAA	6.84064	3.53509	13.2865	8
TSS_0572	TTGACC	4.82417	17	TACTTT	2.62819	2.20234	9.6547	6
TSS_0574	TTGAAA	6.45894	16	TACATC	2.29186	2.33096	11.0818	6
TSS_0575	TGGACA	3.09915	16	TATATT	6.49609	2.33096	11.9262	6
TSS_0576	TTGCCA	5.85298	16	TACTTC	1.54369	2.33096	9.72764	7
TSS_0579	TTTTGT	2.25904	15	TATTGG	4.02239	2.74204	9.02347	6
TSS_0580	TTTTTA	4.51746	17	TAAAAG	4.65288	2.20234	11.3727	7
TSS_0582	TTATTT	2.33123	15	TATTCC	3.81481	2.74204	8.88808	7
TSS_0583	TGGCAA	2.72369	18	TATATC	5.4116	2.33096	10.4663	4
TSS_0584	TTGGAA	3.81813	20	TATTAC	5.25982	3.53509	12.613	9
TSS_0586	TTTATG	3.96164	17	TATTCA	4.64746	2.20234	10.8114	7
TSS_0587	TTGATT	6.50751	16	TATAAT	7.09248	2.33096	15.931	6
TSS_0589	TTGACG	5.15966	17	TATCCG	2.77209	2.20234	10.1341	6
TSS_0593	TGGTAT	2.42166	17	TATAAA	6.84064	2.20234	11.4646	6
TSS_0594	TTCTTC	1.39129	17	TATATG	5.06075	2.20234	8.65438	6
TSS_0596	CTGCAA	1.78041	17	TATTTA	5.49608	2.20234	9.47883	6
TSS_0598	TTGTCT	5.55094	17	TAACAG	3.21284	2.20234	10.9661	6
TSS_0599	TTTCAA	4.44186	18	TACAGA	2.8343	2.33096	9.60713	6
TSS_0600	TTGTAA	5.83073	20	TAATGG	3.01813	3.53509	12.3839	7
TSS_0601	TTATCC	0.647896	20	TAGTAG	2.1477	3.53509	6.33068	9
TSS_0602	TTGCAG	4.7842	17	TATCCG	2.77209	2.20234	9.75863	7
TSS_0603	TTGCAA	5.96823	20	TATTAT	6.34432	3.53509	15.8476	4
TSS_0606	TTACGA	0.539383	17	TATTCT	4.89931	2.20234	7.64103	7
TSS_0607	TTGCAA	5.96823	16	TATGAT	5.55327	2.33096	13.8525	7
TSS_0610	CTGAAC	0.751602	19	TATCAT	5.65244	2.74204	9.14608	7
TSS_0612	TTGTCT	5.55094	18	TAAACT	4.64321	2.33096	12.5251	6
TSS_0617	TATAAT	1.41871	19	TATTAT	6.34432	2.74204	10.5051	9
TSS_0621	TTGCCA	5.85298	15	TATATG	5.06075	2.74204	13.6558	9
TSS_0623	TGGCTG	1.75276	16	TATATC	5.4116	2.33096	9.49532	8
TSS_0624	TTATTT	2.33123	15	TAAATT	5.49183	2.74204	10.5651	6
TSS_0625	TTTCTT	4.49043	16	TATGCC	3.02376	2.33096	9.84515	6
TSS_0626	TTGTTT	5.87929	18	TATCTA	4.8042	2.33096	13.0145	5
TSS_0628	TTGCCG	4.66895	18	TAATCA	3.6432	2.33096	10.6431	5
TSS_0630	TTGAGG	3.39413	19	TATTTT	5.74793	2.74204	11.8841	6
TSS_0632	TTGTAT	5.66619	16	TAATAT	5.34006	2.33096	13.3372	8
TSS_0633	TTTATA	5.14568	18	TATAAA	6.84064	2.33096	14.3173	6	*
TSS_0634	TTGAAT	6.29441	16	TAATGT	4.45346	2.33096	13.0788	6
TSS_0636	TTAAAA	2.91088	17	TATTCT	4.89931	2.20234	10.0125	6
TSS_0637	TTTCCA	4.32661	17	TAGAGA	3.19276	2.20234	9.72171	7
TSS_0641	TTCCCG	1.53592	18	TATGAT	5.55327	2.33096	9.42015	7
TSS_0644	TTTATA	5.14568	18	TATAAT	7.09248	2.33096	14.5691	7
TSS_0645	TTGCGA	4.08745	16	TATTTA	5.49608	2.33096	11.9145	7
TSS_0646	TTTAAA	4.93258	15	TATAAT	7.09248	2.74204	14.7671	6
TSS_0647	TTATCG	0.983382	18	TAATAA	5.08821	2.33096	8.40256	7
TSS_0649	TTGAGG	3.39413	16	TAGGAA	2.54013	2.33096	8.26522	6
TSS_0653	TTGATA	6.67204	16	TAGATT	3.73481	2.33096	12.7378	6
TSS_0655	TATCCA	0.977278	16	TATACC	4.56297	2.33096	7.87121	6
TSS_0656	TTTCTT	4.49043	19	TATATT	6.49609	2.74204	13.7286	6
TSS_0657	TAGTCA	2.36614	17	TAAAAA	5.83637	2.20234	10.4049	8	*
TSS_0659	TTTAAT	4.76804	17	TATATT	6.49609	2.20234	13.4665	6
TSS_0660	TTGCAC	4.44871	15	TATAAC	6.00799	2.74204	13.1987	9	*
TSS_0661	TGGCCG	1.42441	16	TATGAT	5.55327	2.33096	9.30864	6
TSS_0666	TTGAAG	5.27491	17	TAGTTT	2.98664	2.20234	10.4639	7
TSS_0667	TTTTTA	4.51746	16	TAAATC	4.40733	2.33096	11.2558	4
TSS_0670	CTGACT	1.99133	15	TATAGT	6.20589	2.74204	10.9393	7
TSS_0676	TTCTAT	2.53317	17	GAAAAA	2.03677	2.20234	6.77227	7
TSS_0678	TTGAAA	6.45894	16	TATTTT	5.74793	2.33096	14.5378	6
TSS_0679	TTTACA	4.81732	17	TAATAT	5.34006	2.20234	12.3597	6
TSS_0681	GTGACA	0.587025	17	TATTAT	6.34432	2.20234	9.13368	8
TSS_0682	CTTTTA	0.329636	15	GAAAGC	0.317526	2.74204	3.3892	3
TSS_0683	TTGCAT	5.8037	18	TATGAC	4.46877	2.33096	12.6034	8
TSS_0685	TTGTAG	4.6467	20	TATTAC	5.25982	3.53509	13.4416	6
TSS_0687	TTTTTT	4.35293	16	TATGAT	5.55327	2.33096	12.2372	6
TSS_0691	TTTCCT	4.16208	20	TATAGA	5.95404	3.53509	13.6512	3
TSS_0692	TAGATG	2.13868	20	TAATAG	3.90472	3.53509	9.57849	6
TSS_0695	GTGAAA	0.702277	17	TATAAT	7.09248	2.20234	9.9971	6
TSS_0697	TTGAAG	5.27491	16	TATTGA	5.20588	2.33096	12.8118	6
TSS_0700	TTTTTT	4.35293	16	TAGTAT	3.58303	2.33096	10.2669	5
TSS_0701	TTTAGG	1.86776	17	TATAAA	6.84064	2.20234	10.9107	7
TSS_0702	TTTCTT	4.49043	16	TATAGC	5.12139	2.33096	11.9428	7
TSS_0704	TTTACC	3.29781	17	TAAAAT	6.08822	2.20234	11.5884	5
TSS_0706	TTACAT	2.25563	16	TATGAT	5.55327	2.33096	10.1399	7
TSS_0707	TTGTTT	5.87929	16	TATTTT	5.74793	2.33096	13.9582	6
TSS_0708	TTGTTT	5.87929	20	TAATTA	4.49182	3.53509	13.9062	6
TSS_0709	TTTGTT	2.34033	15	TATGGC	3.58218	2.74204	8.66454	6
TSS_0710	TTGGCA	3.70288	18	TATATT	6.49609	2.33096	12.5299	6
TSS_0712	TTCAAA	3.32592	19	TATAAA	6.84064	2.74204	12.9086	4
TSS_0714	TTATTC	0.976248	20	TATAAG	5.65715	3.53509	10.1685	6
TSS_0715	TTGCGG	2.90341	17	TAAATT	5.49183	2.20234	10.5976	6
TSS_0717	TTTTTT	4.35293	17	TAAAAC	5.00373	2.20234	11.559	5
TSS_0719	TTGTCA	5.71548	19	TAGGGA	1.65354	2.74204	10.1111	5
TSS_0722	TGGCTT	2.77226	19	TAATCT	3.89504	2.74204	9.40934	7
TSS_0723	TTCTTA	2.9108	16	TACTTG	1.19285	2.33096	6.43462	4
TSS_0724	TTGTCA	5.71548	15	TAAAAA	5.83637	2.74204	14.2939	3
TSS_0731	TTCCAA	2.83521	17	TAATCC	2.81055	2.20234	7.84809	6
TSS_0738	TTGTGA	3.94994	20	TAAAAT	6.08822	3.53509	13.5733	9
TSS_0741	TTGTGA	3.94994	17	TATATC	5.4116	2.20234	11.5639	7
TSS_0742	TTATAC	0.763148	19	TATAAA	6.84064	2.74204	10.3458	6
TSS_0748	TTTACC	3.29781	19	TATTGA	5.20588	2.74204	11.2457	5
TSS_0749	TTCCGA	0.95442	18	TATCAA	5.4006	2.33096	8.68598	7
TSS_0751	TTCGAT	0.520568	18	TATCTT	5.05605	2.33096	7.90758	6
TSS_0752	GTGAAA	0.702277	17	TAACGG	2.32625	2.20234	5.23086	7
TSS_0754	TGGATC	1.90799	19	TAAAGA	4.94978	2.74204	9.59981	4
TSS_0755	TTGATC	5.15253	16	TACTTT	2.62819	2.33096	10.1117	6
TSS_0757	TGGTAC	1.06667	18	TATAGC	5.12139	2.33096	8.51903	7
TSS_0761	TTGATA	6.67204	19	TAAAGC	4.11713	2.74204	13.5312	7
TSS_0764	TTGTAG	4.6467	18	TATTTT	5.74793	2.33096	12.7256	7
TSS_0766	TTTTCT	4.02457	16	TATACC	4.56297	2.33096	10.9185	6
TSS_0773	TTGTTC	4.52431	17	TATCAT	5.65244	2.20234	12.3791	6
TSS_0790	TTTTCC	2.66959	18	GATAGA	2.15444	2.33096	7.15499	8
TSS_0792	TGGCAG	1.53966	19	TATACA	5.39562	2.74204	9.67732	5
TSS_0795	TTAAAA	2.91088	20	TATCAC	4.56795	3.53509	11.0139	3
TSS_0797	TTCCCG	1.53592	17	TATAAT	7.09248	2.20234	10.8307	7
TSS_0798	TATCCA	0.977278	16	TATAGA	5.95404	2.33096	9.26228	7
TSS_0799	TTGATA	6.67204	17	TATTTT	5.74793	2.20234	14.6223	6
TSS_0800	TTGCCA	5.85298	18	TAGTCG	0.702683	2.33096	8.88663	7
TSS_0801	TTGAAA	6.45894	19	TAGTAT	3.58303	2.74204	12.784	4
TSS_0802	TATAAA	1.58324	20	TATCTT	5.05605	3.53509	10.1744	4
TSS_0804	TTGCCG	4.66895	15	TATACT	5.64747	2.74204	13.0585	9
TSS_0805	TTGACA	6.34369	17	TAGTTC	1.90215	2.20234	10.4482	7
TSS_0810	TTGATA	6.67204	19	TATACT	5.64747	2.74204	15.0616	4
TSS_0814	TTGCAT	5.8037	18	GAAACT	0.843602	2.33096	8.97826	6
TSS_0817	TTGCAG	4.7842	17	TAGCGA	1.75272	2.20234	8.73925	6
TSS_0818	TTGACT	6.17916	20	TATCTG	3.62071	3.53509	13.335	3
TSS_0821	TTCCCT	2.55542	20	TAACCG	1.76783	3.53509	7.85834	4
TSS_0823	TTGCAC	4.44871	17	TATAAA	6.84064	2.20234	13.4917	8
TSS_0827	TTGTCT	5.55094	17	TACAAA	3.7209	2.20234	11.4742	7
TSS_0828	TTGAAA	6.45894	16	TAAAAT	6.08822	2.33096	14.8781	7
TSS_0835	CTGTCG	0.34362	18	GATAGT	2.40628	2.33096	5.08087	8
TSS_0836	TTAAAT	2.74635	15	TAACGC	2.67709	2.74204	8.16547	6
TSS_0841	TTGGCA	3.70288	17	TACCCT	1.08769	2.20234	6.9929	7
TSS_0844	TTCATC	2.0195	16	TATCTT	5.05605	2.33096	9.40651	6
TSS_0845	TTGTGA	3.94994	19	TATTGA	5.20588	2.74204	11.8979	9
TSS_0846	TGGATT	3.26297	18	TATTAC	5.25982	2.33096	10.8538	8
TSS_0850	TTGATC	5.15253	19	TATGGG	3.23134	2.74204	11.1259	4
TSS_0851	TTCACT	3.04613	18	TAAAAC	5.00373	2.33096	10.3808	7
TSS_0852	TTTAAG	3.74854	15	TAGATT	3.73481	2.74204	10.2254	7
TSS_0854	TTATTG	1.31173	15	TACGAC	1.34903	2.74204	5.4028	6
TSS_0858	TTTAAA	4.93258	18	TATTCT	4.89931	2.33096	12.1628	4
TSS_0862	TTGCTG	4.9973	17	TACCGT	1.64611	2.20234	8.84575	6
TSS_0865	TTGCTA	6.18133	16	TACACC	1.44323	2.33096	9.95553	7
TSS_0866	CTGCTG	0.809476	18	TAAATA	5.23998	2.33096	8.38042	6
TSS_0868	TTGTGA	3.94994	18	TATAAA	6.84064	2.33096	13.1215	7
TSS_0871	TTGCGC	2.56793	16	TAAAGG	3.76629	2.33096	8.66518	7
TSS_0873	TAGACG	1.81033	20	TATCTA	4.8042	3.53509	10.1496	6
TSS_0874	CTGTCG	0.34362	20	TATTAT	6.34432	3.53509	10.223	7
TSS_0880	TGGCCA	2.60844	17	TATAGC	5.12139	2.20234	9.93217	6
TSS_0881	TTGACG	5.15966	17	TAGAGG	2.00927	2.20234	9.37127	7
TSS_0896	TGGTAT	2.42166	19	TAAGGC	2.57791	2.74204	7.74161	5
TSS_0898	TTGTGA	3.94994	16	TATAAA	6.84064	2.33096	13.1215	6
TSS_0902	TTGCGT	3.92291	18	GAAGAA	0.497552	2.33096	6.75142	8
TSS_0903	TTTCTC	3.13545	17	TATCAA	5.4006	2.20234	10.7384	6
TSS_0907	TTATTT	2.33123	20	TAAATA	5.23998	3.53509	11.1063	6
TSS_0908	TATCTA	1.30563	18	TATATT	6.49609	2.33096	10.1327	5
TSS_0909	TAGGAT	0.304259	17	TATAAG	5.65715	2.20234	8.16374	7
TSS_0910	TTGCCG	4.66895	16	TATACG	4.21213	2.33096	11.212	8
TSS_0912	TTGCAG	4.7842	17	TACAAG	2.53741	2.20234	9.52395	4
TSS_0914	ATGAAA	1.43924	20	TATCAA	5.4006	3.53509	10.3749	3
TSS_0918	ATGACA	1.32399	17	TAGCCT	1.44614	2.20234	4.97247	7
TSS_0920	CTGATA	2.48422	17	TATTAT	6.34432	2.20234	11.0309	6
TSS_0923	TTGAAG	5.27491	17	TAGAGC	2.36011	2.20234	9.83736	7
TSS_0925	CTGTTT	1.69147	17	TAGATA	3.48296	2.20234	7.37677	6
TSS_0927	TTTACC	3.29781	20	TAAGCC	2.01949	3.53509	8.85239	6
TSS_0931	TTCAAG	2.14189	15	TAGAAA	4.07935	2.74204	8.96328	7
TSS_0933	TTGCTA	6.18133	19	TAGAGA	3.19276	2.74204	12.1161	4
TSS_0935	TTGGCT	3.53834	17	TAAACA	4.39136	2.20234	10.132	7
TSS_0936	TAGCTT	2.66746	18	TATCGT	4.76585	2.33096	9.76427	6
TSS_0937	TTGATG	5.48801	17	TATGGC	3.58218	2.20234	11.2725	5
TSS_0942	TTGGCT	3.53834	15	TATATA	6.24424	2.74204	12.5246	9
TSS_0945	TTGTGG	2.76591	15	TATAAA	6.84064	2.74204	12.3486	5
TSS_0946	TTTACC	3.29781	19	TAAGGA	3.41056	2.74204	9.45041	4
TSS_0947	TTTATC	3.62616	15	TAAAAT	6.08822	2.74204	12.4564	6
TSS_0950	TTGACC	4.82417	19	TATTAC	5.25982	2.74204	12.826	3
TSS_0958	TTGAAA	6.45894	19	TATGCA	3.8564	2.74204	13.0574	4
TSS_0960	TTTATG	3.96164	19	TACCAA	2.28086	2.74204	8.98454	6
TSS_0962	TGGAAA	3.21441	16	TAGTTA	2.7348	2.33096	8.28016	6
TSS_0964	TGGTCT	2.3064	17	TACTTT	2.62819	2.20234	7.13693	6
TSS_0966	TTGTTT	5.87929	16	TAATTT	4.74367	2.33096	12.9539	8
TSS_0970	CTGTTA	1.856	16	TATATA	6.24424	2.33096	10.4312	9
TSS_0971	TTGTAG	4.6467	19	TATCAG	4.21711	2.74204	11.6058	4
TSS_0973	TTTAGA	3.05179	20	TAAAAT	6.08822	3.53509	12.6751	5
TSS_0974	TTTAAA	4.93258	17	TATGAC	4.46877	2.20234	11.6037	7
TSS_0978	ATGTTA	1.02413	17	TATAAA	6.84064	2.20234	10.0671	3
TSS_0979	TTGACG	5.15966	16	TAATCT	3.89504	2.33096	11.3857	6
TSS_0980	TTGGTT	3.86669	16	TATTCA	4.64746	2.33096	10.8451	8
TSS_0981	TAGATA	3.32271	17	TATCGA	4.514	2.20234	10.039	6
TSS_0996	TTGATC	5.15253	17	TATAGC	5.12139	2.20234	12.4763	8
TSS_1001	TTGCGA	4.08745	16	TATTTA	5.49608	2.33096	11.9145	6
TSS_1004	TTTATA	5.14568	18	TATATT	6.49609	2.33096	13.9727	8
TSS_1005	TATATT	1.63181	20	TATCAG	4.21711	3.53509	9.384	3
TSS_1007	CTGACA	2.15587	17	TATTAT	6.34432	2.20234	10.7025	6
TSS_1011	TTGCGA	4.08745	17	TAACAA	4.39633	2.20234	10.6861	6
TSS_1018	TTGTAA	5.83073	17	TACGCA	0.736666	2.20234	8.76973	5
TSS_1021	TTGACG	5.15966	18	TAGCTT	2.29477	2.33096	9.78539	6
TSS_1025	ATGCAT	0.783995	19	TATTCA	4.64746	2.74204	8.17349	4
TSS_1026	TTGAGG	3.39413	19	TATAAT	7.09248	2.74204	13.2286	6
TSS_1032	TGGTCG	1.28691	17	GAAGAA	0.497552	2.20234	3.9868	8
TSS_1033	TTGACG	5.15966	20	TAACAA	4.39633	3.53509	13.0911	4
TSS_1034	TTGAGA	4.57816	17	GAGAAA	0.279746	2.20234	7.06024	7
TSS_1040	TTGCAT	5.8037	16	TAAAGC	4.11713	2.33096	12.2518	7
TSS_1041	TTTAAT	4.76804	20	TAGCGA	1.75272	3.53509	10.0558	4
TSS_1042	CTGTAA	1.6429	17	TATGTG	3.52154	2.20234	7.36678	8
TSS_1043	ATGATG	0.468311	20	TATGAA	5.30142	3.53509	9.30482	5
TSS_1045	TTGAGG	3.39413	17	TACTCT	1.77957	2.20234	7.37603	5
TSS_1049	TTGTTT	5.87929	16	TATCTT	5.05605	2.33096	13.2663	6
TSS_1051	TTGAAG	5.27491	16	TATCTT	5.05605	2.33096	12.6619	6
TSS_1056	TAGCAT	2.45436	17	TATATC	5.4116	2.20234	10.0683	7
TSS_1062	TTGACC	4.82417	17	TATAGC	5.12139	2.20234	12.1479	6
TSS_1067	TATACA	1.46799	19	TAAATT	5.49183	2.74204	9.70186	6
TSS_1068	TGGTCA	2.47094	20	TAAAGT	5.20163	3.53509	11.2077	7
TSS_1071	TTCTTA	2.9108	19	TATTTG	4.31259	2.74204	9.96543	4
TSS_1072	TTTTTC	2.99794	20	TATCAG	4.21711	3.53509	10.7501	5
TSS_1076	TTGATT	6.50751	19	TATTCC	3.81481	2.74204	13.0644	4
TSS_1078	TGGTTC	1.27977	17	TAAAAG	4.65288	2.20234	8.13499	8
TSS_1081	TTGAAA	6.45894	16	TATGCG	2.67292	2.33096	11.4628	7
TSS_1083	TTGAAC	4.93943	18	TAATCA	3.6432	2.33096	10.9136	6
TSS_1085	TTGAGG	3.39413	17	TATCTC	3.97155	2.20234	9.56802	6
TSS_1086	TTATCT	2.00288	18	TATGAA	5.30142	2.33096	9.63526	6
TSS_1092	TGGCAT	2.55916	17	TATGAG	4.11793	2.20234	8.87943	6
TSS_1101	TTGAAT	6.29441	20	TATGCC	3.02376	3.53509	12.8533	3
TSS_1107	TTGCCT	5.68844	17	TATGCC	3.02376	2.20234	10.9145	7
TSS_1110	TTGAAG	5.27491	17	TAATAA	5.08821	2.20234	12.5655	7
TSS_1115	TAGATT	3.15817	17	TATTCA	4.64746	2.20234	10.008	7
TSS_1118	TGGCCC	1.08892	18	TAAAGG	3.76629	2.33096	7.18618	7
TSS_1123	TGGTTG	1.61526	17	TAAAGT	5.20163	2.20234	9.01922	5
TSS_1129	TTTCTG	3.47093	15	GATACC	0.763367	2.74204	6.97634	5
TSS_1131	TTGAAT	6.29441	15	TATCTT	5.05605	2.74204	14.0925	6
TSS_1139	TTGCTA	6.18133	16	TAATCT	3.89504	2.33096	12.4073	7
TSS_1147	TTGCGG	2.90341	19	GAAATT	1.69222	2.74204	7.33768	5
TSS_1148	CTGAAA	2.27112	17	TATCGT	4.76585	2.20234	9.23931	7
TSS_1158	CTGACG	0.971836	17	TAAGAC	3.46451	2.20234	6.63868	6
TSS_1163	TATCAT	0.927995	17	TATTGA	5.20588	2.20234	8.33621	7
TSS_1172	GTGCAA	0.211565	19	TAAATT	5.49183	2.74204	8.44543	6
TSS_1181	TTGCAG	4.7842	16	TAAACG	3.20787	2.33096	10.323	7
TSS_1182	TTTCCA	4.32661	16	TAAAAA	5.83637	2.33096	12.4939	6
TSS_1183	TGGCCG	1.42441	19	TATCTG	3.62071	2.74204	7.78716	5
TSS_1192	TTGTCA	5.71548	17	TAAACC	3.55871	2.20234	11.4765	6
TSS_1194	TTTTTT	4.35293	20	TAAGAG	3.11367	3.53509	11.0017	5
TSS_1195	TTGCAT	5.8037	18	TATGGC	3.58218	2.33096	11.7168	6	*
TSS_1196	TTGAGT	4.41362	15	TATTTT	5.74793	2.74204	12.9036	6
TSS_1199	TTGCTA	6.18133	17	TATAGA	5.95404	2.20234	14.3377	6
TSS_1205	TTGACT	6.17916	17	TAGCAA	2.63931	2.20234	11.0208	6
TSS_1207	TGGCAT	2.55916	20	TAAAAA	5.83637	3.53509	11.9306	4
TSS_1210	TTGATG	5.48801	20	GATCTT	1.25645	3.53509	10.2795	5
TSS_1217	TTCTCA	2.58245	15	TAGAAC	3.2467	2.74204	8.57119	7
TSS_1219	TGGCCA	2.60844	17	TATTGA	5.20588	2.20234	10.0167	7
TSS_1234	TATAAA	1.58324	17	TATGAG	4.11793	2.20234	7.90351	6
TSS_1236	TGGTCC	0.951421	19	TATCCT	4.20743	2.74204	7.90089	6
TSS_1238	TTGCAA	5.96823	20	TATATC	5.4116	3.53509	14.9149	3
TSS_1239	TTTAAT	4.76804	17	TAAAGT	5.20163	2.20234	12.172	5
TSS_1250	TTGCCA	5.85298	19	TAAACC	3.55871	2.74204	12.1537	3
TSS_1281	TTGCCT	5.68844	17	TAGCTA	2.04292	2.20234	9.9337	6
TSS_1287	TTTATA	5.14568	17	TATCTT	5.05605	2.20234	12.4041	6
TSS_1289	TTGACT	6.17916	19	TAATAT	5.34006	2.74204	14.2613	4
TSS_1291	TTTTTT	4.35293	18	TAGAAC	3.2467	2.33096	9.93059	4
TSS_1308	TTTAAT	4.76804	16	TATTTT	5.74793	2.33096	12.8469	6
TSS_1309	TTGCAT	5.8037	15	TACCAT	2.5327	2.74204	11.0784	7
TSS_1310	TTGGAC	2.29861	16	TATTGC	4.37323	2.33096	9.0028	3
TSS_1311	CTGAAG	1.08709	20	TATTTT	5.74793	3.53509	10.3701	7
TSS_1312	TGGTAT	2.42166	17	TAGGTG	0.760253	2.20234	5.38425	7
TSS_1315	TTTTGA	2.42357	16	TATTAA	6.09247	2.33096	10.847	7
TSS_1316	TTGAAG	5.27491	20	TATATG	5.06075	3.53509	13.8708	6
TSS_1321	TTGATC	5.15253	16	TATTGA	5.20588	2.33096	12.6894	7
TSS_1327	TTGTAG	4.6467	19	TATAAT	7.09248	2.74204	14.4812	4	*
TSS_1328	TAGTAT	2.31686	19	GAATAA	1.28861	2.74204	6.3475	5
TSS_1329	TTGAAA	6.45894	20	TACGTA	1.58529	3.53509	11.5793	4
TSS_1332	TAGATT	3.15817	20	TATCAA	5.4006	3.53509	12.0939	4
TSS_1333	TTGATG	5.48801	18	TATATT	6.49609	2.33096	14.3151	7
TSS_1334	TTTCCA	4.32661	17	TATAAT	7.09248	2.20234	13.6214	6
TSS_1336	TTGAAA	6.45894	17	TAATAC	4.25556	2.20234	12.9168	6
TSS_1338	TTGCTG	4.9973	17	TATTCT	4.89931	2.20234	12.0989	6
TSS_1339	TTCTCA	2.58245	17	TAAAGG	3.76629	2.20234	8.55108	6
TSS_1342	TTGCTT	6.0168	16	TAAAAA	5.83637	2.33096	14.1841	7
TSS_1344	TTGTAA	5.83073	16	TAATCT	3.89504	2.33096	12.0567	5
TSS_1347	TTGAAT	6.29441	17	GATGAG	0.318324	2.20234	8.81507	6
TSS_1351	TTGATA	6.67204	18	TAAATA	5.23998	2.33096	14.243	5
TSS_1353	TTGCGC	2.56793	16	TATTTT	5.74793	2.33096	10.6468	6
TSS_1354	TTTTCA	4.18911	17	TATTCA	4.64746	2.20234	11.0389	7	*
TSS_1355	CTTATT	0.793316	15	TAGAAA	4.07935	2.74204	7.61471	7
TSS_1357	TTCATC	2.0195	17	TATCAG	4.21711	2.20234	8.43894	6
TSS_1358	TATCTT	1.14109	15	TATCAA	5.4006	2.74204	9.28373	6
TSS_1361	CTGTCG	0.34362	18	TATGCG	2.67292	2.33096	5.3475	7
TSS_1363	TGGTTA	2.79929	19	TAGCGC	0.920067	2.74204	6.4614	6
TSS_1370	TTGCTG	4.9973	17	TAATTT	4.74367	2.20234	11.9433	6
TSS_1372	TTCTTT	2.74627	17	TAACGT	3.76159	2.20234	8.71019	7
TSS_1374	TTGAAA	6.45894	16	TAATTT	4.74367	2.33096	13.5336	4
TSS_1375	TTCCTA	3.04831	16	TAAAAA	5.83637	2.33096	11.2156	5
TSS_1376	TGGATG	2.24347	17	TAAGGC	2.57791	2.20234	7.02373	6
TSS_1377	TTGCGC	2.56793	17	TATGAA	5.30142	2.20234	10.0717	6
TSS_1383	TTGCCT	5.68844	17	GAGAAT	0.531593	2.20234	8.42238	6
TSS_1385	TTGTCA	5.71548	17	TATGAA	5.30142	2.20234	13.2192	5
TSS_1386	TGGGAT	0.409055	19	GAAAAT	2.28862	2.74204	5.43971	4
TSS_1387	TTTTTA	4.51746	18	TAAATT	5.49183	2.33096	12.3403	5
TSS_1388	TTGGCG	2.51884	17	TATTGA	5.20588	2.20234	9.92706	7	*
TSS_1390	CTGAAT	2.10658	15	TAAGCT	3.10399	2.74204	7.95261	5
TSS_1393	TTGTGT	3.78541	18	TATAGC	5.12139	2.33096	11.2378	6
TSS_1400	TGGTCG	1.28691	17	TATCAG	4.21711	2.20234	7.70635	7
TSS_1401	TTTTTC	2.99794	16	TATTAG	4.90898	2.33096	10.2379	4
TSS_1402	TTGACG	5.15966	17	TAACCG	1.76783	2.20234	9.12983	6
TSS_1403	TGGCTT	2.77226	16	TAGAAT	4.3312	2.33096	9.43442	6
TSS_1404	TTCAAA	3.32592	19	TAACAT	4.64818	2.74204	10.7161	4
TSS_1405	TTTCTT	4.49043	20	TATAAA	6.84064	3.53509	14.8662	8
TSS_1406	ATGCCT	0.668743	19	TATAAA	6.84064	2.74204	10.2514	9
TSS_1408	TTGACA	6.34369	18	TACAGC	2.00165	2.33096	10.6763	8
TSS_1409	TAGCCA	2.50365	16	TAAACT	4.64321	2.33096	9.47782	6
TSS_1411	ATGCAA	0.948531	18	TAAGTG	2.51728	2.33096	5.79677	5
TSS_1413	TTTTCT	4.02457	15	TAAGCC	2.01949	2.74204	8.7861	9
TSS_1420	TTGACT	6.17916	19	GATTAG	1.10938	2.74204	10.0306	5
TSS_1432	TTTAAC	3.41306	20	TAGAAA	4.07935	3.53509	11.0275	3
TSS_1437	TTTAAA	4.93258	19	TATAGG	4.77055	2.74204	12.4452	3
TSS_1439	TTTATT	4.98114	17	TAAAAA	5.83637	2.20234	13.0199	7
TSS_1441	TTTATA	5.14568	15	TACATT	3.37635	2.74204	11.2641	7
TSS_1445	TTGCAA	5.96823	16	TATTAT	6.34432	2.33096	14.6435	7
TSS_1446	TTGAAA	6.45894	18	TAGAGG	2.00927	2.33096	10.7992	8
TSS_1447	TTGATT	6.50751	18	TAAATT	5.49183	2.33096	14.3303	4
TSS_1449	TTGTGA	3.94994	19	TATGAT	5.55327	2.74204	12.2452	7
TSS_1453	TTTAAA	4.93258	19	TACTCA	1.52772	2.74204	9.20233	4
TSS_1457	TTAATG	1.93995	20	TATCGG	3.33051	3.53509	8.80555	7
TSS_1459	TTGGTA	4.03123	20	TACTGG	0.90265	3.53509	8.46897	7	*
TSS_1462	TTTATT	4.98114	15	GAAAGA	1.15017	2.74204	8.87335	9
TSS_1464	GTGTTT	0.122625	16	TAAGAC	3.46451	2.33096	5.9181	7
TSS_1465	TGGCTT	2.77226	17	TATTGC	4.37323	2.20234	9.34783	6
TSS_1467	TTGCTG	4.9973	17	TATGGC	3.58218	2.20234	10.7818	6
TSS_1468	TGTACA	1.57279	17	TAATAA	5.08821	2.20234	8.86333	6
TSS_1469	TTGTTA	6.04383	17	TATGAT	5.55327	2.20234	13.7994	6
TSS_1471	TTTAAC	3.41306	19	TATGAA	5.30142	2.74204	11.4565	4
TSS_1473	TTGATG	5.48801	19	TATCAA	5.4006	2.74204	13.6306	3
TSS_1474	TTGATA	6.67204	17	TAAAGT	5.20163	2.20234	14.076	6
TSS_1475	TTCCAC	1.31569	17	TAAAAA	5.83637	2.20234	9.3544	6
TSS_1476	TTAAAA	2.91088	17	TACTGA	2.08614	2.20234	7.19936	6
TSS_1477	TTCCAA	2.83521	18	TAGATT	3.73481	2.33096	8.90098	6
TSS_1478	TAGATT	3.15817	18	TATGAA	5.30142	2.33096	10.7906	6
TSS_1479	ATGAAT	1.27471	15	TATAAA	6.84064	2.74204	10.8574	8
TSS_1481	TGGACG	1.91512	18	TAGTGG	1.2611	2.33096	5.50719	7
TSS_1482	TGGAAA	3.21441	19	TATAAA	6.84064	2.74204	12.7971	4
TSS_1483	TTATAA	2.28267	16	TATTCA	4.64746	2.33096	9.26109	8
TSS_1484	TTGATC	5.15253	15	TATAAA	6.84064	2.74204	14.7352	8
TSS_1485	TTGATT	6.50751	18	TAAAAA	5.83637	2.33096	14.6748	5
TSS_1488	TTGGAG	2.6341	19	TATTAT	6.34432	2.74204	11.7205	7
TSS_1489	TTTCCC	2.80709	17	TAAGCT	3.10399	2.20234	8.11342	6
TSS_1490	TTCTCC	1.06293	20	TATTGA	5.20588	3.53509	9.8039	6
TSS_1497	TTTCGC	1.04156	18	TAATAT	5.34006	2.33096	8.71258	7
TSS_1499	TTGAAT	6.29441	20	TATACG	4.21213	3.53509	14.0416	4
TSS_1503	TGGCTT	2.77226	20	TATATC	5.4116	3.53509	11.7189	7
TSS_1507	ATGTTA	1.02413	17	TATCCT	4.20743	2.20234	7.43389	6
TSS_1512	TTGCCT	5.68844	16	TATCTC	3.97155	2.33096	11.991	3
TSS_1515	TTGATG	5.48801	17	TAACTT	4.05179	2.20234	11.7421	7
TSS_1519	TTAAAA	2.91088	16	TATATT	6.49609	2.33096	11.7379	7
TSS_1520	TATATT	1.63181	19	TATATA	6.24424	2.74204	10.6181	6
TSS_1522	TTGACT	6.17916	17	TAAAAA	5.83637	2.20234	14.2179	6
TSS_1523	TTGACG	5.15966	20	GAATAG	0.105116	3.53509	8.79986	5
TSS_1525	TTGTTC	4.52431	17	TAAACC	3.55871	2.20234	10.2854	6
TSS_1531	CTGTAT	1.47837	17	TACGGA	1.29509	2.20234	4.97579	6
TSS_1536	TTTCTA	4.65496	16	TAGTGG	1.2611	2.33096	8.24703	7	*
TSS_1538	TGTCCT	0.917539	16	TATTTT	5.74793	2.33096	8.99643	6
TSS_1539	TGGTCT	2.3064	19	TATTAC	5.25982	2.74204	10.3083	9
TSS_1540	TTGTTT	5.87929	16	TAACTC	2.96729	2.33096	11.1775	5
TSS_1543	TTGCGC	2.56793	20	TATCTC	3.97155	3.53509	10.0746	3
TSS_1544	TAGCAA	2.6189	16	TAAAAG	4.65288	2.33096	9.60275	6
TSS_1547	TGGGTA	0.786691	15	TACGCT	0.988513	2.74204	4.51724	5
TSS_1549	TTGCTG	4.9973	16	TATGGG	3.23134	2.33096	10.5596	7
TSS_1553	TTAACT	2.63109	17	TATAGG	4.77055	2.20234	9.60398	6
TSS_1559	TTTTTA	4.51746	18	TAAATT	5.49183	2.33096	12.3403	6
TSS_1560	CTGAAA	2.27112	17	TATAAG	5.65715	2.20234	10.1306	6
TSS_1561	ATGTTT	0.859591	17	TATAAT	7.09248	2.20234	10.1544	6
TSS_1562	TTGGAT	3.65359	16	TATCTT	5.05605	2.33096	11.0406	6
TSS_1565	TTCTAA	2.6977	17	TAAGGA	3.41056	2.20234	8.3106	6
TSS_1567	TAGAGA	1.22882	18	TAAAAA	5.83637	2.33096	9.39616	5
TSS_1568	TTTCTG	3.47093	19	TAACCA	2.95132	2.74204	9.16429	6
TSS_1570	TTGATC	5.15253	17	TAAACT	4.64321	2.20234	11.9981	6
TSS_1573	TTAAAA	2.91088	15	TATACC	4.56297	2.74204	10.2159	9
TSS_1574	TTGCTT	6.0168	16	TAAAAG	4.65288	2.33096	13.0006	7
TSS_1575	TTGCCG	4.66895	17	TAGGAC	1.70749	2.20234	8.57877	7
TSS_1577	GTGACT	0.422489	16	TACGAA	2.18168	2.33096	4.93513	5	*
TSS_1582	TAGATT	3.15817	18	TATTCT	4.89931	2.33096	10.3884	7
TSS_1584	TTCAAA	3.32592	17	TAAGGA	3.41056	2.20234	8.93882	7
TSS_1591	TTGAAA	6.45894	19	TATATA	6.24424	2.74204	15.4452	4
TSS_1600	TAGAGA	1.22882	17	TAGCTC	1.21027	2.20234	4.64143	4
TSS_1601	ATGAAA	1.43924	16	TAATGA	4.20162	2.33096	7.97182	6
TSS_1603	TTGCGT	3.92291	16	TAAAGA	4.94978	2.33096	11.2037	7
TSS_1604	TTGCAT	5.8037	16	TAAAGC	4.11713	2.33096	12.2518	8
TSS_1611	TTGTCT	5.55094	18	TATCTC	3.97155	2.33096	11.8535	7
TSS_1613	CTGACA	2.15587	18	TATCTT	5.05605	2.33096	9.54288	7
TSS_1614	TTTCCT	4.16208	16	TATTGA	5.20588	2.33096	11.6989	7
TSS_1615	TTGAGC	3.05864	16	TATGAT	5.55327	2.33096	10.9429	6
TSS_1617	TTGATT	6.50751	19	TATACA	5.39562	2.74204	14.6452	5	*
TSS_1619	ATGATT	1.48781	16	TAAGAG	3.11367	2.33096	6.93244	6
TSS_1620	TTGCGC	2.56793	15	TAGAAA	4.07935	2.74204	9.38932	8
TSS_1627	TAGCTT	2.66746	17	TAATGT	4.45346	2.20234	9.32326	6
TSS_1631	TGGCTG	1.75276	17	TATTGC	4.37323	2.20234	8.32833	7
TSS_1632	TGGACA	3.09915	18	TATCAG	4.21711	2.33096	9.64722	6
TSS_1633	TTCCCT	2.55542	19	TATAGT	6.20589	2.74204	11.5033	4
TSS_1636	TTGACT	6.17916	19	TACGTT	1.83714	2.74204	10.7583	7
TSS_1637	TTGCTG	4.9973	20	TAAGAT	4.549	3.53509	13.0814	6
TSS_1641	TTGACC	4.82417	18	TATGAC	4.46877	2.33096	11.6239	6
TSS_1643	TATTCT	0.675239	16	GATCAG	0.4175	2.33096	3.4237	5
TSS_1644	CTTCTT	0.302604	15	TATACC	4.56297	2.74204	7.60761	7
TSS_1645	TTGGAA	3.81813	18	TAAGAT	4.549	2.33096	10.6981	7
TSS_1648	TTGCTT	6.0168	17	TATTAC	5.25982	2.20234	13.479	6
TSS_1657	TTTTTG	3.33343	17	GAATTA	0.692213	2.20234	6.22798	4
TSS_1661	TTGATC	5.15253	17	TAAAGA	4.94978	2.20234	12.3046	7
TSS_1662	TTGATT	6.50751	17	TAAAGT	5.20163	2.20234	13.9115	7
TSS_1678	TGTCCA	1.08207	18	TATCTG	3.62071	2.33096	7.03375	5
TSS_1685	TGGATG	2.24347	20	TATGAT	5.55327	3.53509	11.3318	6
TSS_1689	TGGTTT	2.63475	17	TATCGT	4.76585	2.20234	9.60294	6
TSS_1704	TTTATT	4.98114	18	TATTTA	5.49608	2.33096	12.8082	6
TSS_1707	TTTATT	4.98114	20	TAATAA	5.08821	3.53509	13.6044	7
TSS_1711	TTGGCT	3.53834	17	TAAAGG	3.76629	2.20234	9.50697	7
TSS_1713	TTGCGA	4.08745	18	TATAGA	5.95404	2.33096	12.3725	7
TSS_1716	TTTACA	4.81732	17	TATGAT	5.55327	2.20234	12.5729	5
TSS_1720	TTGGTA	4.03123	18	GATGGT	0.867067	2.33096	7.22926	3
TSS_1731	TTTACA	4.81732	16	TAGTGA	2.44459	2.33096	9.59288	6
TSS_1736	TTCCCT	2.55542	17	TACAGA	2.8343	2.20234	7.59206	6
TSS_1737	TTTCTC	3.13545	18	TATATA	6.24424	2.33096	11.7107	6
TSS_1738	TTCCTT	2.88377	20	TACATA	3.12451	3.53509	9.54336	6
TSS_1740	TTGTCA	5.71548	18	TATAAA	6.84064	2.33096	14.8871	6
TSS_1746	TTTTAT	4.13983	15	TAAGCA	2.85214	2.74204	9.73401	5
TSS_1755	TTTTAT	4.13983	18	TAGCTT	2.29477	2.33096	8.76555	6
TSS_1758	TTCTTT	2.74627	16	TATACC	4.56297	2.33096	9.6402	6
TSS_1760	TTGCAG	4.7842	18	TATTTT	5.74793	2.33096	12.8631	7
TSS_1766	TTGCTA	6.18133	20	TAGCGC	0.920067	3.53509	10.6365	5
TSS_1768	TTGCAA	5.96823	20	TAAGCC	2.01949	3.53509	11.5228	4
TSS_1770	CTGCCT	1.50062	15	GATCCA	0.155975	2.74204	4.39863	8
TSS_1771	TTTACA	4.81732	16	TAACGA	3.50974	2.33096	10.658	7
TSS_1775	TTTCGG	1.37705	18	TATTGT	5.45773	2.33096	9.16573	6
TSS_1777	TTCATC	2.0195	20	TATCGA	4.514	3.53509	10.0686	3
TSS_1779	TTCTTT	2.74627	17	TATCAA	5.4006	2.20234	10.3492	6
TSS_1783	TTTTTC	2.99794	18	TAAAGG	3.76629	2.33096	9.0952	6
TSS_1784	TTTAGA	3.05179	17	TATCAT	5.65244	2.20234	10.9066	7
TSS_1785	TGGCAT	2.55916	17	TAACTA	3.79994	2.20234	8.56144	6
TSS_1786	TTGCCT	5.68844	20	TAAGAA	4.29716	3.53509	13.5207	3
TSS_1788	TTGTAA	5.83073	17	TATGTC	3.87238	2.20234	11.9054	6
TSS_1789	TTGCAT	5.8037	19	TAAAAC	5.00373	2.74204	13.5495	4	*
TSS_1790	TTGATC	5.15253	19	TATTAT	6.34432	2.74204	14.2389	5
TSS_1791	TTGAAT	6.29441	17	GATTGA	1.40627	2.20234	9.90302	6
TSS_1792	TTCCTA	3.04831	20	TATGTG	3.52154	3.53509	10.1049	5
TSS_1795	TTGTTC	4.52431	20	TAATTT	4.74367	3.53509	12.8031	7
TSS_1798	TTGAAG	5.27491	17	TAGCGC	0.920067	2.20234	8.39732	6
TSS_1801	TTGGGT	1.77281	20	TAGGAT	2.79198	3.53509	8.09988	6
TSS_1803	ATGCAA	0.948531	19	TATTAT	6.34432	2.74204	10.0349	3
TSS_1805	CTGACA	2.15587	18	TATGGT	4.66667	2.33096	9.1535	6
TSS_1806	TTGAAT	6.29441	17	TAAGTC	2.86812	2.20234	11.3649	8	*
TSS_1807	TGGACA	3.09915	17	TATCAA	5.4006	2.20234	10.7021	6
TSS_1809	TTTTTA	4.51746	20	TATAGT	6.20589	3.53509	14.2584	6
TSS_1810	TTACCT	2.14038	19	TAATAA	5.08821	2.74204	9.97063	7
TSS_1813	TTGATC	5.15253	19	TATTCA	4.64746	2.74204	12.542	4
TSS_1815	TATCTT	1.14109	18	TATAAT	7.09248	2.33096	10.5645	7
TSS_1816	TTGTAT	5.66619	18	TATAAA	6.84064	2.33096	14.8378	7
TSS_1817	GTGACA	0.587025	15	TAGAAG	2.89586	2.74204	6.22492	8
TSS_1819	TTCACT	3.04613	19	TAGCTT	2.29477	2.74204	8.08293	5
TSS_1821	TTGTCT	5.55094	18	TAGAAG	2.89586	2.33096	10.7778	7
TSS_1822	TTCCTG	1.86427	17	TATTTA	5.49608	2.20234	9.56269	6
TSS_1826	TTGTTT	5.87929	20	TATCTT	5.05605	3.53509	14.4704	6
TSS_1846	TAGACA	2.99436	17	TAGATT	3.73481	2.20234	8.9315	6
TSS_1853	TTGATA	6.67204	16	TAAAGT	5.20163	2.33096	14.2046	6
TSS_1856	TTATAT	2.11813	18	TATTCA	4.64746	2.33096	9.09655	7
TSS_1866	TTGGCT	3.53834	16	TATGAA	5.30142	2.33096	11.1707	6
TSS_1868	TTGTCG	4.53144	15	GATACC	0.763367	2.74204	8.03685	8
TSS_1869	CTGTAT	1.47837	18	TATGAT	5.55327	2.33096	9.3626	5
TSS_1871	TTCCTC	1.52879	15	TACATT	3.37635	2.74204	7.64718	7
TSS_1872	TTCCCT	2.55542	18	TATTCT	4.89931	2.33096	9.78569	6
TSS_1873	TTGCCG	4.66895	19	TATTGT	5.45773	2.74204	12.8687	7
TSS_1875	TTAAAA	2.91088	20	TAATGG	3.01813	3.53509	9.4641	6
TSS_1879	TTAATC	1.60446	15	TAGAAA	4.07935	2.74204	8.42585	6
TSS_1880	CTGCAA	1.78041	18	TAAGTG	2.51728	2.33096	6.62865	7
TSS_1881	TTCACC	1.69115	18	GATAGA	2.15444	2.33096	6.17655	9
TSS_1885	TTTGAT	2.12723	15	TATAAT	7.09248	2.74204	11.9617	9
TSS_1889	TTTTAG	3.12033	16	TATAAG	5.65715	2.33096	11.1084	4
TSS_1890	TTTTAT	4.13983	15	GATAAG	1.85754	2.74204	8.7394	9
TSS_1894	TAGCCA	2.50365	18	TAAATA	5.23998	2.33096	10.0746	7
TSS_1896	TTCGCA	0.569851	16	TACGTT	1.83714	2.33096	4.73795	3
TSS_1897	TTGCAT	5.8037	20	TATTAC	5.25982	3.53509	14.5986	3
TSS_1899	TTCACC	1.69115	17	TAGCTT	2.29477	2.20234	6.18825	5
TSS_1903	TTTTCA	4.18911	18	TAATGA	4.20162	2.33096	10.7217	7
TSS_1910	CTGTTT	1.69147	17	TATGGC	3.58218	2.20234	7.47598	7
TSS_1912	TGGCAG	1.53966	16	TATTTT	5.74793	2.33096	9.61855	3
TSS_1913	TTTTTA	4.51746	15	TATAAA	6.84064	2.74204	14.1001	5
TSS_1914	CTGACA	2.15587	17	TACAGA	2.8343	2.20234	7.19251	7
TSS_1917	TGGCTA	2.93679	17	TATAGG	4.77055	2.20234	9.90968	6
TSS_1918	GTGAAA	0.702277	19	GAAGAA	0.497552	2.74204	3.94187	4
TSS_1919	TTGTCA	5.71548	16	TATAAT	7.09248	2.33096	15.1389	7
TSS_1926	TTTCTT	4.49043	16	TAGACC	1.80169	2.33096	8.62308	6	*
TSS_1927	TTTACC	3.29781	16	TAGAAA	4.07935	2.33096	9.70812	6
TSS_1929	TTGAAA	6.45894	17	TATAAC	6.00799	2.20234	14.6693	6
TSS_1930	CTGATC	0.964702	17	GAAAAA	2.03677	2.20234	5.20381	3
TSS_1931	TTTCCT	4.16208	16	GATCAT	1.85284	2.33096	8.34588	6
TSS_1933	TTGATC	5.15253	17	TAAGGG	2.22707	2.20234	9.58194	6
TSS_1934	TTCATG	2.35499	20	TATAAA	6.84064	3.53509	12.7307	6
TSS_1936	TTGCCC	4.33346	17	TAAGGA	3.41056	2.20234	9.94636	6	*
TSS_1946	TTTCCT	4.16208	16	TAACTT	4.05179	2.33096	10.5448	6
TSS_1947	TTCCCG	1.53592	20	GATCAA	1.60099	3.53509	6.672	6
TSS_1948	TTCCTA	3.04831	17	TAAAAT	6.08822	2.20234	11.3389	6
TSS_1950	TTGCTT	6.0168	18	TATATG	5.06075	2.33096	13.4085	6
TSS_1952	TTTATC	3.62616	17	TAATGT	4.45346	2.20234	10.282	5
TSS_1955	TTCTTC	1.39129	20	TATCAT	5.65244	3.53509	10.5788	9
TSS_1957	TTGATA	6.67204	16	TAAAAC	5.00373	2.33096	14.0067	7
TSS_1960	TTTCTG	3.47093	19	TATAGT	6.20589	2.74204	12.4189	9
TSS_1965	CTGTTA	1.856	15	TAAATC	4.40733	2.74204	9.00538	7
TSS_1966	TTTTTT	4.35293	15	TATTAT	6.34432	2.74204	13.4393	6
TSS_1967	TTTTTG	3.33343	17	TATGAA	5.30142	2.20234	10.8372	8
TSS_1973	TTGTGA	3.94994	19	TAAACC	3.55871	2.74204	10.2507	6
TSS_1985	TGGTAT	2.42166	17	GATAGA	2.15444	2.20234	6.77843	8
TSS_1987	TGTTAA	1.05982	20	TATTAA	6.09247	3.53509	10.6874	7
TSS_1988	TTTATT	4.98114	16	TAATTT	4.74367	2.33096	12.0558	6
TSS_1990	TTGAAA	6.45894	20	GAAATT	1.69222	3.53509	11.6863	3
TSS_1991	TGTAAA	1.68804	17	TAAAAG	4.65288	2.20234	8.54326	6
TSS_1994	TTCACC	1.69115	16	TATTTC	4.66343	2.33096	8.68554	6
TSS_1998	TTGACT	6.17916	16	TATTCA	4.64746	2.33096	13.1576	7
TSS_2000	TTGTAA	5.83073	19	TATAAC	6.00799	2.74204	14.5808	4
TSS_2001	TTCAAC	1.8064	15	TAAAGA	4.94978	2.74204	9.49822	6
TSS_2002	TTCTCG	1.39842	20	TACACC	1.44323	3.53509	6.37674	6
TSS_2003	TTGATT	6.50751	16	TATCTT	5.05605	2.33096	13.8945	6
TSS_2011	TTGATT	6.50751	17	TATTAA	6.09247	2.20234	14.8023	5
TSS_2012	TTGGGG	0.75331	20	TATTGA	5.20588	3.53509	9.49428	7
TSS_2013	TAGATA	3.32271	16	TATGAA	5.30142	2.33096	10.9551	7
TSS_2019	TTTACG	3.63329	19	TAAAGC	4.11713	2.74204	10.4925	6
TSS_2026	TAGACT	2.82982	19	TATATA	6.24424	2.74204	11.8161	5
TSS_2030	TTTCTC	3.13545	20	TAATCC	2.81055	3.53509	9.48108	7
TSS_2031	TATCTT	1.14109	17	TATGGT	4.66667	2.20234	8.0101	6
TSS_2032	TTCAAA	3.32592	17	TACAGC	2.00165	2.20234	7.52991	6
TSS_2038	TTTGCA	2.17651	15	GATAGA	2.15444	2.74204	7.07298	3
TSS_2042	TGGCAG	1.53966	20	TATTAC	5.25982	3.53509	10.3346	9
TSS_2043	TGGGAA	0.573591	17	TATGCT	4.10825	2.20234	6.88418	5
TSS_2045	TTGATA	6.67204	16	TACATT	3.37635	2.33096	12.3794	6
TSS_2046	TTTATA	5.14568	19	TATAGA	5.95404	2.74204	13.8418	7
TSS_2047	TAGAAG	1.92558	17	TATAAA	6.84064	2.20234	10.9686	6
TSS_2048	TTTATA	5.14568	19	TACCCT	1.08769	2.74204	8.9754	6
TSS_2049	TGGTCA	2.47094	17	TATCAA	5.4006	2.20234	10.0739	7
TSS_2053	TTGCCA	5.85298	17	TATCGA	4.514	2.20234	12.5693	6
TSS_2054	TTGGTT	3.86669	17	TATCCA	3.95558	2.20234	10.0246	7
TSS_2055	TTTCGC	1.04156	20	TATACC	4.56297	3.53509	9.13962	9
TSS_2056	TTCTCG	1.39842	20	TATGTC	3.87238	3.53509	8.80589	6
TSS_2057	TTGCTT	6.0168	15	GAAAAA	2.03677	2.74204	10.7956	8
TSS_2059	TTGAGA	4.57816	16	TAATAA	5.08821	2.33096	11.9973	6
TSS_2062	TATATA	1.79634	15	TATAAG	5.65715	2.74204	10.1955	8
TSS_2064	TTTCTT	4.49043	20	TATATA	6.24424	3.53509	14.2698	6
TSS_2069	TAGATA	3.32271	17	TATAAA	6.84064	2.20234	12.3657	7
TSS_2070	TTCAAA	3.32592	19	TATGAT	5.55327	2.74204	11.6212	4
TSS_2072	TATAAA	1.58324	20	TATAAA	6.84064	3.53509	11.959	8
TSS_2073	TATTTT	1.00359	15	TATAAT	7.09248	2.74204	10.8381	4
TSS_2074	TTCCCT	2.55542	17	TAAAAT	6.08822	2.20234	10.846	5
TSS_2076	TTGCAT	5.8037	16	GATTTT	1.94832	2.33096	10.083	7
TSS_2085	TTGTTG	4.8598	20	TAAAAT	6.08822	3.53509	14.4831	5
TSS_2086	TTGCCT	5.68844	17	TAATCT	3.89504	2.20234	11.7858	4
TSS_2089	TTGTTC	4.52431	16	TATTAT	6.34432	2.33096	13.1996	6
TSS_2090	TTTATA	5.14568	15	TAAAGA	4.94978	2.74204	12.8375	6
TSS_2094	TTGACG	5.15966	17	TATCTT	5.05605	2.20234	12.418	6
TSS_2095	TTACGA	0.539383	18	TATTGT	5.45773	2.33096	8.32807	8
TSS_2099	TTTCTT	4.49043	16	TAGTTT	2.98664	2.33096	9.80803	6
TSS_2101	TTGATA	6.67204	18	TAAAAT	6.08822	2.33096	15.0912	5
TSS_2102	TTTCAC	2.92235	16	TATAAG	5.65715	2.33096	10.9105	7
TSS_2103	TTGGTG	2.8472	17	TATAAT	7.09248	2.20234	12.142	6
TSS_2104	TTGTCT	5.55094	16	TAGGAG	1.35664	2.33096	9.23855	7
TSS_2105	TTACCA	2.30492	18	TATAGT	6.20589	2.33096	10.8418	8
TSS_2106	TTTCCT	4.16208	17	TATTTT	5.74793	2.20234	12.1123	6
TSS_2109	TAGCCG	1.31961	18	TATAAA	6.84064	2.33096	10.4912	6
TSS_2110	TTGTTT	5.87929	20	TATTGG	4.02239	3.53509	13.4368	8
TSS_2111	TTGTTT	5.87929	18	TAACCT	3.20317	2.33096	11.4134	6
TSS_2112	TTGCCG	4.66895	19	TAACCC	2.11867	2.74204	9.52966	5
TSS_2113	TAGCCA	2.50365	18	TAATAT	5.34006	2.33096	10.1747	5
TSS_2115	TTTATA	5.14568	20	TATAAT	7.09248	3.53509	15.7732	6
TSS_2116	TTTTCA	4.18911	16	TATAAA	6.84064	2.33096	13.3607	7
TSS_2117	TTGTGC	2.43042	19	TAGTCT	2.13802	2.74204	7.31048	7
TSS_2120	TTGCTG	4.9973	17	TACGTT	1.83714	2.20234	9.03677	7
TSS_2126	TTGCTC	4.66181	16	TATAGA	5.95404	2.33096	12.9468	6
TSS_2139	TAGATA	3.32271	17	TAGTAA	3.33119	2.20234	8.85624	6
TSS_2147	TTGCAG	4.7842	18	TAAAAC	5.00373	2.33096	12.1189	6
TSS_2148	TTGATT	6.50751	17	TAAAAC	5.00373	2.20234	13.7136	6
TSS_2150	ATGCAA	0.948531	20	TATGTC	3.87238	3.53509	8.356	3
TSS_2151	TTGATC	5.15253	16	TATTCT	4.89931	2.33096	12.3828	6
TSS_2152	TTTAGC	1.53227	18	TATTGA	5.20588	2.33096	9.06911	6
TSS_2153	TTGGCA	3.70288	18	TATAGT	6.20589	2.33096	12.2397	7
TSS_2154	TTCCTT	2.88377	16	TAAAGA	4.94978	2.33096	10.1645	8
TSS_2159	TTGCAT	5.8037	18	TAAAGA	4.94978	2.33096	13.0844	7
TSS_2160	TTTATA	5.14568	17	TATAGC	5.12139	2.20234	12.4694	6
TSS_2161	TTAAAA	2.91088	19	TAACCT	3.20317	2.74204	8.85609	4
TSS_2163	TTTACA	4.81732	18	TATCAA	5.4006	2.33096	12.5489	4
TSS_2167	TTGACA	6.34369	20	GAAAAA	2.03677	3.53509	11.9155	4
TSS_2173	TTGACC	4.82417	16	TAATCA	3.6432	2.33096	10.7983	7
TSS_2174	TATAAA	1.58324	15	TATATC	5.4116	2.74204	9.73688	8
TSS_2175	GTGACA	0.587025	17	TACCAC	1.44821	2.20234	4.23757	7
TSS_2176	TGTTCA	0.944571	16	TATTCT	4.89931	2.33096	8.17484	7
TSS_2177	TGGTCG	1.28691	17	TATCAA	5.4006	2.20234	8.88984	7
TSS_2178	TTCCCG	1.53592	16	TATAGA	5.95404	2.33096	9.82093	8
TSS_2179	CTGTCA	1.52765	18	TAACGA	3.50974	2.33096	7.36835	6
TSS_2180	TTGCGC	2.56793	17	TATAAA	6.84064	2.20234	11.6109	7
TSS_2184	TTGTAT	5.66619	17	TAAAAC	5.00373	2.20234	12.8723	7
TSS_2185	TTGATT	6.50751	16	TACGTT	1.83714	2.33096	10.6756	7
TSS_2186	TTCCGT	0.789884	15	TATAAG	5.65715	2.74204	9.18907	7
TSS_2190	TTGCCT	5.68844	17	TAAGGA	3.41056	2.20234	11.3013	6
TSS_2192	CTGATT	2.31968	17	TAAAGC	4.11713	2.20234	8.63915	6
TSS_2199	TTTTCA	4.18911	17	TATACA	5.39562	2.20234	11.7871	7
TSS_2201	GTGATT	0.750841	17	TATAGA	5.95404	2.20234	8.90722	7
TSS_2204	TTGCAG	4.7842	16	TATCTT	5.05605	2.33096	12.1712	6
TSS_2205	TTGCGT	3.92291	19	TAGGCA	1.09512	2.74204	7.76007	5	*
TSS_2206	TAGATG	2.13868	15	TATACG	4.21213	2.74204	9.09285	7
TSS_2207	TAGTCC	0.846625	17	TATTTA	5.49608	2.20234	8.54504	7
TSS_2211	TTGTCT	5.55094	17	TAATAG	3.90472	2.20234	11.658	7
TSS_2214	TTTACG	3.63329	19	TATGGC	3.58218	2.74204	9.95751	4
TSS_2216	TTGCGA	4.08745	15	GATCTC	0.171949	2.74204	7.00143	5
TSS_2220	TTTTTA	4.51746	16	TAGAAG	2.89586	2.33096	9.74428	4
TSS_2227	TGGAAG	2.03037	15	TATAGA	5.95404	2.74204	10.7265	7
TSS_2228	TTGTTT	5.87929	20	TAACAC	3.56368	3.53509	12.9781	9	*
TSS_2235	TAGCAT	2.45436	17	TATATC	5.4116	2.20234	10.0683	6
TSS_2237	TTATTA	2.49577	20	TATATA	6.24424	3.53509	12.2751	4
TSS_2238	TAGATC	1.80319	17	TATATA	6.24424	2.20234	10.2498	6
TSS_2239	TTTATT	4.98114	17	TAAGAC	3.46451	2.20234	10.648	7
TSS_2249	TTGCAG	4.7842	15	GATAGC	1.32179	2.74204	8.84803	8
TSS_2256	CTGATC	0.964702	15	TATGAT	5.55327	2.74204	9.26001	6
TSS_2260	CTGTCG	0.34362	17	TATTAC	5.25982	2.20234	7.80578	6
TSS_2261	TTCTAT	2.53317	17	TATTTG	4.31259	2.20234	9.0481	6
TSS_2266	TTTATA	5.14568	16	TATAGA	5.95404	2.33096	13.4307	6
TSS_2269	TTCAAT	3.16138	20	TATATT	6.49609	3.53509	13.1926	6
TSS_2270	GTGACA	0.587025	16	TAAAAA	5.83637	2.33096	8.75436	6
TSS_2273	TTTCAT	4.27733	20	TATAAT	7.09248	3.53509	14.9049	8
TSS_2278	TTTTGG	1.23954	19	TATTTC	4.66343	2.74204	8.64501	7
TSS_2279	TTCTCG	1.39842	20	TATTAT	6.34432	3.53509	11.2778	6
TSS_2280	TTCTTA	2.9108	19	GAAAAA	2.03677	2.74204	7.68961	7
TSS_2281	TGGACA	3.09915	17	TATACG	4.21213	2.20234	9.51362	7
TSS_2289	TTTCTT	4.49043	17	TAAGAG	3.11367	2.20234	9.80643	5
TSS_2296	TTTATT	4.98114	20	TATTAA	6.09247	3.53509	14.6087	9
TSS_2303	TTGCCC	4.33346	19	TATTAT	6.34432	2.74204	13.4198	3
TSS_2304	TTGCGA	4.08745	20	TAAAGC	4.11713	3.53509	11.7397	3
TSS_2307	TTGCTT	6.0168	17	TATATA	6.24424	2.20234	14.4634	4
TSS_2308	TATTCT	0.675239	19	TATATT	6.49609	2.74204	9.91337	6
TSS_2309	TTGCGA	4.08745	17	TATTAT	6.34432	2.20234	12.6341	7
TSS_2310	TATCAA	1.09253	17	TATTGC	4.37323	2.20234	7.6681	8
TSS_2315	GTGCAA	0.211565	16	GAATTT	0.944061	2.33096	3.48659	7
TSS_2316	TGTTTA	1.27292	16	TATATA	6.24424	2.33096	9.84813	7
TSS_2319	TTGCCA	5.85298	17	TATTTC	4.66343	2.20234	12.7187	6
TSS_2320	TTTCTA	4.65496	15	TAAACT	4.64321	2.74204	12.0402	6
TSS_2326	TTATAA	2.28267	16	TATTAT	6.34432	2.33096	10.9579	6
TSS_2327	TTTATG	3.96164	18	TATAAT	7.09248	2.33096	13.3851	5
TSS_2333	TTGCTC	4.66181	17	TAAAAT	6.08822	2.20234	12.9524	6
TSS_2345	TTCCAT	2.67067	15	TAAAAC	5.00373	2.74204	10.4164	8
TSS_2346	TTTTAC	2.78484	15	TATATG	5.06075	2.74204	10.5876	7
TSS_2347	CTGTAT	1.47837	18	TATCAT	5.65244	2.33096	9.46177	6
TSS_2348	TTGAAA	6.45894	17	TAAAAA	5.83637	2.20234	14.4977	6
TSS_2350	TTGCTA	6.18133	16	TACAAA	3.7209	2.33096	12.2332	6
TSS_2352	TGGCCC	1.08892	18	TAATCC	2.81055	2.33096	6.23043	6
TSS_2357	ATGCAT	0.783995	16	TATCCT	4.20743	2.33096	7.32238	6
TSS_2358	TTCAAA	3.32592	16	TATTTA	5.49608	2.33096	11.153	9
TSS_2359	TTGCGA	4.08745	16	TATCTT	5.05605	2.33096	11.4745	6
TSS_2360	TTGGGA	1.93734	17	TAGGAT	2.79198	2.20234	6.93166	5
TSS_2362	TTGCCT	5.68844	16	TATGAA	5.30142	2.33096	13.3208	4
TSS_2363	TTGTTC	4.52431	20	TAAATT	5.49183	3.53509	13.5512	6
TSS_2365	TTGTCT	5.55094	16	TACCAA	2.28086	2.33096	10.1628	8
TSS_2366	TAGAAA	3.10961	19	TATGAA	5.30142	2.74204	11.1531	7
TSS_2367	ATGACA	1.32399	20	TAGAAA	4.07935	3.53509	8.93843	6
TSS_2371	TTGGCC	2.18336	17	TATATT	6.49609	2.20234	10.8818	6
TSS_2372	TTTATT	4.98114	16	TAATTT	4.74367	2.33096	12.0558	6
TSS_2374	TTGCGC	2.56793	16	TATAAA	6.84064	2.33096	11.7395	6	*
TSS_2376	TTCCTT	2.88377	19	GAAGAA	0.497552	2.74204	6.12336	7
TSS_2379	TTGTCT	5.55094	15	TATACA	5.39562	2.74204	13.6886	8
TSS_2380	TTCCGA	0.95442	17	TAAAAG	4.65288	2.20234	7.80964	5
TSS_2381	TATCTT	1.14109	19	TATCTT	5.05605	2.74204	8.93918	6
TSS_2382	TTTCTC	3.13545	20	TATGTC	3.87238	3.53509	10.5429	6
TSS_2386	TTCTTT	2.74627	15	TATACT	5.64747	2.74204	11.1358	6
TSS_2389	TAGACA	2.99436	20	TAACCA	2.95132	3.53509	9.48076	3
TSS_2391	TTGATA	6.67204	19	TATCCA	3.95558	2.74204	13.3697	4
TSS_2392	TTAACC	1.27611	19	TAGAAA	4.07935	2.74204	8.0975	8
TSS_2393	TTGCTA	6.18133	20	TAAATG	4.05649	3.53509	13.7729	4
TSS_2419	TGGACA	3.09915	18	TATTCG	3.46397	2.33096	8.89409	7
TSS_2422	TTGCAA	5.96823	17	TAGAAG	2.89586	2.20234	11.0664	3
TSS_2424	TTGAAA	6.45894	19	GAAAGA	1.15017	2.74204	10.3512	4	*
TSS_2429	TTGCAT	5.8037	17	TAATGG	3.01813	2.20234	11.0242	8
TSS_2433	TTTACT	4.65279	18	TATAAA	6.84064	2.33096	13.8244	6
TSS_2435	CTGAAA	2.27112	17	TATAAT	7.09248	2.20234	11.5659	6
TSS_2436	TTTACT	4.65279	16	TAATAC	4.25556	2.33096	11.2393	7
TSS_2439	TTCACT	3.04613	16	TAAGAC	3.46451	2.33096	8.8416	6
TSS_2441	TTGGTA	4.03123	16	TAGCCT	1.44614	2.33096	7.80833	6
TSS_2447	TAGAAA	3.10961	19	TAGGGA	1.65354	2.74204	7.50519	6	*
TSS_2448	TTCAAC	1.8064	19	TATCCA	3.95558	2.74204	8.50402	4
TSS_2450	TTGCCC	4.33346	17	TAAAAT	6.08822	2.20234	12.624	5
TSS_2452	TGGTAT	2.42166	18	TATAAA	6.84064	2.33096	11.5933	5
TSS_2455	TTGTCC	4.19596	16	TATTCA	4.64746	2.33096	11.1744	6
TSS_2458	TTTTAA	4.30436	17	TAGAAG	2.89586	2.20234	9.40256	6
TSS_2459	TTGCTT	6.0168	19	TATTGA	5.20588	2.74204	13.9647	5
TSS_2460	TTTAGA	3.05179	19	TATATC	5.4116	2.74204	11.2054	6
TSS_2461	CTGTAA	1.6429	18	TATTGG	4.02239	2.33096	7.99626	4
TSS_2462	TTATTT	2.33123	16	TATAGT	6.20589	2.33096	10.8681	4
TSS_2463	TTGTCA	5.71548	18	TATCGA	4.514	2.33096	12.5604	8
TSS_2464	TTATCT	2.00288	17	TAATTG	3.30833	2.20234	7.51354	6
TSS_2466	GTGAAT	0.537741	17	TAAAGG	3.76629	2.20234	6.50637	6
TSS_2468	TTTTTT	4.35293	15	TAAGTG	2.51728	2.74204	9.61224	5
TSS_2472	TTCTTC	1.39129	16	GAATAT	1.54045	2.33096	5.2627	3
TSS_2477	TGGCAA	2.72369	18	TACTTT	2.62819	2.33096	7.68285	6
TSS_2479	TTGCAG	4.7842	17	TAGTCT	2.13802	2.20234	9.12456	7
TSS_2483	TAGTAA	2.48139	16	TATATC	5.4116	2.33096	10.224	7
TSS_2486	TTTATT	4.98114	16	TAGTAA	3.33119	2.33096	10.6433	5
TSS_2488	ATGCTT	0.997095	16	TATGTT	4.95688	2.33096	8.28493	8
TSS_2492	TGGAAA	3.21441	16	TAAGGC	2.57791	2.33096	8.12328	6
TSS_2493	TTGTAA	5.83073	17	TACGAT	2.43353	2.20234	10.4666	6
TSS_2496	GTGAAA	0.702277	20	TAGTTA	2.7348	3.53509	6.97216	3
TSS_2502	TGGCTT	2.77226	17	TAAGGC	2.57791	2.20234	7.55251	7
TSS_2505	TTGACA	6.34369	18	TAAAGA	4.94978	2.33096	13.6244	6
TSS_2506	GTGACT	0.422489	17	TATGTC	3.87238	2.20234	6.49721	7
TSS_2508	CTGAAA	2.27112	19	GATCAG	0.4175	2.74204	5.43066	5
TSS_2512	TTTCTT	4.49043	16	TATAGT	6.20589	2.33096	13.0273	7
TSS_2513	TTGCGT	3.92291	18	TATTCT	4.89931	2.33096	11.1532	6
TSS_2515	TTGCAA	5.96823	17	TAAAGG	3.76629	2.20234	11.9369	7
TSS_2518	TTGCGC	2.56793	18	TAGCAG	1.45582	2.33096	6.35471	5
TSS_2521	TTGATT	6.50751	15	TATCGT	4.76585	2.74204	14.0154	6
TSS_2522	TATCAA	1.09253	20	GATTGC	0.573624	3.53509	5.20124	3
TSS_2523	TTGTCT	5.55094	17	TAACCA	2.95132	2.20234	10.7046	7
TSS_2524	TTTATA	5.14568	17	TAAAAA	5.83637	2.20234	13.1844	7
TSS_2525	TTGCAA	5.96823	16	TAAGGC	2.57791	2.33096	10.8771	7
TSS_2527	TTCGCT	0.405316	17	TAATTA	4.49182	2.20234	7.09947	8
TSS_2537	TTGATG	5.48801	17	TATTTA	5.49608	2.20234	13.1864	7
TSS_2538	TTATCT	2.00288	15	TATTCC	3.81481	2.74204	8.55972	6
TSS_2542	TTGGAA	3.81813	17	TAATTC	3.65917	2.20234	9.67964	7
TSS_2544	ATGACA	1.32399	16	TAAAAG	4.65288	2.33096	8.30784	6
TSS_2546	TTGCCG	4.66895	17	GATGAG	0.318324	2.20234	7.18961	7
TSS_2549	CTGTTA	1.856	17	TATAAT	7.09248	2.20234	11.1508	6
TSS_2552	TTGGAA	3.81813	20	TATTCG	3.46397	3.53509	10.8172	3
TSS_2554	TTGGCG	2.51884	17	TATATA	6.24424	2.20234	10.9654	6
TSS_2557	TTTCGG	1.37705	17	GATGAA	1.50181	2.20234	5.0812	8
TSS_2562	TGGGCT	0.293803	16	TATTGG	4.02239	2.33096	6.64715	7
TSS_2564	TTGATG	5.48801	16	TATCTT	5.05605	2.33096	12.875	7
TSS_2566	TTGGTT	3.86669	17	TATTGC	4.37323	2.20234	10.4423	6
TSS_2570	TTGAGT	4.41362	18	TACTGA	2.08614	2.33096	8.83072	5
TSS_2571	TTTAAA	4.93258	16	TATATC	5.4116	2.33096	12.6751	6
TSS_2573	TTGATT	6.50751	18	TATATC	5.4116	2.33096	14.2501	8
TSS_2574	ATGTCA	0.695775	19	TATTTT	5.74793	2.74204	9.18574	6
TSS_2577	TTGTTT	5.87929	17	TAGATG	2.29947	2.20234	10.3811	5
TSS_2578	TTGACG	5.15966	16	TACTGC	1.25349	2.33096	8.74411	4
TSS_2580	TTGTCA	5.71548	16	TAAAAA	5.83637	2.33096	13.8828	6
TSS_2581	TATACA	1.46799	15	TATACA	5.39562	2.74204	9.60565	9
TSS_2582	TTGCTC	4.66181	16	TATAGT	6.20589	2.33096	13.1987	7
TSS_2583	TTGAGA	4.57816	17	TATCGG	3.33051	2.20234	10.111	8
TSS_2589	TTGACC	4.82417	17	TACTTC	1.54369	2.20234	8.5702	6
TSS_2591	TTGCCC	4.33346	16	TATGAG	4.11793	2.33096	10.7824	6
TSS_2595	TTGGCA	3.70288	16	TAGAAG	2.89586	2.33096	8.9297	6
TSS_2596	TTATAA	2.28267	17	TATTTT	5.74793	2.20234	10.2329	6
TSS_2601	ATGATG	0.468311	17	TATTAT	6.34432	2.20234	9.01497	6
TSS_2604	TTGGAA	3.81813	16	TATATT	6.49609	2.33096	12.6452	6
TSS_2609	TTGATT	6.50751	17	TACTGC	1.25349	2.20234	9.96334	7
TSS_2614	TGGCTA	2.93679	15	TATAAA	6.84064	2.74204	12.5195	8
TSS_2619	TTGGTT	3.86669	17	TAGCCT	1.44614	2.20234	7.51517	6
TSS_2621	TTGTCA	5.71548	17	TAAAAG	4.65288	2.20234	12.5707	6
TSS_2622	TTGTCG	4.53144	16	GATAAT	3.29288	2.33096	10.1553	7
TSS_2624	TATCTT	1.14109	18	TATCAT	5.65244	2.33096	9.1245	6
TSS_2625	TTTTAA	4.30436	17	TATAAA	6.84064	2.20234	13.3473	6
TSS_2627	TTTCCT	4.16208	15	TAAAAA	5.83637	2.74204	12.7405	6
TSS_2628	TTTTAG	3.12033	16	TAAAAT	6.08822	2.33096	11.5395	7
TSS_2630	TTATCA	2.16741	17	TAATGC	3.36897	2.20234	7.73872	3
TSS_2634	TTGATG	5.48801	15	TATAGG	4.77055	2.74204	13.0006	8
TSS_2636	TTGCTA	6.18133	16	TATGTT	4.95688	2.33096	13.4692	6
TSS_2637	TTTCTT	4.49043	15	TAAGCT	3.10399	2.74204	10.3365	5	*
TSS_2639	TATACT	1.30345	17	TAATAT	5.34006	2.20234	8.84585	6
TSS_2640	TGGCTT	2.77226	17	TAAATT	5.49183	2.20234	10.4664	6
TSS_2642	TTGGTT	3.86669	15	TATAAA	6.84064	2.74204	13.4494	9
TSS_2643	ATGTTT	0.859591	15	TATCAA	5.4006	2.74204	9.00222	7
TSS_2644	TAGCAT	2.45436	18	TATAAA	6.84064	2.33096	11.626	6
TSS_2645	TTAAAA	2.91088	17	TATTTT	5.74793	2.20234	10.8611	6
TSS_2646	TTGCCA	5.85298	17	TATCCA	3.95558	2.20234	12.0109	6
TSS_2647	TTGCGC	2.56793	16	TATTTT	5.74793	2.33096	10.6468	6
TSS_2650	TTGGCA	3.70288	16	TATTGT	5.45773	2.33096	11.4916	7
TSS_2653	TTGCAA	5.96823	17	TACAGC	2.00165	2.20234	10.1722	6
TSS_2654	TTCCAT	2.67067	18	TATATC	5.4116	2.33096	10.4132	6
TSS_2655	TTACAA	2.42017	17	TATTTT	5.74793	2.20234	10.3704	7
TSS_2656	TGGTAA	2.58619	18	TATAAG	5.65715	2.33096	10.5743	7
TSS_2657	TAGTCG	1.18211	15	TAACAA	4.39633	2.74204	8.32048	7
TSS_2658	ATGATC	0.132824	19	TAATAA	5.08821	2.74204	7.96307	7
TSS_2661	TTTTTA	4.51746	20	TATGAT	5.55327	3.53509	13.6058	5
TSS_2662	TTATAA	2.28267	20	TAAACG	3.20787	3.53509	9.02562	6
TSS_2663	TTGTTC	4.52431	20	TATATA	6.24424	3.53509	14.3036	6
TSS_2664	TTAAAT	2.74635	17	TATACC	4.56297	2.20234	9.51166	7
TSS_2666	TTATAG	1.09863	16	TATAAG	5.65715	2.33096	9.08674	7
TSS_2673	TTCGCT	0.405316	19	TATAAA	6.84064	2.74204	9.98799	4
TSS_2675	TTTCCC	2.80709	17	TATATA	6.24424	2.20234	11.2537	6
TSS_2676	TTTTTA	4.51746	15	TATATT	6.49609	2.74204	13.7556	6
TSS_2678	TTTTGA	2.42357	16	TATTAT	6.34432	2.33096	11.0989	8
TSS_2680	TTGTGT	3.78541	19	TAATGT	4.45346	2.74204	10.9809	4
TSS_2685	TTCAAT	3.16138	17	TAAAAC	5.00373	2.20234	10.3674	8
TSS_2686	TTGTTG	4.8598	18	TAGCAT	2.89116	2.33096	10.0819	6
TSS_2687	TTGTTC	4.52431	18	TAATAA	5.08821	2.33096	11.9435	8
TSS_2691	TTGGAT	3.65359	17	TATGAT	5.55327	2.20234	11.4092	5
TSS_2694	TAGTCT	2.20161	17	TAAAAG	4.65288	2.20234	9.05683	7
TSS_2695	TTGTGA	3.94994	18	TAATGA	4.20162	2.33096	10.4825	4
TSS_2697	TTTAAT	4.76804	16	TAAAAA	5.83637	2.33096	12.9354	7
TSS_2698	TTTTCA	4.18911	17	TAAGAA	4.29716	2.20234	10.6886	7
TSS_2703	TGGATT	3.26297	20	TAAAAT	6.08822	3.53509	12.8863	5
TSS_2704	TTTATT	4.98114	17	TAAGTT	3.95261	2.20234	11.1361	6
TSS_2705	TTTACG	3.63329	17	TAAAAT	6.08822	2.20234	11.9239	6
TSS_2706	TTTATT	4.98114	17	TAAATA	5.23998	2.20234	12.4235	6
TSS_2708	TTGAAT	6.29441	20	TATTTC	4.66343	3.53509	14.4929	4
TSS_2710	TTGCGA	4.08745	19	TAGCTC	1.21027	2.74204	8.03975	6
TSS_2713	TTGACC	4.82417	18	TATACG	4.21213	2.33096	11.3673	8
TSS_2724	CTGTCC	0.00813408	16	GATCGT	0.966243	2.33096	3.30534	8
TSS_2727	TTGACC	4.82417	17	TAATTG	3.30833	2.20234	10.3348	8
TSS_2731	TTCACT	3.04613	17	TACATT	3.37635	2.20234	8.62482	6
TSS_2737	TTTTCA	4.18911	20	TATCTC	3.97155	3.53509	11.6958	3
TSS_2743	TTGCGG	2.90341	17	TATAGC	5.12139	2.20234	10.2271	6	*
TSS_2745	TAGACT	2.82982	15	TAACGA	3.50974	2.74204	9.0816	7
TSS_2746	TTAACG	1.6116	20	GAAAAT	2.28862	3.53509	7.4353	6
TSS_2751	TTGAAA	6.45894	20	GAATGA	0.402011	3.53509	10.396	3
TSS_2754	CTGCCA	1.66516	16	TATGAT	5.55327	2.33096	9.54939	6
TSS_2756	TTTTTT	4.35293	17	TATAAA	6.84064	2.20234	13.3959	4
TSS_2762	TTGCTG	4.9973	17	TATGCC	3.02376	2.20234	10.2234	5
TSS_2763	TGGATT	3.26297	17	TAAAGA	4.94978	2.20234	10.4151	6
TSS_2766	TGGTAG	1.40216	20	TATAAG	5.65715	3.53509	10.5944	3
TSS_2767	TGGAAT	3.04987	20	TAAAAA	5.83637	3.53509	12.4213	3
TSS_2770	TTGTCA	5.71548	17	TATCCT	4.20743	2.20234	12.1252	6
TSS_2773	TTTAAT	4.76804	18	TATACT	5.64747	2.33096	12.7465	6
TSS_2774	TTTGCT	2.01197	15	TATAGA	5.95404	2.74204	10.7081	8
TSS_2776	TTGTCA	5.71548	15	TATAAA	6.84064	2.74204	15.2982	9
TSS_2784	TTGCCT	5.68844	15	TATAAA	6.84064	2.74204	15.2711	7
TSS_2786	TTATTT	2.33123	15	TAAGTA	3.70077	2.74204	8.77403	6
TSS_2793	TTACCG	1.12089	20	TATGAC	4.46877	3.53509	9.12474	7
TSS_2794	TTGCTC	4.66181	15	GATAGC	1.32179	2.74204	8.72564	9
TSS_2795	TGGTCT	2.3064	17	TATCAT	5.65244	2.20234	10.1612	6
TSS_2799	TTGCCA	5.85298	19	TAATAA	5.08821	2.74204	13.6832	4
TSS_2800	TTTCCC	2.80709	18	TAAGAA	4.29716	2.33096	9.43521	7
TSS_2801	TTGACC	4.82417	17	TATCTA	4.8042	2.20234	11.8307	7
TSS_2804	TTTAAT	4.76804	16	TAGTTA	2.7348	2.33096	9.8338	6
TSS_2806	TAGCAT	2.45436	18	TATTAG	4.90898	2.33096	9.69431	6
TSS_2807	TTCACC	1.69115	20	TAAACA	4.39136	3.53509	9.6176	3	*
TSS_2808	CTGTTT	1.69147	17	TATATA	6.24424	2.20234	10.1381	7
TSS_2820	TTTTCC	2.66959	16	TATGTC	3.87238	2.33096	8.87293	8
TSS_2827	TTGGAG	2.6341	16	TAGGAT	2.79198	2.33096	7.75704	5
TSS_2840	TTGCTG	4.9973	20	TAATTA	4.49182	3.53509	13.0242	6
TSS_2843	TTGCCA	5.85298	17	TAATCT	3.89504	2.20234	11.9504	6
TSS_2847	CTGATA	2.48422	17	TATAAC	6.00799	2.20234	10.6945	7
TSS_2848	TTGAAA	6.45894	20	GATATG	1.26115	3.53509	11.2552	3
TSS_2849	TTCCGT	0.789884	19	TAATGT	4.45346	2.74204	7.98539	4
TSS_2850	TTCTTT	2.74627	15	TATCCG	2.77209	2.74204	8.2604	6
TSS_2851	TTTTTA	4.51746	16	TATTTC	4.66343	2.33096	11.5119	6
TSS_2853	TTGATT	6.50751	17	TAAACA	4.39136	2.20234	13.1012	6
TSS_2855	TTGGCC	2.18336	17	TATTGA	5.20588	2.20234	9.59157	7
TSS_2858	TGGCTA	2.93679	17	TACAAT	3.97274	2.20234	9.11188	5
TSS_2860	TGGACA	3.09915	17	TATCGA	4.514	2.20234	9.81549	7
TSS_2863	TAGGAA	0.468795	20	GATAGC	1.32179	3.53509	5.32567	4
TSS_2865	TTTTTG	3.33343	15	TATATG	5.06075	2.74204	11.1362	6
TSS_2869	TTCCCA	2.71996	17	TACCGT	1.64611	2.20234	6.5684	6	*
TSS_2880	TTGATT	6.50751	19	GATAGC	1.32179	2.74204	10.5713	6
TSS_2882	TTATCC	0.647896	15	TATCGC	3.68135	2.74204	7.07129	4
TSS_2883	TTAAAA	2.91088	16	TACATA	3.12451	2.33096	8.36635	6
TSS_2884	TAGAGA	1.22882	18	TAAAAG	4.65288	2.33096	8.21267	7
TSS_2887	TTGTCT	5.55094	17	TAAGAA	4.29716	2.20234	12.0504	6
TSS_2888	TTCTAT	2.53317	16	TATATT	6.49609	2.33096	11.3602	8
TSS_2902	TTCCAT	2.67067	17	TAAAGG	3.76629	2.20234	8.6393	5
TSS_2903	TTGTCT	5.55094	17	TATAGC	5.12139	2.20234	12.8747	7
TSS_2905	TTTCGA	2.56108	16	GAAAGA	1.15017	2.33096	6.04222	8
TSS_2910	TTGTCA	5.71548	16	TATAGA	5.95404	2.33096	14.0005	8
TSS_2912	TTGAAA	6.45894	19	TAGTAT	3.58303	2.74204	12.784	4
TSS_2913	TTCATA	3.53902	16	TATATA	6.24424	2.33096	12.1142	6
TSS_2916	TAGATG	2.13868	20	TATCAA	5.4006	3.53509	11.0744	6
TSS_2917	TAGGAA	0.468795	17	TAAAAG	4.65288	2.20234	7.32402	6
TSS_2931	TGGCCT	2.44391	15	TATTCA	4.64746	2.74204	9.8334	7
TSS_2933	TTGTTG	4.8598	17	TATTAT	6.34432	2.20234	13.4065	8
TSS_2934	TTCATA	3.53902	17	TATGAA	5.30142	2.20234	11.0428	7
TSS_2935	TGGAAT	3.04987	20	TAAAAA	5.83637	3.53509	12.4213	3
TSS_2937	ATGAAA	1.43924	17	TATTGG	4.02239	2.20234	7.66397	7
TSS_2938	TTGTAT	5.66619	16	TAGAAT	4.3312	2.33096	12.3284	5
TSS_2939	TTTATC	3.62616	15	TATTGC	4.37323	2.74204	10.7414	4
TSS_2940	TAGACT	2.82982	17	TACTGT	2.33799	2.20234	7.37015	6	*
TSS_2943	TTGAAA	6.45894	16	TAAAAT	6.08822	2.33096	14.8781	7
TSS_2944	TTGATA	6.67204	20	TATCTT	5.05605	3.53509	15.2632	3
TSS_2945	TTGTCG	4.53144	20	TATACA	5.39562	3.53509	13.4622	6
TSS_2947	TAGATC	1.80319	16	TATTTC	4.66343	2.33096	8.79759	7
TSS_2948	TTTTTC	2.99794	16	TAAATC	4.40733	2.33096	9.73624	6
TSS_2951	TATATA	1.79634	18	TATATT	6.49609	2.33096	10.6234	7
TSS_2954	CTGATC	0.964702	16	TATTAT	6.34432	2.33096	9.63998	5
TSS_2955	CTGATC	0.964702	18	TATATA	6.24424	2.33096	9.53991	7
TSS_2966	TTGCAG	4.7842	19	TATCGC	3.68135	2.74204	11.2076	4
TSS_2967	CTGTAA	1.6429	16	TATAAC	6.00799	2.33096	9.98185	7
TSS_2969	TTGATA	6.67204	16	TAGCTA	2.04292	2.33096	11.0459	6
TSS_2970	CTGACC	0.63635	19	TAGATT	3.73481	2.74204	7.11319	6
TSS_2972	CTGTAT	1.47837	17	TATAGA	5.95404	2.20234	9.63475	9
TSS_2974	TTGAAC	4.93943	17	TATTTC	4.66343	2.20234	11.8052	6
TSS_2977	TTTTCA	4.18911	19	TATAAA	6.84064	2.74204	13.7718	6
TSS_2978	TATCTA	1.30563	20	TATTAT	6.34432	3.53509	11.185	5
TSS_2981	TTCCAA	2.83521	17	TATGGA	4.41483	2.20234	9.45237	5
TSS_2982	TAGTCA	2.36614	20	TATACA	5.39562	3.53509	11.2969	7
TSS_2983	TTGACC	4.82417	17	TAGCAC	1.80666	2.20234	8.83317	6
TSS_2984	TTATAG	1.09863	20	TAAAAG	4.65288	3.53509	9.28661	7
TSS_2986	TTGCGA	4.08745	17	TAGAGT	3.4446	2.20234	9.73439	7
TSS_2988	TTGATG	5.48801	17	TATGGG	3.23134	2.20234	10.9217	7
TSS_2989	TGGAAC	1.69489	17	TAACAT	4.64818	2.20234	8.54541	6
TSS_2992	TAGAAA	3.10961	15	TATATA	6.24424	2.74204	12.0959	7
TSS_2993	TTGGGC	0.417824	19	TATAAT	7.09248	2.74204	10.2523	5
TSS_2995	TTGCCA	5.85298	20	TAGAGC	2.36011	3.53509	11.7482	4
TSS_2997	TTCCAC	1.31569	20	TATCTA	4.8042	3.53509	9.65498	6
TSS_2999	TGTTTA	1.27292	16	TAAAAG	4.65288	2.33096	8.25677	9
TSS_3001	CTGCTT	1.82897	18	TATATA	6.24424	2.33096	10.4042	6
TSS_3006	TTCTCT	2.41792	20	TAAAAC	5.00373	3.53509	10.9567	7
TSS_3007	TTTCGC	1.04156	20	TAAGAA	4.29716	3.53509	8.8738	5
TSS_3014	TTGCAG	4.7842	17	TATCTT	5.05605	2.20234	12.0426	8
TSS_3015	TTGTTA	6.04383	18	TAGAGC	2.36011	2.33096	10.7349	4
TSS_3017	TTATGA	0.401879	15	GAAACA	0.591754	2.74204	3.73567	7
TSS_3018	TATAAA	1.58324	18	TATAAT	7.09248	2.33096	11.0067	5
TSS_3020	TTTATG	3.96164	17	TAAGCC	2.01949	2.20234	8.18348	6
TSS_3025	TTTATC	3.62616	18	TACCGT	1.64611	2.33096	7.60323	6
TSS_3026	ATGCCT	0.668743	15	TATTAT	6.34432	2.74204	9.7551	3
TSS_3027	TTGATT	6.50751	16	TAAAAA	5.83637	2.33096	14.6748	8
TSS_3030	ATGATA	1.65234	17	TATATT	6.49609	2.20234	10.3508	6
TSS_3031	TATATA	1.79634	19	TAGTCA	1.88617	2.74204	6.42455	8
TSS_3032	TAGATA	3.32271	16	TATAAA	6.84064	2.33096	12.4943	7
TSS_3035	TTGCAG	4.7842	17	TATACG	4.21213	2.20234	11.1987	6
TSS_3046	TTTATC	3.62616	19	TATATT	6.49609	2.74204	12.8643	6
TSS_3050	ATGAAA	1.43924	16	TACGTT	1.83714	2.33096	5.60734	7	*
TSS_3052	TTGCCA	5.85298	18	TACCCT	1.08769	2.33096	9.27163	7
TSS_3053	TAGAAA	3.10961	15	TATAAA	6.84064	2.74204	12.6923	9
TSS_3057	TTGATC	5.15253	16	TACCGT	1.64611	2.33096	9.1296	6
TSS_3058	TAGCTT	2.66746	15	TATAAA	6.84064	2.74204	12.2501	8
TSS_3062	TGGATA	3.42751	20	TATAAC	6.00799	3.53509	12.9706	6
TSS_3065	TTTCCC	2.80709	19	TATTCC	3.81481	2.74204	9.36394	6
TSS_3066	TTTATC	3.62616	17	TATCCC	3.12293	2.20234	8.95143	5
TSS_3067	TTTTAT	4.13983	19	TATAAT	7.09248	2.74204	13.9743	5
TSS_3068	TTGCAG	4.7842	17	TATCTG	3.62071	2.20234	10.6073	5
TSS_3069	TTGAAA	6.45894	19	TATAGG	4.77055	2.74204	13.9715	4
TSS_3072	TTGTCT	5.55094	15	TATAAA	6.84064	2.74204	15.1336	7
TSS_3073	CTGTCT	1.36312	18	TAAGCT	3.10399	2.33096	6.79807	6
TSS_3075	CTGTCA	1.52765	20	TAAAGC	4.11713	3.53509	9.17987	7
TSS_3085	TTGCAC	4.44871	17	TAGTTA	2.7348	2.20234	9.38585	7
TSS_3087	ATGCTT	0.997095	18	TATATG	5.06075	2.33096	8.38881	7
TSS_3088	TTGAAG	5.27491	16	TATGCG	2.67292	2.33096	10.2788	7
TSS_3093	TTTATT	4.98114	16	TAAAAC	5.00373	2.33096	12.3158	7
TSS_3098	TTTCTC	3.13545	20	TAATAC	4.25556	3.53509	10.9261	9
TSS_3099	TTGTCC	4.19596	17	TAAATA	5.23998	2.20234	11.6383	6
TSS_3103	TTGACC	4.82417	17	TAAAGA	4.94978	2.20234	11.9763	7
TSS_3106	TTACAC	0.900651	19	GATGGT	0.867067	2.74204	4.50976	4
TSS_3118	TTTTTG	3.33343	16	TATAAT	7.09248	2.33096	12.7569	6
TSS_3123	TTGGGG	0.75331	19	TATTCA	4.64746	2.74204	8.14281	4
TSS_3124	TTGACA	6.34369	17	TAGGAA	2.54013	2.20234	11.0862	7
TSS_3125	TGGATT	3.26297	17	TATTAT	6.34432	2.20234	11.8096	5
TSS_3126	TTGCGG	2.90341	18	TAGCTT	2.29477	2.33096	7.52914	7
TSS_3129	TTGACG	5.15966	19	TAAGAC	3.46451	2.74204	11.3662	5
TSS_3131	TTGGCT	3.53834	19	TAGTCC	1.05352	2.74204	7.3339	6
TSS_3133	TTGATA	6.67204	16	TATATC	5.4116	2.33096	14.4146	6
TSS_3135	TTTCCT	4.16208	19	TATCTT	5.05605	2.74204	11.9602	5
TSS_3137	TTTACA	4.81732	15	TATAAT	7.09248	2.74204	14.6518	8
TSS_3138	TTGTTA	6.04383	19	TATAAT	7.09248	2.74204	15.8784	6
TSS_3143	ATGATC	0.132824	20	TAACCC	2.11867	3.53509	5.78658	3
TSS_3144	ATGTCA	0.695775	18	TAGGTT	2.19559	2.33096	5.22233	7
TSS_3145	TAGAAT	2.94507	17	TAAAAG	4.65288	2.20234	9.8003	6
TSS_3147	TTGAAA	6.45894	19	TATTGA	5.20588	2.74204	14.4069	4
TSS_3153	TAGATG	2.13868	16	TATAGT	6.20589	2.33096	10.6755	7
TSS_3155	TTTGAT	2.12723	15	TATCCA	3.95558	2.74204	8.82484	3	*
TSS_3156	TTCCTT	2.88377	17	TATGAA	5.30142	2.20234	10.3875	6
TSS_3157	TTCCTT	2.88377	17	TATGAA	5.30142	2.20234	10.3875	6
TSS_3158	TTGGAA	3.81813	18	TAAATT	5.49183	2.33096	11.6409	7
TSS_3159	TTGAAG	5.27491	18	GATTTT	1.94832	2.33096	9.5542	4
TSS_3163	TGGTCG	1.28691	17	TAGGCT	1.34697	2.20234	4.83621	6	*
TSS_3164	TTGCTT	6.0168	16	TACCGT	1.64611	2.33096	9.99387	7
TSS_3167	TGGACA	3.09915	17	TACCCA	0.835841	2.20234	6.13733	6
TSS_3168	TTGAAA	6.45894	17	GATCTA	1.0046	2.20234	9.66588	6
TSS_3170	TTTACT	4.65279	17	GAAAAT	2.28862	2.20234	9.14374	6
TSS_3173	TTTAAA	4.93258	16	TATTAA	6.09247	2.33096	13.356	8
TSS_3174	TTCTTT	2.74627	15	TATAAA	6.84064	2.74204	12.3289	6
TSS_3178	TTGGCA	3.70288	19	TAATCC	2.81055	2.74204	9.25546	4
TSS_3179	ATGTCA	0.695775	15	TATAAT	7.09248	2.74204	10.5303	9
TSS_3180	TTGTCT	5.55094	16	TATTTT	5.74793	2.33096	13.6298	6
TSS_3184	TTGCCC	4.33346	16	TATCAA	5.4006	2.33096	12.065	7	*
TSS_3186	TTTCAA	4.44186	20	TATTGC	4.37323	3.53509	12.3502	3
TSS_3187	ATGAAG	0.255211	18	TATATC	5.4116	2.33096	7.99777	7
TSS_3190	TTTTTT	4.35293	17	TATACA	5.39562	2.20234	11.9509	7
TSS_3191	TTACAA	2.42017	15	TATAAG	5.65715	2.74204	10.8194	7
TSS_3194	TGGCAT	2.55916	17	TATTCG	3.46397	2.20234	8.22546	7
TSS_3195	CTTTTA	0.329636	15	TATTAA	6.09247	2.74204	9.16415	9
TSS_3197	TAGCCA	2.50365	17	TATATT	6.49609	2.20234	11.2021	6
TSS_3198	TTGATT	6.50751	18	GAAAAG	0.853279	2.33096	9.69175	5
TSS_3203	TTGTTA	6.04383	20	TATCAT	5.65244	3.53509	15.2314	6
TSS_3207	TTGTTA	6.04383	16	TATATC	5.4116	2.33096	13.7864	6
TSS_3220	TTGCCA	5.85298	15	TATAAA	6.84064	2.74204	15.4357	8
TSS_3223	TTATCA	2.16741	16	TACCGC	0.561613	2.33096	5.05999	4
TSS_3227	TTATCG	0.983382	19	TAATGA	4.20162	2.74204	7.92704	4
TSS_3229	TTGCCT	5.68844	20	TATTAA	6.09247	3.53509	15.316	3	*
TSS_3230	TTGTGC	2.43042	17	TACTAT	3.22458	2.20234	7.85734	4
TSS_3231	TGGCCA	2.60844	16	TAAAAT	6.08822	2.33096	11.0276	6
TSS_3232	TTGGGA	1.93734	18	TATTTT	5.74793	2.33096	10.0162	7
TSS_3235	TATTTA	1.16813	15	TAACAA	4.39633	2.74204	8.3065	6
TSS_3237	TTGCAA	5.96823	17	TATGTC	3.87238	2.20234	12.0429	6
TSS_3241	TTTCCA	4.32661	18	TAGCAA	2.63931	2.33096	9.29688	7
TSS_3242	CTGATA	2.48422	16	TAATCA	3.6432	2.33096	8.45838	5
TSS_3243	TTTCAG	3.25783	18	TATCTT	5.05605	2.33096	10.6448	6
TSS_3247	TTGTTT	5.87929	17	TATATT	6.49609	2.20234	14.5777	6
TSS_3249	TTGTTC	4.52431	20	GATAAT	3.29288	3.53509	11.3523	6
TSS_3251	GTGACT	0.422489	17	TAAAGG	3.76629	2.20234	6.39112	6	*
TSS_3252	TTGGCA	3.70288	20	TAAAAT	6.08822	3.53509	13.3262	6
TSS_3253	TTGCCG	4.66895	18	TAAGGG	2.22707	2.33096	9.22698	7
TSS_3254	TTGCTA	6.18133	16	TATAAG	5.65715	2.33096	14.1694	7
TSS_3256	TAGGAA	0.468795	16	TATGGA	4.41483	2.33096	7.21458	6
TSS_3257	TGGGTA	0.786691	17	TATATT	6.49609	2.20234	9.48512	7
TSS_3260	TATCCA	0.977278	18	TATATT	6.49609	2.33096	9.80433	6
TSS_3264	TTGTTA	6.04383	17	TATACT	5.64747	2.20234	13.8936	7
TSS_3265	TAGTTT	2.52996	15	TATAAT	7.09248	2.74204	12.3645	9
TSS_3266	TTGAAG	5.27491	17	TAAATA	5.23998	2.20234	12.7172	7
TSS_3268	TTTACA	4.81732	17	TAGAAG	2.89586	2.20234	9.91552	7
TSS_3269	TTCAAT	3.16138	17	TAGAGC	2.36011	2.20234	7.72383	6	*
TSS_3271	TTGACT	6.17916	16	TAAGGA	3.41056	2.33096	11.9207	7
TSS_3272	TATAAA	1.58324	18	TATAAA	6.84064	2.33096	10.7548	4
TSS_3273	TTGACT	6.17916	16	TATTCC	3.81481	2.33096	12.3249	8
TSS_3275	TTATTT	2.33123	15	TATGAA	5.30142	2.74204	10.3747	3
TSS_3276	TTCATT	3.37448	16	TATTCC	3.81481	2.33096	9.52025	6
TSS_3277	TTGGTA	4.03123	19	TATATT	6.49609	2.74204	13.2694	8
TSS_3278	TTTAAA	4.93258	16	TATATT	6.49609	2.33096	13.7596	6
TSS_3279	TTGAAA	6.45894	16	TATTAT	6.34432	2.33096	15.1342	5
TSS_3280	TTTCTG	3.47093	20	TATAAT	7.09248	3.53509	14.0985	6
TSS_3282	TTGATC	5.15253	15	TATAGT	6.20589	2.74204	14.1005	7
TSS_3283	TTGTAA	5.83073	19	TACAAA	3.7209	2.74204	12.2937	5
TSS_3285	TTGATT	6.50751	15	TATATT	6.49609	2.74204	15.7456	4
TSS_3288	TTGATA	6.67204	17	TAAAAA	5.83637	2.20234	14.7108	7
TSS_3289	TTCAAG	2.14189	17	TATTAT	6.34432	2.20234	10.6885	3
TSS_3290	TTATCA	2.16741	15	TATAGA	5.95404	2.74204	10.8635	8
TSS_3291	ATGCCA	0.833279	17	TATGAT	5.55327	2.20234	8.58888	6
TSS_3292	TTATGA	0.401879	20	TATAGG	4.77055	3.53509	8.70752	9
TSS_3293	TTTAGT	2.88725	17	TACAAT	3.97274	2.20234	9.06234	6
TSS_3294	TTGACA	6.34369	18	TAGCAG	1.45582	2.33096	10.1305	5
TSS_3296	TTACCA	2.30492	16	TAAGGA	3.41056	2.33096	8.04644	7
TSS_3297	TTTCTT	4.49043	19	TATTGA	5.20588	2.74204	12.4383	7
TSS_3298	TTTTAT	4.13983	16	TATCCT	4.20743	2.33096	10.6782	6
TSS_3299	TTGTTG	4.8598	17	TATGGA	4.41483	2.20234	11.477	7
TSS_3302	TTTTTA	4.51746	18	TATGCT	4.10825	2.33096	10.9567	6
TSS_3304	TTGTCC	4.19596	17	TACTGT	2.33799	2.20234	8.73628	6
TSS_3313	TTCCCA	2.71996	18	TAATAA	5.08821	2.33096	10.1391	5
TSS_3317	TTGTCT	5.55094	16	TATTAC	5.25982	2.33096	13.1417	7	*
TSS_3319	TTATAG	1.09863	20	TATCAT	5.65244	3.53509	10.2862	7	*
TSS_3320	TTGAAC	4.93943	16	TACAGG	1.65081	2.33096	8.9212	6
TSS_3321	TTTTCC	2.66959	15	TATTGT	5.45773	2.74204	10.8694	7
TSS_3323	CTGTTT	1.69147	17	TATTTT	5.74793	2.20234	9.64173	6
TSS_3324	TGGTCG	1.28691	20	TACAAT	3.97274	3.53509	8.79474	6
TSS_3330	TTGGCA	3.70288	17	TACTAG	1.78924	2.20234	7.69446	8
TSS_3331	TGGCAA	2.72369	17	TATCTG	3.62071	2.20234	8.54675	6
TSS_3332	ATGTAA	0.811027	15	TAAAAG	4.65288	2.74204	8.20595	6
TSS_3334	TTGACG	5.15966	15	TAAAAT	6.08822	2.74204	13.9899	7
TSS_3336	TTTTTG	3.33343	17	TAAGGT	3.66241	2.20234	9.19818	7
TSS_3337	ATGAAA	1.43924	17	TATTGC	4.37323	2.20234	8.01481	7
TSS_3341	TTGATA	6.67204	16	TATAGA	5.95404	2.33096	14.957	6
TSS_3351	ATGCTA	1.16163	17	TAATAG	3.90472	2.20234	7.26869	7
TSS_3358	TAGCTT	2.66746	17	TAAAAT	6.08822	2.20234	10.958	6
TSS_3365	TTGCAA	5.96823	16	TATCTT	5.05605	2.33096	13.3552	6
TSS_3366	TTGCTG	4.9973	19	TATTGC	4.37323	2.74204	12.1126	7
TSS_3370	GTGCAT	0.0470292	17	TAAAAT	6.08822	2.20234	8.33759	7
TSS_3374	TTGTTT	5.87929	16	TATAAA	6.84064	2.33096	15.0509	8
TSS_3376	CTGTAC	0.123386	20	TATGGC	3.58218	3.53509	7.24065	4
TSS_3378	TTGCCT	5.68844	20	TAAGAT	4.549	3.53509	13.7725	7
TSS_3381	TAGTAA	2.48139	19	TAAGAG	3.11367	2.74204	8.3371	7
TSS_3382	TTTTTT	4.35293	15	GAAGAT	0.749399	2.74204	7.84436	5
TSS_3385	TTGGTA	4.03123	16	TATTAA	6.09247	2.33096	12.4547	6
TSS_3386	TTGGTT	3.86669	17	GATCTG	-0.178892	2.20234	5.89014	5
TSS_3388	TGGACG	1.91512	18	TATTTT	5.74793	2.33096	9.99401	6
TSS_3390	TTGCCA	5.85298	19	TATTGT	5.45773	2.74204	14.0527	5
TSS_3393	TTGATC	5.15253	17	TATGTA	4.70503	2.20234	12.0599	6
TSS_3394	TTGTAT	5.66619	15	TAAGAC	3.46451	2.74204	11.8727	7
TSS_3395	TTGCAT	5.8037	16	TATAGC	5.12139	2.33096	13.2561	6
TSS_3397	TTTACT	4.65279	16	TATCCT	4.20743	2.33096	11.1912	6
TSS_3404	TTGATA	6.67204	16	GATAAT	3.29288	2.33096	12.2959	8	*
TSS_3408	TTGGAT	3.65359	17	TAAGAA	4.29716	2.20234	10.1531	6	*
TSS_3411	TTGCTC	4.66181	20	TATGAC	4.46877	3.53509	12.6657	4
TSS_3412	TGGATG	2.24347	18	TAAAGT	5.20163	2.33096	9.77606	6
TSS_3413	TTGACA	6.34369	17	TAACGA	3.50974	2.20234	12.0558	6
TSS_3416	TTGACC	4.82417	15	TATGGT	4.66667	2.74204	12.2329	8
TSS_3417	TTTCCG	3.14258	18	TATCAA	5.4006	2.33096	10.8741	7
TSS_3420	ATGCTT	0.997095	16	TAAAAA	5.83637	2.33096	9.16443	5
TSS_3422	TTTATA	5.14568	17	GATCTG	-0.178892	2.20234	7.16912	5
TSS_3424	TTGTCA	5.71548	17	TATAAA	6.84064	2.20234	14.7585	7
TSS_3434	TTTCCA	4.32661	17	TAAGGG	2.22707	2.20234	8.75602	6
TSS_3435	TGGCAG	1.53966	18	TATAGC	5.12139	2.33096	8.99202	6
TSS_3436	ATGAAT	1.27471	18	TATTTC	4.66343	2.33096	8.2691	7
TSS_3439	TTGCAG	4.7842	15	TATTAT	6.34432	2.74204	13.8706	8
TSS_3446	TTTTTT	4.35293	19	GATGGT	0.867067	2.74204	7.96203	5
TSS_3448	TTACCC	0.785399	19	TATTAT	6.34432	2.74204	9.87176	7
TSS_3449	TTGTGC	2.43042	17	TATTAC	5.25982	2.20234	9.89259	7
TSS_3450	TTGAAT	6.29441	16	TAAATT	5.49183	2.33096	14.1172	6
TSS_3454	TTGATA	6.67204	16	TAAAAC	5.00373	2.33096	14.0067	6
TSS_3457	TTGCAA	5.96823	18	TATGGC	3.58218	2.33096	11.8814	6
TSS_3458	TTGCCG	4.66895	17	TATCTC	3.97155	2.20234	10.8428	7
TSS_3460	TGGAAG	2.03037	18	TAATAT	5.34006	2.33096	9.7014	8
TSS_3461	TTACCT	2.14038	18	TATATT	6.49609	2.33096	10.9674	6
TSS_3462	CTGTAT	1.47837	16	TAAAAG	4.65288	2.33096	8.46222	5
TSS_3464	TGGAAA	3.21441	19	TAATAT	5.34006	2.74204	11.2965	3
TSS_3467	TTTCCA	4.32661	17	TATCGT	4.76585	2.20234	11.2948	6
TSS_3469	TTGTCT	5.55094	20	TATTAT	6.34432	3.53509	15.4303	7
TSS_3470	TTCACT	3.04613	19	TAATAA	5.08821	2.74204	10.8764	5
TSS_3473	TTGAAA	6.45894	19	TAATTG	3.30833	2.74204	12.5093	4
TSS_3478	TTGATA	6.67204	19	TATTTG	4.31259	2.74204	13.7267	4
TSS_3481	TTTTTT	4.35293	18	TATACT	5.64747	2.33096	12.3314	6
TSS_3482	TGGTCG	1.28691	18	TATATT	6.49609	2.33096	10.114	8
TSS_3486	TAGACT	2.82982	19	TATAGT	6.20589	2.74204	11.7778	4
TSS_3489	TTAAAA	2.91088	15	TATATA	6.24424	2.74204	11.8972	6
TSS_3490	TAGTAT	2.31686	17	TAGAAA	4.07935	2.20234	8.59855	6
TSS_3491	TTGAGT	4.41362	16	GAAAAT	2.28862	2.33096	9.0332	7
TSS_3494	TTACCC	0.785399	20	TATCGC	3.68135	3.53509	8.00184	7
TSS_3501	TTGGCA	3.70288	18	TATGGA	4.41483	2.33096	10.4487	6
TSS_3503	TTGAAA	6.45894	18	TAATAT	5.34006	2.33096	14.13	5
TSS_3504	TTGAAG	5.27491	16	TAAACT	4.64321	2.33096	12.2491	7
TSS_3505	TTTCCC	2.80709	18	TAAAAA	5.83637	2.33096	10.9744	6
TSS_3510	TAGAAA	3.10961	16	TATATC	5.4116	2.33096	10.8522	6
TSS_3513	TTGAAA	6.45894	17	TAATTC	3.65917	2.20234	12.3205	7
TSS_3515	TTGGGG	0.75331	16	TATATG	5.06075	2.33096	8.14503	6
TSS_3516	ATGAAG	0.255211	20	TATCTG	3.62071	3.53509	7.41101	3
TSS_3519	TTGCTG	4.9973	17	TATGGA	4.41483	2.20234	11.6145	6	*
TSS_3520	TTATCG	0.983382	20	TATCTT	5.05605	3.53509	9.57452	6
TSS_3522	TTGGCA	3.70288	18	TATATC	5.4116	2.33096	11.4454	7	*
TSS_3523	TATCTT	1.14109	15	TATATC	5.4116	2.74204	9.29473	8
TSS_3526	TTGTAA	5.83073	16	TAAGAT	4.549	2.33096	12.7107	6
TSS_3527	TTTTCA	4.18911	17	TATGAA	5.30142	2.20234	11.6929	6
TSS_3528	TATCAA	1.09253	17	TAGAAG	2.89586	2.20234	6.19073	7
TSS_3529	TTGTTA	6.04383	17	TATGCG	2.67292	2.20234	10.9191	7
TSS_3531	TTGAAT	6.29441	16	TATCAT	5.65244	2.33096	14.2778	6
TSS_3532	TTGCAA	5.96823	16	TAATAG	3.90472	2.33096	12.2039	7
TSS_3537	TTTCAT	4.27733	17	TAAGCC	2.01949	2.20234	8.49916	6
TSS_3540	TTTAAA	4.93258	18	TATAAA	6.84064	2.33096	14.1042	5
TSS_3541	TTGCAA	5.96823	18	TATAAT	7.09248	2.33096	15.3917	5
TSS_3543	TTTTTT	4.35293	15	TAAAAA	5.83637	2.74204	12.9313	6
TSS_3545	TTGACA	6.34369	19	TACACC	1.44323	2.74204	10.529	6
TSS_3549	TTGAAC	4.93943	20	TAATCA	3.6432	3.53509	12.1177	5
TSS_3550	TAGTCG	1.18211	17	TAGCCT	1.44614	2.20234	4.83059	6
TSS_3554	CTGATT	2.31968	16	TATATT	6.49609	2.33096	11.1467	6
TSS_3558	TTGGGT	1.77281	17	TATAAG	5.65715	2.20234	9.63229	8
TSS_3561	TTGGGA	1.93734	17	TAAAGT	5.20163	2.20234	9.34131	6
TSS_3567	TTGCCT	5.68844	17	TATTAA	6.09247	2.20234	13.9833	6
TSS_3570	TTGTTT	5.87929	15	TAAGAT	4.549	2.74204	13.1703	6
TSS_3572	TGGAAG	2.03037	17	TACAGT	3.08615	2.20234	7.31886	6
TSS_3574	TTTATT	4.98114	15	TATTTC	4.66343	2.74204	12.3866	6
TSS_3575	TTGCTC	4.66181	17	TAGAAA	4.07935	2.20234	10.9435	6
TSS_3577	TTGATC	5.15253	18	TATTGC	4.37323	2.33096	11.8567	4
TSS_3583	CTGCTT	1.82897	15	TATAAC	6.00799	2.74204	10.579	6
TSS_3585	TTTAAT	4.76804	15	GATAGC	1.32179	2.74204	8.83187	9
TSS_3586	TTTTTA	4.51746	19	TACAGA	2.8343	2.74204	10.0938	6
TSS_3587	TGTACA	1.57279	18	TATGAA	5.30142	2.33096	9.20517	6
TSS_3589	TTGATA	6.67204	16	TAACAA	4.39633	2.33096	13.3993	6
TSS_3595	TAGTCT	2.20161	17	TAATTA	4.49182	2.20234	8.89576	6
TSS_3597	TTTCAT	4.27733	20	TATAAT	7.09248	3.53509	14.9049	8
TSS_3598	TTTTTG	3.33343	17	TACTGT	2.33799	2.20234	7.87375	5
TSS_3601	GTGACT	0.422489	17	TATAAA	6.84064	2.20234	9.46546	6	*
TSS_3602	TTGATT	6.50751	19	TATAGG	4.77055	2.74204	14.0201	4
TSS_3609	TTGCCT	5.68844	17	TAGATC	2.65031	2.20234	10.5411	7
TSS_3615	TTGAAC	4.93943	17	TATCCT	4.20743	2.20234	11.3492	6
TSS_3618	GTGAAA	0.702277	18	GATTCT	1.0997	2.33096	4.13294	6
TSS_3620	TTGTCT	5.55094	17	TACGTA	1.58529	2.20234	9.33857	6
TSS_3621	TTCTAT	2.53317	17	TATTGT	5.45773	2.20234	10.1932	3
TSS_3622	TTGTTA	6.04383	18	TATAGA	5.95404	2.33096	14.3288	8
TSS_3627	TTGCCG	4.66895	17	TATGGC	3.58218	2.20234	10.4535	6
TSS_3629	TTTCCA	4.32661	15	TATTCA	4.64746	2.74204	11.7161	8
TSS_3633	TTTACT	4.65279	16	TATTGC	4.37323	2.33096	11.357	7
TSS_3636	TTGAAG	5.27491	17	TATCAT	5.65244	2.20234	13.1297	6
TSS_3640	TTTATT	4.98114	17	TAAAGC	4.11713	2.20234	11.3006	7
TSS_3641	TTGACC	4.82417	17	TACTGA	2.08614	2.20234	9.11265	6
TSS_3642	TTAAAA	2.91088	15	TATACT	5.64747	2.74204	11.3004	5
TSS_3643	CTGTTA	1.856	19	TATTTT	5.74793	2.74204	10.346	5
TSS_3651	TTTTCG	3.00508	17	TACAAC	2.88825	2.20234	8.09566	6
TSS_3653	TTGATA	6.67204	18	TATTGA	5.20588	2.33096	14.2089	5
TSS_3661	TTATGA	0.401879	16	GATCAG	0.4175	2.33096	3.15034	5
TSS_3664	TTGACT	6.17916	17	TATTCA	4.64746	2.20234	13.029	8
TSS_3668	TTGACA	6.34369	18	TAACCG	1.76783	2.33096	10.4425	4
TSS_3673	TTGAAA	6.45894	17	TATATA	6.24424	2.20234	14.9055	6
TSS_3676	TTGTGT	3.78541	20	TAAAAA	5.83637	3.53509	13.1569	4
TSS_3680	TTTACC	3.29781	17	TATCGA	4.514	2.20234	10.0141	6
TSS_3690	TTTTGT	2.25904	15	TATAAA	6.84064	2.74204	11.8417	8
TSS_3692	TTAAGA	1.03009	20	GATGGT	0.867067	3.53509	5.43225	8
TSS_3693	TTGAAA	6.45894	17	GATTTC	0.863826	2.20234	9.52511	6
TSS_3694	TTGCTG	4.9973	18	TAAAGT	5.20163	2.33096	12.5299	5
TSS_3697	TGGATA	3.42751	17	TAAACG	3.20787	2.20234	8.83771	6
TSS_3698	TTGAAC	4.93943	16	TATGCC	3.02376	2.33096	10.2941	7
TSS_3699	TTGATA	6.67204	19	TATATT	6.49609	2.74204	15.9102	8
TSS_3704	TTTCTA	4.65496	17	TATGTC	3.87238	2.20234	10.7297	6
TSS_3707	CTTTTT	0.1651	15	TAAAGA	4.94978	2.74204	7.85692	4
TSS_3715	CTGTCA	1.52765	19	TAATAT	5.34006	2.74204	9.60975	9
TSS_3716	TGGCTA	2.93679	20	TATTGT	5.45773	3.53509	11.9296	6
TSS_3717	TTGACG	5.15966	20	GATAAC	2.20838	3.53509	10.9031	3
TSS_3718	TTGGCA	3.70288	17	GATCTG	-0.178892	2.20234	5.72632	5
TSS_3719	TTGATT	6.50751	16	TAAAAG	4.65288	2.33096	13.4914	8
TSS_3720	TGGAAC	1.69489	16	TAAAGT	5.20163	2.33096	9.22748	7
TSS_3729	TTGCTT	6.0168	17	TACAAA	3.7209	2.20234	11.94	5
TSS_3733	TTTTTT	4.35293	15	TATTTT	5.74793	2.74204	12.8429	5
TSS_3735	TTTAAT	4.76804	17	TAGTTT	2.98664	2.20234	9.95702	6
TSS_3737	TGGAAT	3.04987	17	TAAACA	4.39136	2.20234	9.64357	6
TSS_3738	GTGCTT	0.260129	15	TAAGAT	4.549	2.74204	7.55117	6
TSS_3741	TTGTTA	6.04383	16	TATGTT	4.95688	2.33096	13.3317	6
TSS_3742	TTGAAG	5.27491	16	GATGAT	1.75366	2.33096	9.35954	8
TSS_3746	TTGCGG	2.90341	17	TATGAT	5.55327	2.20234	10.659	6	*
TSS_3747	TTTATG	3.96164	17	TATAAG	5.65715	2.20234	11.8211	6
TSS_3748	TTGTTG	4.8598	20	TAATAC	4.25556	3.53509	12.6504	7
TSS_3757	TTGGAG	2.6341	17	TAAAAA	5.83637	2.20234	10.6728	6
TSS_3759	TTTTAT	4.13983	16	TAAACT	4.64321	2.33096	11.114	6
TSS_3760	TATCCT	0.812743	16	TAAAAA	5.83637	2.33096	8.98008	7
TSS_3764	TGGCAT	2.55916	17	TATACC	4.56297	2.20234	9.32447	6
TSS_3765	ATGAAT	1.27471	19	TATGGA	4.41483	2.74204	8.43157	4
TSS_3769	TTAACA	2.79563	17	TAACAG	3.21284	2.20234	8.21081	8
TSS_3771	TTGACC	4.82417	16	TAGAAA	4.07935	2.33096	11.2345	7	*
TSS_3772	TGGAAT	3.04987	16	TAGAAA	4.07935	2.33096	9.46018	7	*
TSS_3774	TTCCTT	2.88377	17	TATTAT	6.34432	2.20234	11.4304	6
TSS_3776	TTGCGG	2.90341	17	TAAAAA	5.83637	2.20234	10.9421	3
TSS_3781	TTTATA	5.14568	18	TATCTT	5.05605	2.33096	12.5327	4
TSS_3788	TTGCTT	6.0168	16	TACAGA	2.8343	2.33096	11.1821	7
TSS_3795	TATTTT	1.00359	15	TATAAC	6.00799	2.74204	9.75362	6
TSS_3801	TTTCTA	4.65496	16	TATACT	5.64747	2.33096	12.6334	7
TSS_3804	TTTAAA	4.93258	17	TATATT	6.49609	2.20234	13.631	6
TSS_3805	TTTTTA	4.51746	17	TATATA	6.24424	2.20234	12.964	6
TSS_3807	TTTAAA	4.93258	17	TATAAA	6.84064	2.20234	13.9756	6
TSS_3810	TTTCTT	4.49043	18	TATAAT	7.09248	2.33096	13.9139	6
TSS_3811	TAGTAA	2.48139	20	TATTCC	3.81481	3.53509	9.83129	6
TSS_3812	TTCATT	3.37448	15	TAAGGA	3.41056	2.74204	9.52708	5
TSS_3814	TTTTAG	3.12033	15	TATATT	6.49609	2.74204	12.3585	3
TSS_3816	TTCAGA	1.44513	15	TATAAA	6.84064	2.74204	11.0278	8
TSS_3817	TTGGCG	2.51884	15	TATAAT	7.09248	2.74204	12.3534	9
TSS_3818	TTTCGC	1.04156	15	GATAGC	1.32179	2.74204	5.10539	8
TSS_3819	TTGAAA	6.45894	17	GAAAAT	2.28862	2.20234	10.9499	6
TSS_3820	TTGGCA	3.70288	17	TAATCT	3.89504	2.20234	9.80026	6
TSS_3827	TTGCTG	4.9973	18	TATGCT	4.10825	2.33096	11.4365	6
TSS_3829	TTGAGG	3.39413	19	TACCCT	1.08769	2.74204	7.22385	4
TSS_3830	TTGGGC	0.417824	17	TAGAAG	2.89586	2.20234	5.51602	8
TSS_3833	TTGGGA	1.93734	20	GATATG	1.26115	3.53509	6.73358	4
TSS_3839	CTGTTT	1.69147	17	TATAAT	7.09248	2.20234	10.9863	6
TSS_3843	TATCAT	0.927995	18	TAAGGA	3.41056	2.33096	6.66952	6
TSS_3848	TAGAAG	1.92558	16	GATCTG	-0.178892	2.33096	4.07765	5
TSS_3849	TTGGAC	2.29861	17	TATTGA	5.20588	2.20234	9.70683	5
TSS_3851	TTTTAC	2.78484	15	TATATT	6.49609	2.74204	12.023	8
TSS_3859	TTGCAT	5.8037	17	TAAGAT	4.549	2.20234	12.555	6
TSS_3864	TTTATC	3.62616	17	TATTTT	5.74793	2.20234	11.5764	7
TSS_3869	TTCTTA	2.9108	20	TATAAT	7.09248	3.53509	13.5384	6
TSS_3874	TTTATT	4.98114	19	GAAGAA	0.497552	2.74204	8.22073	5
TSS_3876	TTGTTG	4.8598	17	GATGAA	1.50181	2.20234	8.56395	6
TSS_3877	TTGATT	6.50751	17	TATCTT	5.05605	2.20234	13.7659	5
TSS_3879	TTGAAA	6.45894	19	TATCCT	4.20743	2.74204	13.4084	6
TSS_3884	TTCCAG	1.65118	20	TAAGGG	2.22707	3.53509	7.41334	7
TSS_3886	TTGGCG	2.51884	17	TAGAAA	4.07935	2.20234	8.80053	7	*
TSS_3892	TTTTCG	3.00508	18	TATAAA	6.84064	2.33096	12.1767	3
TSS_3893	TAGTCA	2.36614	17	TAAAAC	5.00373	2.20234	9.57221	7
TSS_3895	TTGCCA	5.85298	19	TAGTTT	2.98664	2.74204	11.5817	4
TSS_3896	TTGTGA	3.94994	17	TAGCTT	2.29477	2.20234	8.44704	7
TSS_3897	TTGTAA	5.83073	19	TAGCTT	2.29477	2.74204	10.8675	6
TSS_3898	TTGATC	5.15253	20	TATAGT	6.20589	3.53509	14.8935	3
TSS_3900	TTGCTC	4.66181	18	TATGAA	5.30142	2.33096	12.2942	6
TSS_3902	TTGATT	6.50751	20	TATCAT	5.65244	3.53509	15.695	6
TSS_3905	TTTTTC	2.99794	17	TAATAA	5.08821	2.20234	10.2885	6
TSS_3908	TTGAAC	4.93943	19	TAATAT	5.34006	2.74204	13.0215	5
TSS_3909	TGGTTT	2.63475	17	TACCTT	1.93631	2.20234	6.7734	7
TSS_3911	TAGTAA	2.48139	16	TATGTC	3.87238	2.33096	8.68474	6
TSS_3913	ATGCAA	0.948531	18	GATACG	0.412527	2.33096	3.69202	3
TSS_3916	TTTATT	4.98114	16	TAAAGG	3.76629	2.33096	11.0784	4
TSS_3918	TTGTAA	5.83073	19	TATACA	5.39562	2.74204	13.9684	4
TSS_3919	TTGACA	6.34369	19	GATTAC	1.46022	2.74204	10.5459	5
TSS_3920	TTGATC	5.15253	19	TATTCA	4.64746	2.74204	12.542	6
TSS_3921	TTGGTT	3.86669	17	TATCAT	5.65244	2.20234	11.7215	7
TSS_3922	TTTTGG	1.23954	16	TATAAT	7.09248	2.33096	10.663	6
TSS_3923	ATGACA	1.32399	17	TATCTA	4.8042	2.20234	8.33053	6
TSS_3925	TTGTTA	6.04383	20	TAATAA	5.08821	3.53509	14.6671	8
TSS_3926	TTGACT	6.17916	18	TATCCT	4.20743	2.33096	12.7175	6
TSS_3937	TTGCCC	4.33346	19	TAAGTA	3.70077	2.74204	10.7763	6
TSS_3942	TTTCAG	3.25783	17	TATAAA	6.84064	2.20234	12.3008	3
TSS_3948	TTGCGG	2.90341	17	TAAAGA	4.94978	2.20234	10.0555	7
TSS_3953	GTGCTT	0.260129	15	TACATT	3.37635	2.74204	6.37852	6
TSS_3956	TTGTTG	4.8598	18	TAGAAC	3.2467	2.33096	10.4375	8
TSS_3959	TTAAAT	2.74635	19	TATAAT	7.09248	2.74204	12.5809	8
TSS_3960	TGGAAC	1.69489	18	TAATAT	5.34006	2.33096	9.36591	4
TSS_3969	TTTCTT	4.49043	17	TACAAT	3.97274	2.20234	10.6655	7
TSS_3972	TTTCCT	4.16208	15	TATAGA	5.95404	2.74204	12.8582	8	*
TSS_3973	TTGCTT	6.0168	19	TATTTT	5.74793	2.74204	14.5068	4
TSS_3975	TTGCAT	5.8037	20	TATCTC	3.97155	3.53509	13.3103	4
TSS_3976	TTCATA	3.53902	15	TATACA	5.39562	2.74204	11.6767	8
TSS_3977	TTGCCG	4.66895	16	TATACA	5.39562	2.33096	12.3955	9
TSS_3979	TTTTTA	4.51746	15	TAATAT	5.34006	2.74204	12.5996	5
TSS_3980	TTGGCT	3.53834	18	TATTGC	4.37323	2.33096	10.2425	8
TSS_3981	TTGCGT	3.92291	19	TATAGG	4.77055	2.74204	11.4355	4
TSS_3982	TTGAGA	4.57816	19	TAACGT	3.76159	2.74204	11.0818	7
TSS_3986	CTTATA	0.957852	15	TATGCT	4.10825	2.74204	7.80814	7
TSS_3987	TAGCTG	1.64797	17	TAAAAT	6.08822	2.20234	9.93853	6
TSS_3988	TTGTAT	5.66619	19	TATAGG	4.77055	2.74204	13.1788	5
TSS_3989	TTTGCT	2.01197	15	TATAAT	7.09248	2.74204	11.8465	4
TSS_3992	TTAAAG	1.72685	20	TATCCC	3.12293	3.53509	8.38487	6
TSS_3995	TTCATG	2.35499	18	TAGACT	2.88618	2.33096	7.57213	4
TSS_3998	TTTATA	5.14568	15	TACACC	1.44323	2.74204	9.33095	7
TSS_4001	TGGAAA	3.21441	17	TATTTT	5.74793	2.20234	11.1647	6
TSS_4003	TATCTT	1.14109	17	TATCAT	5.65244	2.20234	8.99587	6
TSS_4010	ATTATA	0.125975	15	TAATTA	4.49182	2.74204	7.35983	7
TSS_4013	TTTATC	3.62616	15	TAAATA	5.23998	2.74204	11.6082	7
TSS_4020	TTACTT	2.46873	18	TATCAA	5.4006	2.33096	10.2003	3
TSS_4025	TTGCTT	6.0168	18	TAATTG	3.30833	2.33096	11.6561	5
TSS_4026	TTTCTT	4.49043	18	TAATGA	4.20162	2.33096	11.023	4
TSS_4027	TTGTAA	5.83073	16	TATAAT	7.09248	2.33096	15.2542	7
TSS_4028	TTTAGG	1.86776	17	TACATT	3.37635	2.20234	7.44645	6
TSS_4031	TTAAAA	2.91088	17	TAAAAA	5.83637	2.20234	10.9496	5
TSS_4033	TGTTCA	0.944571	15	GATAGC	1.32179	2.74204	5.0084	3
TSS_4036	TTTTTT	4.35293	20	TATCTC	3.97155	3.53509	11.8596	6
TSS_4058	TTGCAG	4.7842	16	TATAGA	5.95404	2.33096	13.0692	6
TSS_4060	TTTATT	4.98114	17	GAAAAA	2.03677	2.20234	9.22025	6
TSS_4061	TTTAAT	4.76804	19	TACTCT	1.77957	2.74204	9.28964	5
TSS_4062	CTGAAA	2.27112	18	TATGAG	4.11793	2.33096	8.72001	5
TSS_4064	TAGAAA	3.10961	17	TAGAAA	4.07935	2.20234	9.3913	6
TSS_4069	TTGCTC	4.66181	17	TATAGA	5.95404	2.20234	12.8182	7
TSS_4072	TTGCCA	5.85298	17	TATATT	6.49609	2.20234	14.5514	6
TSS_4075	TTGGAA	3.81813	20	TATCTC	3.97155	3.53509	11.3248	5
TSS_4077	TTGTTT	5.87929	20	TATACT	5.64747	3.53509	15.0618	5
TSS_4078	TTGACT	6.17916	18	TATTTA	5.49608	2.33096	14.0062	5
TSS_4080	TTTATT	4.98114	17	TATTAT	6.34432	2.20234	13.5278	7
TSS_4082	TTGCAT	5.8037	18	TATGCG	2.67292	2.33096	10.8076	6
TSS_4085	CTGTCA	1.52765	20	TAAATA	5.23998	3.53509	10.3027	4
TSS_4086	TTTGTT	2.34033	15	TAAATA	5.23998	2.74204	10.3223	7
TSS_4087	TTGCCT	5.68844	18	TATGCC	3.02376	2.33096	11.0432	6
TSS_4089	TTCCAT	2.67067	18	TATATC	5.4116	2.33096	10.4132	6
TSS_4091	CTGAAA	2.27112	17	TAAATA	5.23998	2.20234	9.71344	5
TSS_4094	TTGATT	6.50751	16	GAATGA	0.402011	2.33096	9.24048	7
TSS_4095	TTGATC	5.15253	19	TATTCA	4.64746	2.74204	12.542	4
TSS_4097	TTTACG	3.63329	18	TAAAAT	6.08822	2.33096	12.0525	6
TSS_4098	TAGAAG	1.92558	15	TATGCG	2.67292	2.74204	7.34053	3
TSS_4100	TGGTAT	2.42166	16	TATGCC	3.02376	2.33096	7.77637	7
TSS_4101	TAGAAA	3.10961	17	TATGCG	2.67292	2.20234	7.98486	5
TSS_4102	TGGTAT	2.42166	15	TATAAT	7.09248	2.74204	12.2562	9
TSS_4103	TTGGAA	3.81813	16	GATGAA	1.50181	2.33096	7.65091	6
TSS_4104	TTGCGC	2.56793	19	TATTGT	5.45773	2.74204	10.7677	5
TSS_4105	TGGATC	1.90799	18	TATTCA	4.64746	2.33096	8.88641	7
TSS_4107	TTCATC	2.0195	17	TATGAG	4.11793	2.20234	8.33977	6
TSS_4108	TGGTCG	1.28691	20	TAAATG	4.05649	3.53509	8.87849	8
TSS_4109	TTGCCA	5.85298	19	TATTAC	5.25982	2.74204	13.8548	4
TSS_4110	TGGAAT	3.04987	16	TATATT	6.49609	2.33096	11.8769	7
TSS_4113	CTGTTA	1.856	18	TATAAT	7.09248	2.33096	11.2795	6
TSS_4114	TTGTCA	5.71548	18	TACCTT	1.93631	2.33096	9.98275	7
TSS_4118	TTCAAG	2.14189	15	GATCTC	0.171949	2.74204	5.05587	5
TSS_4119	TTGTTG	4.8598	17	TATAAT	7.09248	2.20234	14.1546	6
TSS_4121	TTGCAA	5.96823	19	TAATGG	3.01813	2.74204	11.7284	3
TSS_4125	TAGAAC	1.59009	19	TAATCT	3.89504	2.74204	8.22717	4
TSS_4127	TTGCTG	4.9973	19	TATAAA	6.84064	2.74204	14.58	8
TSS_4129	TTGTCA	5.71548	15	TAAAGG	3.76629	2.74204	12.2238	7
TSS_4130	TGGCTC	1.41728	19	TATGAT	5.55327	2.74204	9.71258	6
TSS_4133	TTGTTG	4.8598	16	TATTGT	5.45773	2.33096	12.6485	4
TSS_4135	TTGTAT	5.66619	18	TATAAT	7.09248	2.33096	15.0896	9
TSS_4136	TTGCGT	3.92291	18	GATCTG	-0.178892	2.33096	6.07498	4
TSS_4138	TTGATA	6.67204	17	TATTCT	4.89931	2.20234	13.7737	6
TSS_4141	TAGATT	3.15817	16	TATATC	5.4116	2.33096	10.9007	8
TSS_4143	TTATAA	2.28267	17	TATATT	6.49609	2.20234	10.9811	7
TSS_4145	TAGATG	2.13868	16	TAATAC	4.25556	2.33096	8.7252	7
TSS_4147	CTGATA	2.48422	18	TAAATA	5.23998	2.33096	10.0552	6
TSS_4148	TTTCCT	4.16208	18	TATGAT	5.55327	2.33096	12.0463	7
TSS_4149	TATAAT	1.41871	17	TATAAC	6.00799	2.20234	9.62903	6
TSS_4155	ATGAAA	1.43924	18	TATATG	5.06075	2.33096	8.83096	6
TSS_4158	TTGATC	5.15253	18	TACGTT	1.83714	2.33096	9.32062	6
TSS_4159	TTGAAA	6.45894	17	TACTCC	0.69507	2.20234	9.35635	7
TSS_4160	TTGAAA	6.45894	19	GAAAAG	0.853279	2.74204	10.0543	5
TSS_4166	TTGGCT	3.53834	19	TATAAT	7.09248	2.74204	13.3729	6
TSS_4167	TTGTCA	5.71548	16	TATTTA	5.49608	2.33096	13.5425	6
TSS_4168	TTGCGC	2.56793	16	TACCAT	2.5327	2.33096	7.43159	7
TSS_4169	CTGACT	1.99133	15	TAAAAT	6.08822	2.74204	10.8216	6
TSS_4171	TTGATT	6.50751	19	TATAGA	5.95404	2.74204	15.2036	6
TSS_4172	TTGATA	6.67204	17	TATGAC	4.46877	2.20234	13.3432	7
TSS_4174	TTTAAT	4.76804	16	TACATA	3.12451	2.33096	10.2235	6
TSS_4175	TTGTGT	3.78541	17	TATCGA	4.514	2.20234	10.5017	7
TSS_4177	TTGTGT	3.78541	17	TACATT	3.37635	2.20234	9.3641	4
TSS_4180	TATAAT	1.41871	20	TATTTT	5.74793	3.53509	10.7017	6
TSS_4182	TTGAAA	6.45894	18	TATTCT	4.89931	2.33096	13.6892	6
TSS_4184	TTGTAA	5.83073	15	TAAAAT	6.08822	2.74204	14.661	6
TSS_4191	TGGCAT	2.55916	17	TAGAAA	4.07935	2.20234	8.84085	8	*
TSS_4192	TTTCGA	2.56108	17	TAAAGC	4.11713	2.20234	8.88055	6
TSS_4193	TTATCA	2.16741	17	TATAAT	7.09248	2.20234	11.4622	6
TSS_4194	TGGAAT	3.04987	20	TAACAA	4.39633	3.53509	10.9813	8
TSS_4195	TTGCAG	4.7842	19	TAACTT	4.05179	2.74204	11.578	5
TSS_4196	TGGTCA	2.47094	17	TAAATA	5.23998	2.20234	9.91326	5
TSS_4200	TTGCAT	5.8037	17	TAAGTC	2.86812	2.20234	10.8742	8
TSS_4218	TAGACA	2.99436	16	TACAGT	3.08615	2.33096	8.41147	7
TSS_4219	TGGATG	2.24347	20	TAGAAT	4.3312	3.53509	10.1098	6
TSS_4228	TTGCCG	4.66895	17	TAGTGA	2.44459	2.20234	9.31588	7
TSS_4229	TTGAAA	6.45894	17	TATTGT	5.45773	2.20234	14.119	6
TSS_4230	TTGATC	5.15253	18	TAGGTA	1.94374	2.33096	9.42723	5
TSS_4233	TTGCCG	4.66895	17	TAGAAA	4.07935	2.20234	10.9506	6
TSS_4234	TTGATG	5.48801	18	TACAAT	3.97274	2.33096	11.7917	6
TSS_4235	TGGACA	3.09915	20	TAAGAA	4.29716	3.53509	10.9314	5
TSS_4239	TGGTTA	2.79929	19	TATTGC	4.37323	2.74204	9.91456	7
TSS_4243	TTGACC	4.82417	16	TATTTT	5.74793	2.33096	12.9031	7
TSS_4246	TTGCGG	2.90341	18	TAATTA	4.49182	2.33096	9.72619	6
TSS_4247	TTTACC	3.29781	18	TAGATC	2.65031	2.33096	8.27908	6
TSS_4251	TTGTAA	5.83073	16	TATACG	4.21213	2.33096	12.3738	6
TSS_4255	CTGTCA	1.52765	20	TAGTCT	2.13802	3.53509	7.20076	4
TSS_4257	TGGTAA	2.58619	17	TATCAC	4.56795	2.20234	9.35647	7
TSS_4259	TATCTT	1.14109	15	TAACGA	3.50974	2.74204	7.39287	6
TSS_4261	TGGCTA	2.93679	16	TACCCT	1.08769	2.33096	6.35544	7
TSS_4262	TTGAAA	6.45894	16	TATCTC	3.97155	2.33096	12.7615	6
TSS_4263	TTGCTC	4.66181	20	GAAAAG	0.853279	3.53509	9.05018	6
TSS_4264	TTTACA	4.81732	17	TAGTTC	1.90215	2.20234	8.92181	8
TSS_4265	TTGATT	6.50751	16	TATGCA	3.8564	2.33096	12.6949	6
TSS_4267	TTTTCT	4.02457	16	TAAGTG	2.51728	2.33096	8.87281	6
TSS_4268	TGGCAG	1.53966	17	TAAAAG	4.65288	2.20234	8.39488	6
TSS_4271	TTGTGG	2.76591	17	TATGGG	3.23134	2.20234	8.19958	6
TSS_4272	TATCAA	1.09253	18	TAATAA	5.08821	2.33096	8.5117	3
TSS_4278	TTGTTT	5.87929	17	TAGCTT	2.29477	2.20234	10.3764	7
TSS_4279	TTCATG	2.35499	17	TATATT	6.49609	2.20234	11.0534	6
TSS_4280	TTGTTC	4.52431	16	TAACCA	2.95132	2.33096	9.80659	6
TSS_4281	TTGAAC	4.93943	18	TATATT	6.49609	2.33096	13.7665	6
TSS_4286	TTGCTC	4.66181	17	TATGAG	4.11793	2.20234	10.9821	7
TSS_4291	CTGTAA	1.6429	20	GATTTT	1.94832	3.53509	7.12631	8
TSS_4292	TAGTCT	2.20161	18	TATAAA	6.84064	2.33096	11.3732	6	*
TSS_4293	TTGAAC	4.93943	17	TAACTC	2.96729	2.20234	10.1091	7
TSS_4294	TTACGT	0.374847	17	TATTAC	5.25982	2.20234	7.83701	7
TSS_4300	TTTAGT	2.88725	20	TAAGAA	4.29716	3.53509	10.7195	8
TSS_4301	ATGAAA	1.43924	17	TATGGT	4.66667	2.20234	8.30825	6
TSS_4302	TTTATG	3.96164	18	TATTTT	5.74793	2.33096	12.0405	5
TSS_4303	TTGGCG	2.51884	17	TATATG	5.06075	2.20234	9.78194	6
TSS_4304	TTGCGT	3.92291	20	TATCCA	3.95558	3.53509	11.4136	4
TSS_4305	TTGTGA	3.94994	16	TATCTA	4.8042	2.33096	11.0851	6
TSS_4306	TTCATC	2.0195	17	TATATT	6.49609	2.20234	10.7179	7
TSS_4307	TTGATA	6.67204	19	GATGTA	0.905422	2.74204	10.3195	5
TSS_4308	TTGATA	6.67204	17	TAACTT	4.05179	2.20234	12.9262	6
TSS_4309	TTGTCT	5.55094	16	TAACCA	2.95132	2.33096	10.8332	3
TSS_4310	TTGTCG	4.53144	19	TATGAA	5.30142	2.74204	12.5749	6
TSS_4319	TTGATG	5.48801	19	TAAACA	4.39136	2.74204	12.6214	4
TSS_4322	TTGTTA	6.04383	17	GATAAT	3.29288	2.20234	11.539	7
TSS_4326	TTGTTA	6.04383	15	TACCTT	1.93631	2.74204	10.7222	6
TSS_4327	TTGTCG	4.53144	17	TACAAA	3.7209	2.20234	10.4547	5
TSS_4329	CTGAAT	2.10658	19	GATGGA	0.61522	2.74204	5.46384	7
TSS_4330	CTTTAA	0.116536	15	TATTCT	4.89931	2.74204	7.75788	6
TSS_4341	GTGAAA	0.702277	17	TAAAAT	6.08822	2.20234	8.99284	7
TSS_4342	TTCGCT	0.405316	19	TATGAT	5.55327	2.74204	8.70062	6
TSS_4345	TTGACG	5.15966	18	TATGGG	3.23134	2.33096	10.722	4
TSS_4349	TTATCA	2.16741	20	TAATAG	3.90472	3.53509	9.60722	8
TSS_4351	TTCTAA	2.6977	18	TAATTA	4.49182	2.33096	9.52048	6
TSS_4352	TAGCTG	1.64797	20	TACTAT	3.22458	3.53509	8.40763	4
TSS_4354	TTTAAA	4.93258	16	TATGTA	4.70503	2.33096	11.9686	4
TSS_4363	CTGTTG	0.671972	16	TAAACC	3.55871	2.33096	6.56165	7
TSS_4364	TTGTCC	4.19596	19	TAAACA	4.39136	2.74204	11.3294	5
TSS_4367	TTTTCA	4.18911	17	TATGTT	4.95688	2.20234	11.3483	5
TSS_4368	TAGCTT	2.66746	18	TAAGGT	3.66241	2.33096	8.66084	6
TSS_4369	TTGGAT	3.65359	16	TAACAA	4.39633	2.33096	10.3809	6
TSS_4371	TTGACT	6.17916	18	TACACG	1.09239	2.33096	9.60251	7	*
TSS_4372	TAGCCC	0.984128	17	TAGTAT	3.58303	2.20234	6.7695	5
TSS_4373	TTTCAA	4.44186	18	TAAGGG	2.22707	2.33096	8.9999	7
TSS_4374	TTGATA	6.67204	17	TATAGT	6.20589	2.20234	15.0803	5
TSS_4382	TTGTCG	4.53144	16	TATCTT	5.05605	2.33096	11.9185	6
TSS_4383	TGGCAC	1.20418	19	TATAAA	6.84064	2.74204	10.7869	6
TSS_4385	TATATA	1.79634	20	TATATT	6.49609	3.53509	11.8275	6
TSS_4386	TTGTTT	5.87929	18	TATACA	5.39562	2.33096	13.6059	5	*
TSS_4387	TGGATT	3.26297	20	TAAAGA	4.94978	3.53509	11.7478	4
TSS_4390	TTTCAG	3.25783	17	TATCTG	3.62071	2.20234	9.08088	6
TSS_4391	TTGATA	6.67204	20	GATATT	2.69649	3.53509	12.9036	3
TSS_4392	TTGAGC	3.05864	17	TATTTT	5.74793	2.20234	11.0089	7
TSS_4393	TTCGCT	0.405316	15	TACTGT	2.33799	2.74204	5.48534	7
TSS_4395	TGGTCG	1.28691	19	TATAAA	6.84064	2.74204	10.8696	8
TSS_4397	TTGTTA	6.04383	19	TAAGAT	4.549	2.74204	13.3349	7
TSS_4399	TTTCTT	4.49043	17	TAATAA	5.08821	2.20234	11.781	4
TSS_4401	TTGACG	5.15966	17	GATCAT	1.85284	2.20234	9.21484	6
TSS_4402	TGGCCA	2.60844	18	TAACAG	3.21284	2.33096	8.15225	7
TSS_4403	CTGTTT	1.69147	16	TAAAGA	4.94978	2.33096	8.97221	6
TSS_4405	TTTTAG	3.12033	20	TATAAT	7.09248	3.53509	13.7479	7
TSS_4407	TTGCAT	5.8037	15	TAAGGC	2.57791	2.74204	11.1236	6
TSS_4410	TTTACA	4.81732	18	TAAATC	4.40733	2.33096	11.5556	6
TSS_4411	TTGTAA	5.83073	17	TAAAAT	6.08822	2.20234	14.1213	6
TSS_4412	TTGTTT	5.87929	17	GAAAAC	1.20412	2.20234	9.28575	7
TSS_4413	TTATTT	2.33123	15	TATCTC	3.97155	2.74204	9.04482	3
TSS_4416	TTAAAA	2.91088	20	TATTGA	5.20588	3.53509	11.6518	4
TSS_4418	TATATT	1.63181	18	TATAAA	6.84064	2.33096	10.8034	9
TSS_4419	TGGCAC	1.20418	19	TATTTG	4.31259	2.74204	8.25881	3
TSS_4420	TTGATA	6.67204	20	TATTTA	5.49608	3.53509	15.7032	3
TSS_4421	TTTGTA	2.50486	15	TAATAA	5.08821	2.74204	10.3351	9
TSS_4422	TGTTTT	1.10839	15	TATTTT	5.74793	2.74204	9.59835	6
TSS_4423	TTGCAG	4.7842	20	TATATC	5.4116	3.53509	13.7309	6
TSS_4426	TTTACC	3.29781	19	TAGAGA	3.19276	2.74204	9.2326	3
TSS_4427	TTGACG	5.15966	19	TATCTT	5.05605	2.74204	12.9577	6
TSS_4428	TTTATA	5.14568	20	TATAAC	6.00799	3.53509	14.6888	6
TSS_4430	TTGATT	6.50751	17	TAAATA	5.23998	2.20234	13.9498	6
TSS_4431	TATAAA	1.58324	15	TATGGA	4.41483	2.74204	8.74011	3
TSS_4432	TTGAAA	6.45894	17	TACAAA	3.7209	2.20234	12.3822	6
TSS_4433	TTGTTT	5.87929	17	TACAAT	3.97274	2.20234	12.0544	7
TSS_4434	TTGGAT	3.65359	18	TATATA	6.24424	2.33096	12.2288	8
TSS_4437	TTACCC	0.785399	20	TATCCT	4.20743	3.53509	8.52791	6
TSS_4438	TGGATT	3.26297	17	TATGCT	4.10825	2.20234	9.57356	6
TSS_4439	TTATTC	0.976248	20	TATATT	6.49609	3.53509	11.0074	6
TSS_4440	TATATT	1.63181	17	TATTGA	5.20588	2.20234	9.04002	7
TSS_4441	TTTATT	4.98114	17	TATCTT	5.05605	2.20234	12.2395	6
TSS_4442	TTGAAT	6.29441	16	TACAAT	3.97274	2.33096	12.5981	7
TSS_4444	TATAAT	1.41871	17	TATGAC	4.46877	2.20234	8.08981	7
TSS_4446	TTGTGC	2.43042	17	TATAAT	7.09248	2.20234	11.7252	5
TSS_4450	TTTAAG	3.74854	17	TATTAC	5.25982	2.20234	11.2107	6
TSS_4452	TTGTGC	2.43042	19	TAGATT	3.73481	2.74204	8.90727	7
TSS_4453	TTTTCA	4.18911	17	TAACAA	4.39633	2.20234	10.7878	3
TSS_4456	TGGCGA	0.842908	18	TAAGGA	3.41056	2.33096	6.58443	6
TSS_4457	TTGTAA	5.83073	16	TAGATT	3.73481	2.33096	11.8965	6
TSS_4458	TGGATG	2.24347	20	TATATG	5.06075	3.53509	10.8393	6
TSS_4460	TTATCT	2.00288	16	TAAAAT	6.08822	2.33096	10.4221	3
TSS_4466	TGGCCT	2.44391	17	TATATA	6.24424	2.20234	10.8905	6
TSS_4469	TATACT	1.30345	20	GAAAAT	2.28862	3.53509	7.12716	8
TSS_4471	TTGGTC	2.51171	17	TAATTT	4.74367	2.20234	9.45771	5
TSS_4472	TTGCAT	5.8037	19	TATGAA	5.30142	2.74204	13.8472	6
TSS_4473	TGGCGA	0.842908	19	TAGACC	1.80169	2.74204	5.38663	5
TSS_4474	TTGCGA	4.08745	16	TAAGCT	3.10399	2.33096	9.5224	7
TSS_4475	TTTAAC	3.41306	17	TATTTT	5.74793	2.20234	11.3633	7
TSS_4476	TTCCTT	2.88377	17	TAGTGA	2.44459	2.20234	7.5307	8
TSS_4478	TTTATG	3.96164	20	TAGAAT	4.3312	3.53509	11.8279	5
TSS_4479	TTGATG	5.48801	20	TAAAGA	4.94978	3.53509	13.9729	4
TSS_4480	TTCCAA	2.83521	15	TATAAG	5.65715	2.74204	11.2344	8
TSS_4483	TTCCCA	2.71996	17	TATAAG	5.65715	2.20234	10.5794	5
TSS_4491	TTGTAT	5.66619	16	TAAAAT	6.08822	2.33096	14.0854	4
TSS_4494	TATACA	1.46799	17	TATTGC	4.37323	2.20234	8.04356	6
TSS_4496	TTGTTC	4.52431	17	TATGAT	5.55327	2.20234	12.2799	6
TSS_4497	TTGATT	6.50751	17	TATAAA	6.84064	2.20234	15.5505	6
TSS_4500	ATGACA	1.32399	17	TATATT	6.49609	2.20234	10.0224	7
TSS_4504	TTTCAT	4.27733	16	TATATA	6.24424	2.33096	12.8525	8
TSS_4506	TGGAGT	1.16908	17	TAACAC	3.56368	2.20234	6.93511	6
TSS_4507	TTGCAG	4.7842	19	TACTTT	2.62819	2.74204	10.1544	6
TSS_4509	TTGTAA	5.83073	20	TATATC	5.4116	3.53509	14.7774	4
TSS_4510	TTTTCT	4.02457	18	TACGTT	1.83714	2.33096	8.19267	5
TSS_4515	TTGGTG	2.8472	16	TATAGT	6.20589	2.33096	11.384	5
TSS_4517	TTGGAA	3.81813	18	TATATC	5.4116	2.33096	11.5607	7
TSS_4518	TTTAAA	4.93258	17	TACGAA	2.18168	2.20234	9.31659	7
TSS_4520	TTGCAT	5.8037	17	TAATCT	3.89504	2.20234	11.9011	6
TSS_4521	TTGAAG	5.27491	17	TAGAAT	4.3312	2.20234	11.8084	7
TSS_4524	TTGCTG	4.9973	18	TAAGAT	4.549	2.33096	11.8773	5
TSS_4526	TTGTCT	5.55094	18	TATCAA	5.4006	2.33096	13.2825	7
TSS_4528	TTGACT	6.17916	18	TATCAT	5.65244	2.33096	14.1626	5
TSS_4531	TTATAA	2.28267	15	TATTAT	6.34432	2.74204	11.369	3
TSS_4533	TTCATG	2.35499	17	TATGCA	3.8564	2.20234	8.41373	5
TSS_4537	TTGGCA	3.70288	17	TATCAG	4.21711	2.20234	10.1223	7
TSS_4538	CTGCCA	1.66516	18	TAAAGC	4.11713	2.33096	8.11325	6
TSS_4539	TGGATC	1.90799	17	TACAAG	2.53741	2.20234	6.64773	5
TSS_4542	TAGATA	3.32271	17	TATCCT	4.20743	2.20234	9.73248	6
TSS_4543	TTCTCC	1.06293	17	TAATTA	4.49182	2.20234	7.75709	8
TSS_4546	TTATAA	2.28267	20	TATTTT	5.74793	3.53509	11.5657	6
TSS_4547	TTGATA	6.67204	18	TATAAA	6.84064	2.33096	15.8436	6
TSS_4548	TTGAAT	6.29441	17	TAGCAT	2.89116	2.20234	11.3879	6
TSS_4549	GTGATT	0.750841	15	TATAAG	5.65715	2.74204	9.15003	9
TSS_4550	TTGAAA	6.45894	17	TATAGT	6.20589	2.20234	14.8672	6
TSS_4551	TTGATG	5.48801	20	TAAAGA	4.94978	3.53509	13.9729	5
TSS_4554	TTTTCG	3.00508	17	TAACAG	3.21284	2.20234	8.42026	7
TSS_4557	TTGGAA	3.81813	17	TATACA	5.39562	2.20234	11.4161	6
TSS_4559	TTGTAA	5.83073	16	TAGACT	2.88618	2.33096	11.0479	6
TSS_4560	TTGATT	6.50751	16	TATTTT	5.74793	2.33096	14.5864	7
TSS_4561	TGTTCT	0.780035	16	TAATCT	3.89504	2.33096	7.00604	7
TSS_4562	TTGATT	6.50751	16	TATCAA	5.4006	2.33096	14.2391	5
TSS_4564	TTGAAT	6.29441	16	TAAAGT	5.20163	2.33096	13.827	6
TSS_4568	TTGACA	6.34369	17	TATAGT	6.20589	2.20234	14.7519	7
TSS_4569	TTCTGA	0.816917	18	TATGGT	4.66667	2.33096	7.81455	6
TSS_4570	TATCCT	0.812743	16	TACCAT	2.5327	2.33096	5.67641	6
TSS_4571	TTATCT	2.00288	18	TATTAA	6.09247	2.33096	10.4263	9
TSS_4572	TTGATC	5.15253	16	TATAAT	7.09248	2.33096	14.576	6
TSS_4573	TTGGCT	3.53834	20	TAATCT	3.89504	3.53509	10.9685	4
TSS_4574	TTTACG	3.63329	16	TAATTC	3.65917	2.33096	9.62343	7
TSS_4575	TTGGAA	3.81813	17	TATCTT	5.05605	2.20234	11.0765	8
TSS_4576	TTGTTT	5.87929	17	TATAAG	5.65715	2.20234	13.7388	7
TSS_4580	TTGATC	5.15253	17	TAAAGT	5.20163	2.20234	12.5565	7
TSS_4581	TTGAAA	6.45894	16	TAATTT	4.74367	2.33096	13.5336	6
TSS_4584	TGGTAA	2.58619	19	TATATA	6.24424	2.74204	11.5725	3
TSS_4585	TTTATA	5.14568	20	TATATA	6.24424	3.53509	14.925	3
TSS_4588	TTGCAA	5.96823	18	TAAACG	3.20787	2.33096	11.5071	6
TSS_4589	TTGGAA	3.81813	18	TATAAA	6.84064	2.33096	12.9897	6
TSS_4592	TTGTTG	4.8598	20	TAATTT	4.74367	3.53509	13.1386	6
TSS_4593	TTAAAC	1.39136	20	TATAAA	6.84064	3.53509	11.7671	9
TSS_4598	TTGCAT	5.8037	16	TATAAA	6.84064	2.33096	14.9753	7
TSS_4599	TTTGCT	2.01197	15	GATACA	1.59602	2.74204	6.35003	8
TSS_4600	TTTCTA	4.65496	19	TAAAAT	6.08822	2.74204	13.4852	6	*
TSS_4601	TTGTTA	6.04383	16	TAATGA	4.20162	2.33096	12.5764	6
TSS_4602	TTGTAT	5.66619	18	TATTAA	6.09247	2.33096	14.0896	7
TSS_4603	TTGGAT	3.65359	18	TATTAT	6.34432	2.33096	12.3289	6
TSS_4604	TTTAAA	4.93258	20	TATATT	6.49609	3.53509	14.9638	8
TSS_4605	TTTCAT	4.27733	17	TAAATA	5.23998	2.20234	11.7196	6
TSS_4606	TTGTTC	4.52431	17	TAACCT	3.20317	2.20234	9.92981	6
TSS_4608	TTGTTT	5.87929	18	TATAAA	6.84064	2.33096	15.0509	8
TSS_4609	TTGTTT	5.87929	17	TATAAA	6.84064	2.20234	14.9223	5
TSS_4612	TAGCTT	2.66746	15	TATCAT	5.65244	2.74204	11.0619	5
TSS_4613	TTGAAA	6.45894	17	TATTAT	6.34432	2.20234	15.0056	5
TSS_4615	TGGTAT	2.42166	19	TATATC	5.4116	2.74204	10.5753	7
TSS_4616	TTCATC	2.0195	18	TATATT	6.49609	2.33096	10.8466	6
TSS_4618	TTTTCA	4.18911	20	TAATAT	5.34006	3.53509	13.0643	5
TSS_4619	TTGAAA	6.45894	16	TAATTT	4.74367	2.33096	13.5336	5
TSS_4620	TTGGAT	3.65359	20	TATAAA	6.84064	3.53509	14.0293	4
TSS_4621	TTCACT	3.04613	17	TATCGT	4.76585	2.20234	10.0143	6
TSS_4622	TTTGGA	0.410974	15	TAATGC	3.36897	2.74204	6.52198	6
TSS_4623	TTATAG	1.09863	20	GAAAAC	1.20412	3.53509	5.83784	6
TSS_4624	TTTAAA	4.93258	15	TATTTT	5.74793	2.74204	13.4225	7
TSS_4625	TTGCGT	3.92291	16	TAGAAA	4.07935	2.33096	10.3332	5
TSS_4627	TAGAAA	3.10961	17	TATTGT	5.45773	2.20234	10.7697	6
TSS_4630	TTGCAT	5.8037	15	TAATAC	4.25556	2.74204	12.8013	8
TSS_4632	TTCATT	3.37448	15	TATAAT	7.09248	2.74204	13.209	9
TSS_4633	TTGTGA	3.94994	20	TATTTA	5.49608	3.53509	12.9811	4
TSS_4634	TTGCTT	6.0168	19	GATGAC	0.669165	2.74204	9.428	4
TSS_4636	TTAATG	1.93995	18	TATTGT	5.45773	2.33096	9.72864	7
TSS_4639	TTGTAA	5.83073	17	TAAATG	4.05649	2.20234	12.0896	6
TSS_4640	TTGATC	5.15253	16	TATTCT	4.89931	2.33096	12.3828	7
TSS_4641	TTGACA	6.34369	19	TATCAA	5.4006	2.74204	14.4863	5
TSS_4642	TGGCCA	2.60844	19	TATCAT	5.65244	2.74204	11.0029	3
TSS_4643	TTCAAA	3.32592	16	TATAAA	6.84064	2.33096	12.4975	8
TSS_4644	ATGCTT	0.997095	16	TAAATT	5.49183	2.33096	8.81989	6
TSS_4646	TTGCAG	4.7842	18	TATAAG	5.65715	2.33096	12.7723	6
TSS_4649	TTGTAT	5.66619	16	TATATG	5.06075	2.33096	13.0579	6
TSS_4651	TTTATA	5.14568	20	TAATAT	5.34006	3.53509	14.0208	8
TSS_4652	GTGTTT	0.122625	17	TAGAAT	4.3312	2.20234	6.65616	6

## Sheet: E. coli
TSS	Pos	Strand	-35	Ri(-35)	Spacer (nt)	-10	Ri(-10)	GS	Ri(total)	Discriminator (nt)
EcoTSS_1538	2696729	+	TGGCAA	3.33624	17	TAAAAT	7.58746	2.20234	13.126	6
EcoTSS_0232	409274	-	ATGCAA	2.19311	17	TATCAT	6.58226	2.20234	10.9777	6
EcoTSS_1060	1807348	+	TTTTCG	3.07722	18	TATGAT	6.69372	2.33096	12.1019	6
EcoTSS_1554	2716576	-	TGGCGA	2.30663	17	TAATCT	5.50939	2.20234	10.0184	6
EcoTSS_1604	2796579	-	TGTAAA	1.40979	20	TATAAT	8.17876	3.53509	13.1236	4
EcoTSS_0981	1692584	-	TGGCAG	2.77409	20	TATCAT	6.58226	3.53509	12.8914	6
EcoTSS_1567	2734107	+	TTGCCG	5.63452	15	TATTGT	4.9946	2.74204	13.3712	7
EcoTSS_0346	611891	-	TTGATT	5.86207	18	TATTAT	7.07759	2.33096	15.2706	5
EcoTSS_0509	896271	+	ATGTTG	1.00292	17	GATAAT	4.92717	2.20234	8.13242	6
EcoTSS_0256	453658	+	CTGCAA	2.63874	19	TAGTAT	5.26706	2.74204	10.6478	7
EcoTSS_0649	1145923	-	TTGCCT	6.15291	17	CACATT	2.69087	2.20234	11.0461	7
EcoTSS_1644	2871410	-	TAGATC	0.582441	16	TATTAT	7.07759	2.33096	9.99099	8
EcoTSS_2048	3542881	+	CTGCCA	2.93238	19	TATTGT	4.9946	2.74204	10.669	4
EcoTSS_0571	997039	+	TTTAAA	3.97657	17	TATTAT	7.07759	2.20234	13.2565	6
EcoTSS_0303	532207	+	TTGCAT	5.85927	17	CATTGT	2.63429	2.20234	10.6959	6
EcoTSS_2203	3838039	-	TTTAAA	3.97657	18	TATAGT	6.09578	2.33096	12.4033	6
EcoTSS_2390	4159102	+	TTCACA	2.94104	17	TATGTT	4.80906	2.20234	9.95243	7
EcoTSS_2564	4455992	-	TTGCGC	4.09663	20	TACTTT	3.95	3.53509	11.5817	4
EcoTSS_0806	1393997	-	TTGATG	5.34368	20	TAAAAT	7.58746	3.53509	16.4662	6
EcoTSS_1057	1805399	+	CTGTCG	1.82255	18	TATGCT	5.71683	2.33096	9.87034	6
EcoTSS_0457	819081	+	ATGCAC	1.41632	18	TATCCT	5.60537	2.33096	9.35266	6
EcoTSS_1655	2891895	+	TTCCAC	1.78744	20	CATCAT	4.22196	3.53509	9.54449	7
EcoTSS_1956	3396537	-	TTGCTT	5.77891	17	TATTGT	4.9946	2.20234	12.9758	7
EcoTSS_0975	1680160	+	TAGTAA	0.808741	17	TATTGT	4.9946	2.20234	8.00567	4
EcoTSS_0417	742021	+	TCGACG	1.95535	17	TATGTT	4.80906	2.20234	8.96675	6
EcoTSS_0122	222714	-	TTGATT	5.86207	17	TAACAT	5.99096	2.20234	14.0554	7
EcoTSS_0666	1174624	+	TTTACC	3.49343	17	TATACT	7.20188	2.20234	12.8976	6
EcoTSS_0737	1277044	+	TTTACA	4.27022	16	CATAAT	5.81846	2.33096	12.4196	6
EcoTSS_0563	980154	+	ATGTAA	1.64543	17	TATACT	7.20188	2.20234	11.0496	6
EcoTSS_1237	2079350	-	TGGCAG	2.77409	17	CATAAT	5.81846	2.20234	10.7949	6
EcoTSS_0208	365567	-	TTTACA	4.27022	18	TATGTT	4.80906	2.33096	11.4102	6
EcoTSS_1588	2761807	-	TTGACG	5.71769	17	CAACCT	2.65377	2.20234	10.5738	6
EcoTSS_0888	1528575	+	TTGCTT	5.77891	17	CAAAAT	5.22716	2.20234	13.2084	6
EcoTSS_1276	2166709	+	CTGACT	2.97178	20	TACACT	5.95895	3.53509	12.4658	6
EcoTSS_2613	4549544	+	TTGACA	6.27984	17	GAACTT	0.854699	2.20234	9.33687	7
EcoTSS_2050	3543480	+	TTGAAT	5.94243	19	TATGGT	4.61073	2.74204	13.2952	4
EcoTSS_0774	1333114	+	TGGATT	3.29528	17	TAGGAT	4.8832	2.20234	10.3808	7
EcoTSS_0615	1080520	+	TTGTGT	4.28197	16	GATAAT	4.92717	2.33096	11.5401	7
EcoTSS_0785	1347153	-	TTGAGC	4.17979	18	TACAAT	6.93584	2.33096	13.4466	5
EcoTSS_1861	3243026	+	TTTTAA	3.34573	15	TATCTT	4.6976	2.74204	10.7854	6
EcoTSS_0698	1225704	+	CTTAAT	0.668514	19	TATCAT	6.58226	2.74204	9.99281	7
EcoTSS_1793	3126225	+	TTGGTT	2.26037	20	TAACAT	5.99096	3.53509	11.7864	6
EcoTSS_2123	3672782	+	TTGAAA	5.98619	18	TAATAT	6.48628	2.33096	14.8034	6
EcoTSS_2510	4374822	+	TTGAAA	5.98619	16	CAAAAT	5.22716	2.33096	13.5443	6
EcoTSS_0742	1286888	-	TTTACA	4.27022	16	TATGAT	6.69372	2.33096	13.2949	7
EcoTSS_0448	797813	-	TTGCTG	5.26052	19	TAAACT	6.61057	2.74204	14.6131	6
EcoTSS_1316	2241821	-	TTCCGT	1.49085	18	TAACAT	5.99096	2.33096	9.81277	6
EcoTSS_2278	3976393	+	TTGCCC	5.41989	16	TACGCT	4.47391	2.33096	12.2248	6
EcoTSS_2242	3920548	-	TTGAAA	5.98619	16	TATAAT	8.17876	2.33096	16.4959	6
EcoTSS_0992	1703768	+	TTGTCG	5.08684	17	GATAAT	4.92717	2.20234	12.2163	5
EcoTSS_0234	411755	-	TGGCCT	3.58612	17	CAAGCT	2.76523	2.20234	8.55369	4
EcoTSS_2021	3494861	+	TGGAAG	2.85725	17	AAACAT	2.22811	2.20234	7.2877	6
EcoTSS_1083	1840332	+	TTGCTT	5.77891	19	TATAGT	6.09578	2.74204	14.6167	8
EcoTSS_1880	3291391	+	TTGTGT	4.28197	17	TAATAT	6.48628	2.20234	12.9706	5
EcoTSS_1741	3039304	+	TTGCAT	5.85927	16	TACCAT	5.33933	2.33096	13.5296	8
EcoTSS_0814	1403978	+	TTGTTG	4.71284	17	TATCAT	6.58226	2.20234	13.4974	5
EcoTSS_0467	837438	-	TTTACA	4.27022	19	TATAAT	8.17876	2.74204	15.191	7
EcoTSS_1606	2798114	-	TCGATG	1.58135	17	CATAAT	5.81846	2.20234	9.60214	6
EcoTSS_2596	4506979	-	TTTAAC	3.19979	18	TAGAAT	6.36824	2.33096	11.899	6
EcoTSS_0693	1218771	+	TTGTCT	5.60523	16	TAATCT	5.50939	2.33096	13.4456	6
EcoTSS_1348	2308438	-	TGGTGA	1.75895	17	TATCCT	5.60537	2.20234	9.56666	6
EcoTSS_2036	3524342	+	TTGAAA	5.98619	18	GATATT	3.04251	2.33096	11.3597	6
EcoTSS_0419	747026	-	TTTTTT	3.22161	17	TATGCT	5.71683	2.20234	11.1408	6
EcoTSS_1280	2175303	-	TTTCAC	3.11663	17	TATTGT	4.9946	2.20234	10.3136	7
EcoTSS_1674	2931783	-	TTTCTT	3.76929	16	GAAGAT	2.85082	2.33096	8.95107	7
EcoTSS_1087	1846816	+	CTGACA	3.01554	17	TACGAT	5.45079	2.20234	10.6687	6
EcoTSS_1127	1910642	-	TTGAAA	5.98619	16	TACGAT	5.45079	2.33096	13.7679	6
EcoTSS_2133	3698454	+	TGGTAG	2.22641	17	TAGAAT	6.36824	2.20234	10.797	6
EcoTSS_1129	1913606	-	TAGCAT	1.31266	16	TATAAT	8.17876	2.33096	11.8224	7
EcoTSS_0227	404966	+	ATGCCG	1.9246	16	CACAAT	4.57553	2.33096	8.8311	6
EcoTSS_0927	1617117	+	TTGACT	6.23607	17	TATTAT	7.07759	2.20234	15.516	7
EcoTSS_2550	4431141	-	TGGCAT	3.29248	17	GATAAT	4.92717	2.20234	10.422	6
EcoTSS_0790	1355159	-	TGGCAA	3.33624	17	TAAGAT	6.10242	2.20234	11.641	4
EcoTSS_2375	4124934	+	TTGCAT	5.85927	17	TATGAT	6.69372	2.20234	14.7553	5
EcoTSS_0732	1271647	+	TTGCAA	5.90303	17	TATTGT	4.9946	2.20234	13.1	6
EcoTSS_1839	3202205	-	TTTACA	4.27022	20	TAACCT	5.01407	3.53509	12.8194	4
EcoTSS_0006	9277	+	CTGTCT	2.34093	18	TATCAT	6.58226	2.33096	11.2542	7
EcoTSS_1524	2663433	+	TTTCCT	4.14329	15	TATTCT	6.1007	2.74204	12.986	5
EcoTSS_0396	702249	-	ATGCCC	1.70997	16	TACACT	5.95895	2.33096	9.99988	7
EcoTSS_1870	3253037	+	TTCCCC	2.08109	17	TAGATT	4.48358	2.20234	8.76701	5
EcoTSS_1253	2109319	-	TGGTAG	2.22641	20	TACGAT	5.45079	3.53509	11.2123	6
EcoTSS_1462	2542694	-	CTGATC	1.86475	17	TATCCT	5.60537	2.20234	9.67246	6
EcoTSS_0894	1545380	+	TTGATT	5.86207	15	CAGAAT	4.00794	2.74204	12.612	6
EcoTSS_0319	570029	+	TTGTGG	3.76359	19	TACAAT	6.93584	2.74204	13.4415	7
EcoTSS_2612	4549357	-	TCGCAA	2.14069	20	TAACAT	5.99096	3.53509	11.6667	6
EcoTSS_2057	3558777	-	TTTACC	3.49343	16	TATCTT	4.6976	2.33096	10.522	3
EcoTSS_1782	3102014	+	TGGATG	2.7769	19	TAACTT	4.1063	2.74204	9.62523	5
EcoTSS_2473	4302662	-	TGGAAG	2.85725	17	GATAAT	4.92717	2.20234	9.98676	8
EcoTSS_0194	324873	-	ATGATT	2.15215	17	TATGAT	6.69372	2.20234	11.0482	6
EcoTSS_1558	2720691	+	TTGACC	5.50305	19	TATTAT	7.07759	2.74204	15.3227	7
EcoTSS_2210	3848778	-	TTGAAC	5.20941	17	TAAGGT	4.01943	2.20234	11.4312	6
EcoTSS_1440	2516278	-	TTGACA	6.27984	17	TATGAT	6.69372	2.20234	15.1759	7
EcoTSS_0398	703063	+	TTGCGA	4.87342	17	CACACT	3.59865	2.20234	10.6744	7
EcoTSS_1240	2085283	-	TTGTCA	5.649	17	CACAAT	4.57553	2.20234	12.4269	8
EcoTSS_0527	922070	+	ATGATA	2.19592	18	TAGATT	4.48358	2.33096	9.01046	6
EcoTSS_1693	2960528	-	ATGCAG	1.63096	20	CAGCAT	2.41143	3.53509	7.57748	7
EcoTSS_0257	454217	+	TTCTCG	1.74804	20	TATAAT	8.17876	3.53509	13.4619	5
EcoTSS_2568	4464233	-	TTTTTA	3.26538	15	TATATT	6.2941	2.74204	12.3015	8
EcoTSS_2409	4187787	+	TTGAGT	4.91282	20	TACTAT	5.83466	3.53509	14.2826	6
EcoTSS_0436	782348	+	TCGTAT	1.54925	15	TACACT	5.95895	2.74204	10.2502	6
EcoTSS_0723	1266405	+	CTGACT	2.97178	17	TATCAT	6.58226	2.20234	11.7564	7
EcoTSS_2508	4373723	-	TTTAAG	3.41442	20	TATAGT	6.09578	3.53509	13.0453	8
EcoTSS_0190	318001	-	TTGACT	6.23607	16	TATAGT	6.09578	2.33096	14.6628	7
EcoTSS_1989	3443339	-	TGGAAA	3.41941	15	TATCCT	5.60537	2.74204	11.7668	6
EcoTSS_2280	3980385	+	TAGACA	1.73323	17	TATTAT	7.07759	2.20234	11.0132	8
EcoTSS_1810	3155569	+	TTCCCC	2.08109	18	TACTCT	4.85777	2.33096	9.26982	7
EcoTSS_2346	4090860	-	TCGCTC	1.28355	16	TAAAAT	7.58746	2.33096	11.202	7
EcoTSS_2583	4488149	-	TTTATC	3.11943	19	TATTTT	5.19292	2.74204	11.0544	6
EcoTSS_0800	1382094	+	TTGATA	5.90584	17	CACATT	2.69087	2.20234	10.799	6
EcoTSS_1107	1881168	+	TGGCTT	3.21212	18	TAATTT	4.60162	2.33096	10.1447	7
EcoTSS_2265	3955939	+	TTTCCG	3.62491	17	TATAGT	6.09578	2.20234	11.923	6
EcoTSS_2554	4437333	-	TTGCGG	4.31127	20	TATGAT	6.69372	3.53509	14.5401	6
EcoTSS_0957	1655507	-	TGTAAA	1.40979	16	TATGAT	6.69372	2.33096	10.4345	5
EcoTSS_0143	246532	-	TTGTCG	5.08684	17	TACAAT	6.93584	2.20234	14.225	7
EcoTSS_0531	926750	-	TGGACA	3.71305	17	CAAGGT	1.65912	2.20234	7.57451	6
EcoTSS_1549	2710823	-	TTGTAT	5.31158	17	TATTGT	4.9946	2.20234	12.5085	8
EcoTSS_2146	3723377	-	CTGTAT	2.04729	17	TATACT	7.20188	2.20234	11.4515	6
EcoTSS_2128	3683670	-	CTTAAT	0.668514	15	TATACT	7.20188	2.74204	10.6124	6
EcoTSS_2166	3769834	-	TGGCGA	2.30663	17	TATTGT	4.9946	2.20234	9.50357	6
EcoTSS_1101	1875591	+	TTTATT	3.85245	17	CAAGAT	3.74211	2.20234	9.7969	6
EcoTSS_1683	2942379	+	TGGCCT	3.58612	17	CATCAT	4.22196	2.20234	10.0104	6
EcoTSS_2527	4393911	+	TGGAGT	2.34603	17	TATTTT	5.19292	2.20234	9.74129	6
EcoTSS_1196	2017609	+	TTTGTT	0.250756	15	GATAAT	4.92717	2.74204	7.91996	6
EcoTSS_1667	2922546	-	TTGTAA	5.35535	17	GATTCT	2.8491	2.20234	10.4068	6
EcoTSS_1367	2362549	+	TTTCAC	3.11663	17	TATTCT	6.1007	2.20234	11.4197	6
EcoTSS_1328	2264236	+	TTTCAA	3.89341	17	TACACT	5.95895	2.20234	12.0547	6
EcoTSS_1350	2310850	-	TTGGAT	2.34073	17	GAGAAT	3.11665	2.20234	7.65971	6
EcoTSS_2134	3705893	-	TTGACG	5.71769	17	CAGATT	2.12328	2.20234	10.0433	7
EcoTSS_2344	4087977	-	TCGTTA	1.51266	18	TATGAT	6.69372	2.33096	10.5373	6
EcoTSS_0360	638104	+	TTGTAA	5.35535	18	GATAAT	4.92717	2.33096	12.6135	6
EcoTSS_0604	1055464	+	TTGAGT	4.91282	18	TAGCAT	4.77174	2.33096	12.0155	6
EcoTSS_0392	696389	-	TTGACG	5.71769	17	CATAAT	5.81846	2.20234	13.7385	7
EcoTSS_1217	2054822	+	TAGACG	1.17108	18	TATAAT	8.17876	2.33096	11.6808	6
EcoTSS_1886	3297845	+	TAGAAG	0.877431	19	AAAGAT	2.33957	2.74204	5.95904	7
EcoTSS_1723	2998257	+	CTTCCT	0.878998	15	TATCGT	4.49927	2.74204	8.12031	6
EcoTSS_2575	4473426	+	TTTTTT	3.22161	16	TAAAAT	7.58746	2.33096	13.14	7
EcoTSS_1778	3099773	-	ATGCAA	2.19311	15	TACGCT	4.47391	2.74204	9.40905	6
EcoTSS_2328	4049966	+	ATGTTA	1.56507	18	TAAACT	6.61057	2.33096	10.5066	6
EcoTSS_1266	2151648	+	TCGCAG	1.57854	19	GACAAT	3.68424	2.74204	8.00482	6
EcoTSS_2023	3497404	+	CTGACG	2.45339	17	TATCGT	4.49927	2.20234	9.155	7
EcoTSS_1425	2481652	+	TTGTTG	4.71284	16	GACTAT	2.58306	2.33096	9.62686	9
EcoTSS_2273	3965913	+	CTGAAT	2.67813	15	TATACT	7.20188	2.74204	12.622	6
EcoTSS_1636	2855046	+	TTCCCC	2.08109	18	TATCAT	6.58226	2.33096	10.9943	6
EcoTSS_1732	3025123	+	TGGTGT	1.71519	18	AAAACT	2.84772	2.33096	6.89387	5
EcoTSS_2598	4509660	-	TTTATT	3.85245	17	TATGAT	6.69372	2.20234	12.7485	7
EcoTSS_1308	2228517	+	TTGCTG	5.26052	18	TATGCT	5.71683	2.33096	13.3083	6
EcoTSS_0793	1358991	-	TTGACA	6.27984	17	CAGATT	2.12328	2.20234	10.6055	6
EcoTSS_0250	440693	+	TGCACA	0.37425	18	TATACT	7.20188	2.33096	9.90709	7
EcoTSS_1067	1817581	-	TTGAAG	5.42404	16	TAAGAT	6.10242	2.33096	13.8574	6
EcoTSS_1404	2435905	-	ATGCCT	2.44299	16	CACACT	3.59865	2.33096	8.3726	6
EcoTSS_0733	1272832	+	TTGGCA	2.67814	17	CATTAT	4.71728	2.20234	9.59776	6
EcoTSS_0526	921899	-	TTGACG	5.71769	16	TAAATT	5.7028	2.33096	13.7514	8
EcoTSS_2602	4523846	-	TTTTCC	2.86259	15	TACCAT	5.33933	2.74204	10.944	7
EcoTSS_1939	3371684	-	ATGCCA	2.48676	18	CATTAT	4.71728	2.33096	9.535	6
EcoTSS_1945	3378148	+	TTCCAC	1.78744	18	TATAGT	6.09578	2.33096	10.2142	6
EcoTSS_1162	1951180	+	TTCCGA	1.53462	18	TAAAAT	7.58746	2.33096	11.453	5
EcoTSS_0455	816137	+	TGGTAA	2.78856	17	TAGTAT	5.26706	2.20234	10.258	6
EcoTSS_1342	2288457	+	ATGTCC	1.16229	15	TAACAT	5.99096	2.74204	9.89528	6
EcoTSS_0124	225381	+	TTGTCT	5.60523	17	AAACCT	1.25122	2.20234	9.05879	4
EcoTSS_1959	3401381	-	TTGCGA	4.87342	16	TAGTAT	5.26706	2.33096	12.4714	6
EcoTSS_0575	1006895	+	TTTATG	3.33407	19	TATAAT	8.17876	2.74204	14.2549	7
EcoTSS_2164	3765176	+	TTGTAC	4.57856	17	AATTAT	3.31474	2.20234	10.0956	7
EcoTSS_2027	3510389	-	TTGCGC	4.09663	17	GAAGAT	2.85082	2.20234	9.14979	6
EcoTSS_1897	3311364	-	TCGAAA	2.22386	16	TACCAT	5.33933	2.33096	9.89415	6
EcoTSS_1514	2650347	-	ATTACA	0.560299	17	CATAAT	5.81846	2.20234	8.5811	6
EcoTSS_2333	4058442	+	TTGCTT	5.77891	18	TAAGAT	6.10242	2.33096	14.2123	5
EcoTSS_1722	2997940	-	TTGGGT	1.31112	17	TATGAT	6.69372	2.20234	10.2072	5
EcoTSS_2432	4225625	+	CTGTCT	2.34093	20	TATACT	7.20188	3.53509	13.0779	6
EcoTSS_2340	4079954	-	TTGCGG	4.31127	16	TATCTT	4.6976	2.33096	11.3398	7
EcoTSS_2477	4314143	-	TGGTGC	0.982165	20	CATATT	3.9338	3.53509	8.45105	3
EcoTSS_1932	3352533	+	TTGACC	5.50305	17	TAAGTT	4.21776	2.20234	11.9231	6
EcoTSS_2071	3581490	+	CTGCCA	2.93238	16	TATGAT	6.69372	2.33096	11.9571	4
EcoTSS_1919	3338233	+	TTTACT	4.22645	17	CAAAAT	5.22716	2.20234	11.6559	5
EcoTSS_1908	3325781	+	TTGGTG	1.74199	18	TAGAAT	6.36824	2.33096	10.4412	5
EcoTSS_1209	2036847	-	TTTCTA	3.81306	19	TATTAT	7.07759	2.74204	13.6327	4
EcoTSS_1681	2941235	-	TGGCGA	2.30663	16	TATGCT	5.71683	2.33096	10.3544	7
EcoTSS_1803	3147517	-	TTGCGT	4.82965	19	TATACT	7.20188	2.74204	14.7736	7
EcoTSS_2617	4557669	-	ATGTAT	1.60166	18	CAAAAT	5.22716	2.33096	9.15978	6
EcoTSS_1018	1741400	+	TGGAGA	2.38979	16	TACAAT	6.93584	2.33096	11.6566	6
EcoTSS_0605	1057456	-	TTTATA	3.89622	18	CATACT	4.84157	2.33096	11.0688	6
EcoTSS_0243	429800	+	TTGCGA	4.87342	17	GAAACT	3.35898	2.20234	10.4347	6
EcoTSS_1963	3408270	+	TTTCAT	3.84965	17	TAATAT	6.48628	2.20234	12.5383	7
EcoTSS_0415	738717	+	TTTCGA	2.8638	18	TAACTT	4.1063	2.33096	9.30106	5
EcoTSS_1284	2181720	-	TTCCAC	1.78744	18	TACTAT	5.83466	2.33096	9.95306	5
EcoTSS_0411	723712	-	TTGAAC	5.20941	18	CAAAAT	5.22716	2.33096	12.7675	6
EcoTSS_0823	1417643	-	TTGACA	6.27984	17	TATAGT	6.09578	2.20234	14.578	6
EcoTSS_2471	4295172	-	TTTTTT	3.22161	17	TATACT	7.20188	2.20234	12.6258	6
EcoTSS_2383	4148378	-	TTCTAA	2.01655	15	TATATT	6.2941	2.74204	11.0527	7
EcoTSS_2458	4271956	-	TTCATT	2.52327	15	CATAAT	5.81846	2.74204	11.0838	5
EcoTSS_2525	4392115	-	TCGTCG	1.32451	20	TATACT	7.20188	3.53509	12.0615	6
EcoTSS_1257	2135887	+	TTGCAT	5.85927	17	CATGAT	4.33342	2.20234	12.395	6
EcoTSS_0206	357938	-	TTGTCA	5.649	18	TATGAT	6.69372	2.33096	14.6737	7
EcoTSS_0088	174933	+	TCGTAG	1.03086	17	TATTCT	6.1007	2.20234	9.33389	7
EcoTSS_1282	2176808	+	TTTAAA	3.97657	16	TATTGT	4.9946	2.33096	11.3021	6
EcoTSS_1455	2531972	+	CTGCAG	2.07658	20	TACCGT	3.25634	3.53509	8.86802	7
EcoTSS_1613	2812824	+	TTTTCT	3.59561	19	GAGTCT	1.03858	2.74204	7.37623	8
EcoTSS_2132	3698159	+	TTGTAA	5.35535	17	TATTCT	6.1007	2.20234	13.6584	6
EcoTSS_1139	1923089	-	CTTAAT	0.668514	20	AAAGTT	0.454906	3.53509	4.65851	9
EcoTSS_2060	3559931	+	TTTACG	3.70807	20	CATAAT	5.81846	3.53509	13.0616	7
EcoTSS_0174	289564	-	TTGCAA	5.90303	17	TAAAGT	5.50447	2.20234	13.6098	7
EcoTSS_2113	3654983	+	CTGCAT	2.59497	20	TAGATT	4.48358	3.53509	10.6136	6
EcoTSS_2481	4324956	+	TTGCCT	6.15291	15	GATAAT	4.92717	2.74204	13.8221	8
EcoTSS_0332	584887	-	TTGACT	6.23607	16	AAAAAT	3.82461	2.33096	12.3916	8
EcoTSS_1281	2176653	-	TGGAAA	3.41941	20	GATTAT	3.82599	3.53509	10.7805	3
EcoTSS_0151	256502	+	TTGTTC	4.49821	19	TACAAT	6.93584	2.74204	14.1761	7
EcoTSS_1815	3165768	-	TTGAGC	4.17979	17	TATTGT	4.9946	2.20234	11.3767	6
EcoTSS_0772	1328844	+	TTGCGT	4.82965	16	TACAGT	4.85285	2.33096	12.0135	7
EcoTSS_1751	3057480	-	TGGAGC	1.61301	18	TATGCT	5.71683	2.33096	9.6608	6
EcoTSS_0177	294844	-	TTGATC	5.12905	16	TATCGT	4.49927	2.33096	11.9593	7
EcoTSS_0679	1197892	+	CTGAAG	2.15975	17	TATACT	7.20188	2.20234	11.564	6
EcoTSS_0872	1504178	+	TTGTCC	4.87221	18	TAAACT	6.61057	2.33096	13.8137	4
EcoTSS_1854	3233926	+	TGGCTC	2.4791	18	TAAAAT	7.58746	2.33096	12.3975	6
EcoTSS_1031	1763868	-	TTGCCC	5.41989	17	GAAAAT	4.33586	2.20234	11.9581	6
EcoTSS_0480	855023	-	TTTCAC	3.11663	18	TATAAT	8.17876	2.33096	13.6264	6
EcoTSS_2017	3488873	-	TGGTAA	2.78856	20	TAAAAT	7.58746	3.53509	13.9111	6
EcoTSS_1500	2621030	+	TGGACA	3.71305	20	TAATAT	6.48628	3.53509	13.7344	4
EcoTSS_0933	1625451	+	CTGAAC	1.94511	18	TAGGCT	3.90631	2.33096	8.18238	7
EcoTSS_1271	2163617	+	TTTACC	3.49343	17	TACAAT	6.93584	2.20234	12.6316	6
EcoTSS_0601	1051218	+	TTGAAT	5.94243	19	TAACAT	5.99096	2.74204	14.6754	5
EcoTSS_1982	3433087	+	TTCAGG	1.05563	16	CATCCT	3.24507	2.33096	6.63166	6
EcoTSS_0804	1389970	+	TTGATC	5.12905	17	CAAAAT	5.22716	2.20234	12.5585	6
EcoTSS_1391	2418709	-	TTTCCC	3.41027	20	GATAAT	4.92717	3.53509	11.8725	6
EcoTSS_2293	4002225	-	TGGTAG	2.22641	20	TAAACT	6.61057	3.53509	12.3721	6
EcoTSS_0915	1602776	+	TCGCCG	1.87219	17	TATTTT	5.19292	2.20234	9.26745	6
EcoTSS_0487	865760	+	TTGAAT	5.94243	20	GATATT	3.04251	3.53509	12.52	9
EcoTSS_2434	4228359	+	TTTTAT	3.30197	16	TATATT	6.2941	2.33096	11.927	3
EcoTSS_1877	3273229	+	TTTCTG	3.2509	15	CATTCT	3.74039	2.74204	9.73334	6
EcoTSS_1930	3351071	-	TTTATA	3.89622	20	TATTAT	7.07759	3.53509	14.5089	6
EcoTSS_0282	493101	+	TTGAAC	5.20941	17	GATAAT	4.92717	2.20234	12.3389	6
EcoTSS_1927	3346448	+	TTTAGG	2.38481	20	CATACT	4.84157	3.53509	10.7615	7
EcoTSS_1762	3081973	-	TTGAAG	5.42404	17	TACGGT	3.3678	2.20234	10.9942	7
EcoTSS_0272	478512	-	TTCCCC	2.08109	16	TAAAAT	7.58746	2.33096	11.9995	5
EcoTSS_1300	2220176	+	CTGAAT	2.67813	15	TATTCT	6.1007	2.74204	11.5209	7
EcoTSS_0281	491279	+	TCGCCG	1.87219	17	TAGCAT	4.77174	2.20234	8.84626	6
EcoTSS_0055	113322	-	CTGCGA	1.60912	18	TACAAT	6.93584	2.33096	10.8759	5
EcoTSS_1461	2541722	-	TCGAAA	2.22386	17	TACGCT	4.47391	2.20234	8.9001	6
EcoTSS_0676	1194231	+	TTTCAT	3.84965	17	TAGTAT	5.26706	2.20234	11.319	6
EcoTSS_2547	4426930	+	TTTACC	3.49343	17	TATGCT	5.71683	2.20234	11.4126	6
EcoTSS_1657	2898384	-	TAGCAG	0.79427	15	AAAAAT	3.82461	2.74204	7.36092	7
EcoTSS_0938	1633917	-	ATGTTG	1.00292	16	TATCAT	6.58226	2.33096	9.91614	7
EcoTSS_0053	110745	+	TTGCAG	5.34088	17	AAATAT	2.72343	2.20234	10.2666	6
EcoTSS_2453	4262307	+	TCGTCA	1.88666	17	TAAAGT	5.50447	2.20234	9.59347	6
EcoTSS_2493	4350711	+	TTCTTA	1.93619	18	TATGAT	6.69372	2.33096	10.9609	5
EcoTSS_2582	4484133	-	TTGAGT	4.91282	15	TAAGAT	6.10242	2.74204	13.7573	6
EcoTSS_1773	3093082	+	TAGATC	0.582441	15	TACACT	5.95895	2.74204	9.28343	6
EcoTSS_0993	1710698	+	TTGTCT	5.60523	16	GAACAT	2.73936	2.33096	10.6756	8
EcoTSS_0133	236021	+	TTTCTA	3.81306	19	TAGACT	5.39135	2.74204	11.9464	6
EcoTSS_0647	1144163	+	TGGCGC	1.52985	17	TAGAAT	6.36824	2.20234	10.1004	8
EcoTSS_2065	3572960	-	TTGCGA	4.87342	16	TATGGT	4.61073	2.33096	11.8151	7
EcoTSS_0207	361270	-	TGTACT	1.65967	18	AAGCAT	1.00889	2.33096	4.99952	6
EcoTSS_2002	3464769	-	TTGACT	6.23607	16	TACTCT	4.85777	2.33096	13.4248	7
EcoTSS_0405	712066	-	CTTATT	0.588158	16	CACAAT	4.57553	2.33096	7.49465	7
EcoTSS_2463	4276089	-	TGGCGA	2.30663	16	TACAAT	6.93584	2.33096	11.5734	6
EcoTSS_2033	3520829	-	TGGGCA	0.111355	20	TAGTAT	5.26706	3.53509	8.91351	6
EcoTSS_1700	2968416	+	TTGACC	5.50305	16	TATAAT	8.17876	2.33096	16.0128	6
EcoTSS_0925	1615019	+	TTGTAT	5.31158	18	TAAGAT	6.10242	2.33096	13.745	6
EcoTSS_1892	3303882	-	CTGTCT	2.34093	18	TACAGT	4.85285	2.33096	9.52475	7
EcoTSS_0094	182447	+	ATGCCG	1.9246	17	TATGCT	5.71683	2.20234	9.84377	7
EcoTSS_0397	702929	-	TGGCTA	3.25589	17	TATCAT	6.58226	2.20234	12.0405	7
EcoTSS_2586	4494406	+	TTGCAT	5.85927	16	TATAAT	8.17876	2.33096	16.369	7
EcoTSS_0423	765122	-	TTTACA	4.27022	16	CATAAT	5.81846	2.33096	12.4196	6
EcoTSS_0452	808524	+	TTGTAA	5.35535	17	TAGGTT	2.99854	2.20234	10.5562	7
EcoTSS_1746	3053495	-	TGGTCC	2.30542	17	TAGCAT	4.77174	2.20234	9.2795	6
EcoTSS_0069	137043	+	TTGACC	5.50305	19	TATGCT	5.71683	2.74204	13.9619	5
EcoTSS_1395	2425959	-	CTGCGA	1.60912	18	TATCTT	4.6976	2.33096	8.63769	7
EcoTSS_0421	753944	-	TTTCAC	3.11663	17	AACAGT	1.09	2.20234	6.40896	6
EcoTSS_0960	1661369	+	TTGTCC	4.87221	16	TACAAT	6.93584	2.33096	14.139	4
EcoTSS_0675	1193024	-	TGTCAT	1.28286	16	TAGAAT	6.36824	2.33096	9.98207	7
EcoTSS_1800	3141025	-	TTCCTC	1.70709	17	CATAAT	5.81846	2.20234	9.72788	6
EcoTSS_2334	4071737	+	TTTTTA	3.26538	15	TAAAAT	7.58746	2.74204	13.5949	6
EcoTSS_1513	2642935	-	TAGTCA	1.10239	17	TATAAT	8.17876	2.20234	11.4835	7
EcoTSS_1686	2945404	+	TTGCAT	5.85927	16	TATAGT	6.09578	2.33096	14.286	8
EcoTSS_2041	3530702	+	TTCCAC	1.78744	20	GATAAT	4.92717	3.53509	10.2497	7
EcoTSS_1726	3007766	+	TGGAAA	3.41941	17	CACCGT	0.896041	2.20234	6.51778	6
EcoTSS_1111	1891279	-	TGGCGA	2.30663	17	CATAAT	5.81846	2.20234	10.3274	6
EcoTSS_1122	1905108	-	TTGCCC	5.41989	16	TACACT	5.95895	2.33096	13.7098	6
EcoTSS_2571	4470574	-	TTGCGC	4.09663	16	TATAAT	8.17876	2.33096	14.6064	7
EcoTSS_0186	312027	-	TTGAAA	5.98619	17	TATCTT	4.6976	2.20234	12.8861	7
EcoTSS_1307	2228429	-	TTTAAT	3.93281	17	TAACAT	5.99096	2.20234	12.1261	6
EcoTSS_2296	4003859	+	TTGCAG	5.34088	17	GAAAAT	4.33586	2.20234	11.8791	7
EcoTSS_0347	613248	+	TTGCGC	4.09663	17	CAGTCT	1.92987	2.20234	8.22884	6
EcoTSS_0044	84155	+	TTGAGT	4.91282	18	TAGATT	4.48358	2.33096	11.7274	6
EcoTSS_2584	4489327	-	TGGCTT	3.21212	16	TATTTT	5.19292	2.33096	10.736	6
EcoTSS_0824	1418265	-	TTGCCT	6.15291	18	GAATAT	3.23468	2.33096	11.7186	6
EcoTSS_2404	4175732	+	CTGATC	1.86475	17	TATTCT	6.1007	2.20234	10.1678	7
EcoTSS_0331	582819	+	TTGCAA	5.90303	17	AAAAAT	3.82461	2.20234	11.93	6
EcoTSS_0875	1507739	+	TTTACC	3.49343	16	CACGAT	3.09049	2.33096	8.91489	6
EcoTSS_0068	136940	-	TGGTCG	2.52006	20	TAACGT	3.90797	3.53509	9.96311	6
EcoTSS_0449	802557	+	CTGATC	1.86475	19	TATTCT	6.1007	2.74204	10.7075	6
EcoTSS_2661	4622879	+	TTGCCA	6.19668	18	TAGCCT	3.79485	2.33096	12.3225	5
EcoTSS_2308	4019933	+	TCGCTC	1.28355	18	TATAAT	8.17876	2.33096	11.7933	5
EcoTSS_0556	967476	+	TGGTGA	1.75895	16	TACCAT	5.33933	2.33096	9.42925	7
EcoTSS_0107	202073	+	TTCTTA	1.93619	19	TATTAT	7.07759	2.74204	11.7558	5
EcoTSS_1602	2795098	-	TGGCAG	2.77409	16	TACGCT	4.47391	2.33096	9.57896	6
EcoTSS_1292	2202424	+	TTGCAA	5.90303	17	TATAAT	8.17876	2.20234	16.2841	6
EcoTSS_2413	4194885	-	TTGCAC	5.12624	17	CATGTT	2.44876	2.20234	9.77734	6
EcoTSS_2213	3851362	+	TTTATT	3.85245	15	TATAAT	8.17876	2.74204	14.7733	8
EcoTSS_1727	3013080	+	ATGACT	2.52615	17	TATACT	7.20188	2.20234	11.9304	6
EcoTSS_0739	1286409	-	TTCCCA	2.85787	17	TATTCT	6.1007	2.20234	11.1609	6
EcoTSS_2183	3806539	+	TGGTAA	2.78856	17	TAGAAT	6.36824	2.20234	11.3591	7
EcoTSS_0809	1396683	-	TTTCAT	3.84965	15	TAATCT	5.50939	2.74204	12.1011	7
EcoTSS_2566	4458535	-	TTGGGG	0.792732	15	TAATCT	5.50939	2.74204	9.04416	6
EcoTSS_1340	2284227	+	TTGCAA	5.90303	16	TAGTAT	5.26706	2.33096	13.5011	8
EcoTSS_1665	2918895	-	TCGTCA	1.88666	19	TATCGT	4.49927	2.74204	9.12797	4
EcoTSS_0956	1653749	+	ATGTAT	1.60166	15	TAATAT	6.48628	2.74204	10.83	4
EcoTSS_2377	4126658	+	TTGACG	5.71769	17	TACTCT	4.85777	2.20234	12.7778	6
EcoTSS_1091	1860488	-	TTGCCA	6.19668	19	TAGAAT	6.36824	2.74204	15.307	7
EcoTSS_1147	1932738	-	TTCACC	2.16425	17	TACACT	5.95895	2.20234	10.3255	4
EcoTSS_1747	3053512	+	TCGTCA	1.88666	19	TATGCT	5.71683	2.74204	10.3455	5
EcoTSS_1086	1846727	-	CTGTAA	2.09105	18	TAATTT	4.60162	2.33096	9.02364	5
EcoTSS_0754	1306697	-	TTGCCA	6.19668	16	TAAACT	6.61057	2.33096	15.1382	6
EcoTSS_0015	18553	+	TTTATT	3.85245	17	TAGCGT	2.68875	2.20234	8.74354	6
EcoTSS_1672	2929056	+	TAGCCT	1.6063	17	TACCCT	4.36245	2.20234	8.17109	6
EcoTSS_1884	3296930	+	TTGCGC	4.09663	16	CAGGCT	1.54601	2.33096	7.9736	6
EcoTSS_2185	3809198	-	TTTTTT	3.22161	16	CATATT	3.9338	2.33096	9.48637	6
EcoTSS_1023	1745115	+	TTTCTC	3.03627	19	CAAACT	4.25027	2.74204	10.0286	6
EcoTSS_0500	886587	-	TTGTGT	4.28197	20	TAATGT	4.40329	3.53509	12.2204	6
EcoTSS_1921	3340032	+	TTGGTA	2.30414	19	CAATAT	4.12598	2.74204	9.17216	4
EcoTSS_1814	3164043	-	CTGTGA	1.06144	19	TAGTAT	5.26706	2.74204	9.07054	7
EcoTSS_0906	1577372	-	TTGCCA	6.19668	18	CACAAT	4.57553	2.33096	13.1032	6
EcoTSS_2167	3770212	+	TGGACA	3.71305	17	CAGATT	2.12328	2.20234	8.03867	7
EcoTSS_0725	1268546	+	TTGTAA	5.35535	17	TATTCT	6.1007	2.20234	13.6584	6
EcoTSS_1451	2529302	-	TTGCAC	5.12624	17	TACTCT	4.85777	2.20234	12.1864	6
EcoTSS_0249	440597	-	TTGCTA	5.82267	16	TACCAT	5.33933	2.33096	13.493	6
EcoTSS_1497	2618931	-	TTGCCG	5.63452	16	TATAAT	8.17876	2.33096	16.1443	5
EcoTSS_0218	393638	+	TGGTCC	2.30542	15	AAATAT	2.72343	2.74204	7.77089	4
EcoTSS_0344	607179	+	CTGTGT	1.01768	20	TAATAT	6.48628	3.53509	11.039	7
EcoTSS_0866	1496853	+	TGGTCC	2.30542	18	TACAGT	4.85285	2.33096	9.48923	6
EcoTSS_1574	2739846	+	TTGATG	5.34368	20	TATTTT	5.19292	3.53509	14.0717	7
EcoTSS_1332	2268700	+	TTTCCG	3.62491	15	TATAGT	6.09578	2.74204	12.4627	6
EcoTSS_2169	3775315	+	TTGCCA	6.19668	17	AACCAT	1.57648	2.20234	9.9755	8
EcoTSS_0632	1115994	+	TGGATG	2.7769	20	TATCAT	6.58226	3.53509	12.8942	6
EcoTSS_1188	2001699	-	TTCTAA	2.01655	16	GACGAT	2.1992	2.33096	6.54671	9
EcoTSS_1354	2317933	-	TTGCGG	4.31127	17	TACCTT	3.45467	2.20234	9.96828	6
EcoTSS_1670	2926125	+	CTGATA	2.64154	17	TATCTT	4.6976	2.20234	9.54148	7
EcoTSS_1682	2941341	+	TTGTAT	5.31158	17	CACGAT	3.09049	2.20234	10.6044	6
EcoTSS_1407	2439761	+	TTGCGC	4.09663	17	TAAGAT	6.10242	2.20234	12.4014	6
EcoTSS_2016	3488243	-	TTGCCA	6.19668	19	TATTTT	5.19292	2.74204	14.1316	6
EcoTSS_0759	1311722	-	CTGCCA	2.93238	18	TACAAT	6.93584	2.33096	12.1992	6
EcoTSS_1770	3089091	+	TTGCCA	6.19668	18	TACACT	5.95895	2.33096	14.4866	6
EcoTSS_1005	1723969	-	TTGCTA	5.82267	20	AATAAT	4.41591	3.53509	13.7737	3
EcoTSS_0156	262546	-	TTGCGG	4.31127	19	TACGAT	5.45079	2.74204	12.5041	7
EcoTSS_2559	4445686	+	TTGCGC	4.09663	19	TAAAAT	7.58746	2.74204	14.4261	6
EcoTSS_1403	2434913	-	CTGAAA	2.7219	18	TATGAT	6.69372	2.33096	11.7466	6
EcoTSS_2543	4423048	+	TTGAGT	4.91282	17	TACTAT	5.83466	2.20234	12.9498	5
EcoTSS_1343	2288488	-	TAGTAG	0.246589	16	TAGAAT	6.36824	2.33096	8.94579	6
EcoTSS_0018	21207	-	CTGTAT	2.04729	18	TAGAAT	6.36824	2.33096	10.7465	8
EcoTSS_1329	2265818	+	TTCTCT	2.26643	17	CAGGAT	2.5229	2.20234	6.99166	6
EcoTSS_1119	1901625	+	TTGGTA	2.30414	16	CATGCT	3.35653	2.33096	7.99163	7
EcoTSS_0990	1702788	+	TTGTCG	5.08684	18	TATTAT	7.07759	2.33096	14.4954	7
EcoTSS_0039	77367	+	TTTATT	3.85245	16	AATAAT	4.41591	2.33096	10.5993	7
EcoTSS_1233	2069342	+	TTGTCC	4.87221	17	TAGAAT	6.36824	2.20234	13.4428	6
EcoTSS_0226	404921	-	TTGTGT	4.28197	18	CATAGT	3.73547	2.33096	10.3484	7
EcoTSS_1948	3382494	-	TTGTTT	5.23123	16	TATATT	6.2941	2.33096	13.8563	6
EcoTSS_0720	1262195	-	TGGCAA	3.33624	16	TATGGT	4.61073	2.33096	10.2779	6
EcoTSS_0403	710744	-	TTCCGC	0.757831	17	TATGAT	6.69372	2.20234	9.65389	7
EcoTSS_0420	748408	-	CTGACA	3.01554	18	TATTAT	7.07759	2.33096	12.4241	6
EcoTSS_2667	4631795	-	CTGTAA	2.09105	15	TATACT	7.20188	2.74204	12.035	6
EcoTSS_0383	690177	-	TGGCGA	2.30663	16	TATTAT	7.07759	2.33096	11.7152	6
EcoTSS_0302	531614	+	TTGATG	5.34368	17	TAGATT	4.48358	2.20234	12.0296	7
EcoTSS_0909	1588175	-	TTTAGT	2.9032	20	CATAAT	5.81846	3.53509	12.2567	6
EcoTSS_0736	1277000	-	ATGAGA	1.24666	15	TAAAAT	7.58746	2.74204	11.5762	7
EcoTSS_1463	2543697	-	TTGACA	6.27984	17	GAGTCT	1.03858	2.20234	9.52075	6
EcoTSS_0081	159172	-	TTCTCA	2.31019	17	TATGAT	6.69372	2.20234	11.2063	5
EcoTSS_1225	2063871	-	TGGATT	3.29528	17	CAGTAT	2.90676	2.20234	8.40438	7
EcoTSS_0751	1297662	+	TAGCTA	1.27607	18	TATGAT	6.69372	2.33096	10.3007	6
EcoTSS_0614	1078434	+	TTGTGA	4.32574	17	CAGGAT	2.5229	2.20234	9.05097	6
EcoTSS_0943	1638332	-	TTGTGA	4.32574	17	GAGAAT	3.11665	2.20234	9.64472	6
EcoTSS_0058	118679	-	TGGTGC	0.982165	17	TAGCAT	4.77174	2.20234	7.95624	6
EcoTSS_1808	3153325	+	TTGAGA	4.95658	17	CACAAT	4.57553	2.20234	11.7345	7
EcoTSS_0180	301806	-	TCGCAA	2.14069	20	TAGAAT	6.36824	3.53509	12.044	5
EcoTSS_2032	3517188	-	TTGCCA	6.19668	18	GATAAT	4.92717	2.33096	13.4548	7
EcoTSS_0157	265449	-	ATGAAT	2.23251	17	TAACAT	5.99096	2.20234	10.4258	5
EcoTSS_2020	3490542	+	TTTAAA	3.97657	17	TAAAAT	7.58746	2.20234	13.7664	7
EcoTSS_1014	1735360	-	TTTCAT	3.84965	17	CATGCT	3.35653	2.20234	9.40851	6
EcoTSS_1379	2405531	+	TTCAAA	2.64739	17	TACATT	5.05118	2.20234	9.90091	6
EcoTSS_2297	4005749	+	TAGTCA	1.10239	17	CAGTAT	2.90676	2.20234	6.21148	6
EcoTSS_0139	240319	+	TTGGAA	2.3845	17	TATCGT	4.49927	2.20234	9.0861	6
EcoTSS_1081	1839485	+	TTTCTG	3.2509	18	TATTAT	7.07759	2.33096	12.6595	4
EcoTSS_0290	504112	+	TTGTCT	5.60523	17	TATTTT	5.19292	2.20234	13.0005	7
EcoTSS_2131	3694387	-	TTGAAA	5.98619	17	TAGCAT	4.77174	2.20234	12.9603	7
EcoTSS_1409	2443739	-	ATGTAC	0.868642	19	TAGTCT	4.29018	2.74204	7.90086	5
EcoTSS_2459	4272107	+	TAGTAA	0.808741	18	TACAAT	6.93584	2.33096	10.0755	6
EcoTSS_1155	1944032	-	TGGATA	3.33905	17	TATCAT	6.58226	2.20234	12.1236	5
EcoTSS_1526	2666989	-	TTGACC	5.50305	20	GATGTT	1.55746	3.53509	10.5956	4
EcoTSS_0284	496357	+	TTGAGG	4.39443	17	TATCGT	4.49927	2.20234	11.096	5
EcoTSS_1453	2530399	+	TTCCGC	0.757831	16	TATGCT	5.71683	2.33096	8.80563	7
EcoTSS_0765	1321212	+	TTTCAG	3.33126	18	TATGAT	6.69372	2.33096	12.3559	6
EcoTSS_1481	2583590	+	TTCTTT	1.89243	17	TATTCT	6.1007	2.20234	10.1955	6
EcoTSS_1582	2749781	+	TTTACT	4.22645	16	TATACT	7.20188	2.33096	13.7593	6
EcoTSS_2347	4095703	+	TTTTTT	3.22161	15	GAAAAT	4.33586	2.74204	10.2995	7
EcoTSS_1933	3359153	+	TTTACA	4.27022	16	TATACT	7.20188	2.33096	13.8031	6
EcoTSS_2362	4110734	+	TTGTTG	4.71284	20	TATGGT	4.61073	3.53509	12.8587	6
EcoTSS_2011	3479296	+	ATTACA	0.560299	17	TAACAT	5.99096	2.20234	8.75359	6
EcoTSS_1291	2192291	+	CTTACT	0.96216	18	TACTAT	5.83466	2.33096	9.12778	5
EcoTSS_0856	1488777	-	TTGCCC	5.41989	17	TAAGCT	5.12553	2.20234	12.7478	6
EcoTSS_1788	3109285	-	TTTACC	3.49343	17	GATACT	3.95028	2.20234	9.64605	6
EcoTSS_0275	480019	-	ATGAAA	2.27627	17	TATAGT	6.09578	2.20234	10.5744	6
EcoTSS_0307	553246	-	TTGACG	5.71769	16	CAAAAT	5.22716	2.33096	13.2758	7
EcoTSS_1116	1896407	+	TTCTCG	1.74804	20	TACACT	5.95895	3.53509	11.2421	6
EcoTSS_2095	3632673	-	ATGATA	2.19592	15	TAAGAT	6.10242	2.74204	11.0404	6
EcoTSS_0832	1433121	-	CTGACA	3.01554	17	TACCAT	5.33933	2.20234	10.5572	7
EcoTSS_0416	741892	-	TTTATA	3.89622	20	TATATT	6.2941	3.53509	13.7254	6
EcoTSS_2063	3566231	-	TTGATT	5.86207	18	AAGTAT	1.50421	2.33096	9.69725	6
EcoTSS_0902	1564019	-	TTTCCG	3.62491	18	TATCAT	6.58226	2.33096	12.5381	6
EcoTSS_1692	2957031	-	TTGCGC	4.09663	17	TATGAT	6.69372	2.20234	12.9927	7
EcoTSS_1753	3065255	-	CTGTAA	2.09105	18	TATCTT	4.6976	2.33096	9.11962	7
EcoTSS_0639	1123304	-	TTGATA	5.90584	17	CATACT	4.84157	2.20234	12.9497	6
EcoTSS_1372	2375024	-	TCGCCG	1.87219	19	TAACCT	5.01407	2.74204	9.62829	6
EcoTSS_0994	1712376	+	TTTTTT	3.22161	17	TACCAT	5.33933	2.20234	10.7633	5
EcoTSS_1175	1986088	-	CTGTTT	1.96693	17	TAACAT	5.99096	2.20234	10.1602	7
EcoTSS_1689	2947198	+	CTGATA	2.64154	17	TAAAAT	7.58746	2.20234	12.4313	6
EcoTSS_2149	3727694	-	TTTACG	3.70807	19	TACGAT	5.45079	2.74204	11.9009	6
EcoTSS_1011	1732160	-	TTTCCG	3.62491	17	TACAAT	6.93584	2.20234	12.7631	5
EcoTSS_2260	3946052	+	TCGTTA	1.51266	19	TACACT	5.95895	2.74204	10.2136	7
EcoTSS_1495	2614009	+	TCGCTT	2.01657	16	GAAACT	3.35898	2.33096	7.70651	7
EcoTSS_2216	3854418	+	TTTCGT	2.82004	15	TATGCT	5.71683	2.74204	11.2789	6
EcoTSS_2548	4427803	+	TTCATC	1.79025	15	TAATAT	6.48628	2.74204	11.0186	6
EcoTSS_2331	4056196	+	TTTAAA	3.97657	17	TATCAT	6.58226	2.20234	12.7612	7
EcoTSS_0642	1127006	+	TAGCAA	1.35642	16	TAGACT	5.39135	2.33096	9.07874	6
EcoTSS_2240	3913244	-	TTTTTT	3.22161	15	TAAATT	5.7028	2.74204	11.6664	6
EcoTSS_1227	2065942	-	TGTACA	1.70343	17	CATGAT	4.33342	2.20234	8.23919	6
EcoTSS_0945	1639856	+	TAGCTT	1.2323	16	TATAGT	6.09578	2.33096	9.65904	7
EcoTSS_2562	4453669	-	CTGAGC	0.915499	20	TAAGAT	6.10242	3.53509	10.553	6
EcoTSS_2368	4117379	-	TTGCCA	6.19668	18	TATACT	7.20188	2.33096	15.7295	6
EcoTSS_1868	3252264	-	TGGACG	3.1509	17	TATTCT	6.1007	2.20234	11.4539	7
EcoTSS_0023	28287	+	TTTCAC	3.11663	17	TATCAT	6.58226	2.20234	11.9012	6
EcoTSS_1931	3352099	-	TCGCCG	1.87219	17	CAGGCT	1.54601	2.20234	5.62053	6
EcoTSS_2236	3895947	+	TTGCTG	5.26052	17	CAGAAT	4.00794	2.20234	11.4708	8
EcoTSS_1046	1790784	-	TTGAAA	5.98619	18	TAAATT	5.7028	2.33096	14.02	5
EcoTSS_0464	830008	+	TTTATG	3.33407	20	TACACT	5.95895	3.53509	12.8281	7
EcoTSS_0941	1636322	-	TGTAAA	1.40979	20	TAATAT	6.48628	3.53509	11.4312	6
EcoTSS_0312	557004	-	CTGACA	3.01554	17	CAAAAT	5.22716	2.20234	10.445	6
EcoTSS_1432	2507477	+	TTGTCA	5.649	17	TAAAGT	5.50447	2.20234	13.3558	6
EcoTSS_2072	3584877	-	ATGATT	2.15215	17	CAGGCT	1.54601	2.20234	5.90049	5
EcoTSS_0561	972721	+	TTCATT	2.52327	16	CAAAAT	5.22716	2.33096	10.0814	6
EcoTSS_1033	1767036	+	TGTTAA	0.778945	20	CATTAT	4.71728	3.53509	9.03132	4
EcoTSS_0884	1524118	-	TTGCAT	5.85927	17	TAGGAT	4.8832	2.20234	12.9448	5
EcoTSS_0951	1646462	+	TTGACC	5.50305	17	TAATCT	5.50939	2.20234	13.2148	7
EcoTSS_1254	2111257	-	TTGTTT	5.23123	17	GACAAT	3.68424	2.20234	11.1178	6
EcoTSS_0314	563921	+	TTGACT	6.23607	16	TATAAT	8.17876	2.33096	16.7458	6
EcoTSS_1123	1905817	-	TGGAAC	2.64262	17	TATGTT	4.80906	2.20234	9.65402	7
EcoTSS_0233	409344	+	TTGCCA	6.19668	17	TACGCT	4.47391	2.20234	12.8729	6
EcoTSS_1759	3077392	-	TTGCTT	5.77891	17	TATTTT	5.19292	2.20234	13.1742	6
EcoTSS_0262	462986	+	CTGATG	2.07939	20	GAAAAT	4.33586	3.53509	9.95034	6
EcoTSS_1247	2097696	-	TTGACC	5.50305	18	AAAACT	2.84772	2.33096	10.6817	6
EcoTSS_2084	3604414	+	TCGTCC	1.10987	18	AAAACT	2.84772	2.33096	6.28856	6
EcoTSS_0851	1478891	+	TGCACA	0.37425	20	TATTTT	5.19292	3.53509	9.10226	5
EcoTSS_1248	2099348	-	TTTATA	3.89622	17	TATACT	7.20188	2.20234	13.3004	7
EcoTSS_1781	3101010	+	TTTACA	4.27022	19	CAATCT	3.14909	2.74204	10.1613	4
EcoTSS_0179	297066	-	TTCCCC	2.08109	17	TACTCT	4.85777	2.20234	9.1412	6
EcoTSS_0665	1173251	-	TTGCTA	5.82267	16	GATAAT	4.92717	2.33096	13.0808	7
EcoTSS_1140	1923110	+	TTGCCA	6.19668	17	TAACTT	4.1063	2.20234	12.5053	6
EcoTSS_1378	2404842	-	TAGATA	1.35923	15	TATATT	6.2941	2.74204	10.3954	8
EcoTSS_2551	4432106	+	TTGTGT	4.28197	17	TAAACT	6.61057	2.20234	13.0949	7
EcoTSS_1102	1875669	-	TTTAAT	3.93281	16	AAACAT	2.22811	2.33096	8.49188	4
EcoTSS_1743	3041508	+	TTGCGG	4.31127	15	AAAAAT	3.82461	2.74204	10.8779	7
EcoTSS_2358	4107929	+	TTTATT	3.85245	16	TACCCT	4.36245	2.33096	10.5459	6
EcoTSS_1459	2535524	+	TTGATA	5.90584	18	GAACAT	2.73936	2.33096	10.9762	7
EcoTSS_1748	3053996	+	ATGACA	2.56992	18	TAGAGT	4.28525	2.33096	9.18613	6
EcoTSS_0589	1029185	+	ATGATT	2.15215	17	AACACT	2.1961	2.20234	6.55059	6
EcoTSS_1520	2660221	-	TTGACC	5.50305	17	CAGACT	3.03105	2.20234	10.7364	7
EcoTSS_0545	953715	-	TTTCTC	3.03627	16	TAGTAT	5.26706	2.33096	10.6343	6
EcoTSS_0662	1168085	-	TGGTGA	1.75895	17	TATAAT	8.17876	2.20234	12.1401	6
EcoTSS_0703	1232279	-	TGGCGC	1.52985	16	TAAACT	6.61057	2.33096	10.4714	6
EcoTSS_2349	4098782	+	TTTCAA	3.89341	15	TATAAT	8.17876	2.74204	14.8142	6
EcoTSS_0222	398608	-	TTGACA	6.27984	15	CAGACT	3.03105	2.74204	12.0529	6
EcoTSS_1074	1830063	-	TGGCTG	2.69374	17	TACATT	5.05118	2.20234	9.94725	6
EcoTSS_0469	840887	-	TTTCTT	3.76929	19	GAAAAT	4.33586	2.74204	10.8472	6
EcoTSS_1079	1837484	+	TTCAGA	1.61778	16	TACAAT	6.93584	2.33096	10.8846	6
EcoTSS_1406	2438262	-	TTGACA	6.27984	18	CAAACT	4.25027	2.33096	12.8611	5
EcoTSS_0440	786893	-	CTTACA	1.00593	18	TATGGT	4.61073	2.33096	7.94762	7
EcoTSS_1132	1915265	+	TGTTTA	0.698589	15	TACCGT	3.25634	2.74204	6.69697	7
EcoTSS_2509	4374533	+	TTCCCA	2.85787	20	TATTAT	7.07759	3.53509	13.4705	6
EcoTSS_0520	911630	-	ATGTAA	1.64543	18	TATTCT	6.1007	2.33096	10.0771	7
EcoTSS_0542	946412	+	TTTCCG	3.62491	18	CATAAT	5.81846	2.33096	11.7743	6
EcoTSS_0108	208326	+	TTGATG	5.34368	16	TAAAAT	7.58746	2.33096	15.2621	6
EcoTSS_0896	1553763	-	TGGTGT	1.71519	18	TATACT	7.20188	2.33096	11.248	7
EcoTSS_1269	2162270	+	TCGCCT	2.39057	17	TACAGT	4.85285	2.20234	9.44576	6
EcoTSS_2269	3962363	-	TTCAGG	1.05563	15	CATACT	4.84157	2.74204	8.63924	7
EcoTSS_1666	2922293	-	TGGTGT	1.71519	18	CAGGAT	2.5229	2.33096	6.56904	5
EcoTSS_0820	1412202	-	TTGAGC	4.17979	17	AAAGCT	1.36268	2.20234	7.74481	6
EcoTSS_1273	2165572	-	TTGTTT	5.23123	17	TAAAAT	7.58746	2.20234	15.021	6
EcoTSS_1653	2890212	+	ATGCGA	1.1635	17	TACTCT	4.85777	2.20234	8.22361	6
EcoTSS_1993	3446244	-	TTCTAC	1.23976	20	TATAAT	8.17876	3.53509	12.9536	5
EcoTSS_2528	4397075	+	TTTACA	4.27022	20	TAGGCT	3.90631	3.53509	11.7116	7
EcoTSS_0393	698445	-	TTGCGC	4.09663	17	CATTTT	2.83262	2.20234	9.13159	7
EcoTSS_2103	3644038	+	TGGTGC	0.982165	19	CATGAT	4.33342	2.74204	8.05762	7
EcoTSS_2338	4077718	+	TTTCTT	3.76929	17	TACTTT	3.95	2.20234	9.92163	7
EcoTSS_2105	3646316	+	TTGCAA	5.90303	17	TAGTAT	5.26706	2.20234	13.3724	6
EcoTSS_0038	77336	-	TTCATC	1.79025	17	TAATAT	6.48628	2.20234	10.4789	7
EcoTSS_0986	1698864	+	TTGTTA	5.27499	17	GACAAT	3.68424	2.20234	11.1616	6
EcoTSS_1750	3056477	-	TTGCCG	5.63452	16	TATGTT	4.80906	2.33096	12.7745	7
EcoTSS_2666	4631693	+	TCGACG	1.95535	18	CAGGAT	2.5229	2.33096	6.80921	7
EcoTSS_2220	3865541	-	TTGAAA	5.98619	16	CATTTT	2.83262	2.33096	11.1498	6
EcoTSS_1314	2241040	-	TTGGTG	1.74199	17	CAGAAT	4.00794	2.20234	7.95226	7
EcoTSS_1710	2980371	-	ATGAAC	1.49949	20	TAAAAT	7.58746	3.53509	12.622	6
EcoTSS_0216	392000	+	TTGCTG	5.26052	16	TAGAGT	4.28525	2.33096	11.8767	8
EcoTSS_2209	3846794	-	ATGAAC	1.49949	20	GACGAT	2.1992	3.53509	7.23377	9
EcoTSS_1245	2091388	+	TTTAAA	3.97657	20	TATCTT	4.6976	3.53509	12.2093	4
EcoTSS_1274	2166047	-	TTGAGC	4.17979	15	TAGGAT	4.8832	2.74204	11.805	6
EcoTSS_1559	2723995	-	ATGCCT	2.44299	19	TATACT	7.20188	2.74204	12.3869	7
EcoTSS_1910	3326958	+	TTTACT	4.22645	18	TAGTAT	5.26706	2.33096	11.8245	6
EcoTSS_0401	709939	-	TTTCAT	3.84965	16	TATAAT	8.17876	2.33096	14.3594	7
EcoTSS_1685	2945230	-	TTTCAT	3.84965	17	TATCTT	4.6976	2.20234	10.7496	6
EcoTSS_2672	4638684	+	TTGATG	5.34368	20	TAGCTT	2.88708	3.53509	11.7658	7
EcoTSS_0593	1030940	-	TTTACA	4.27022	17	TATAGT	6.09578	2.20234	12.5683	7
EcoTSS_0335	594684	-	TTGCCA	6.19668	16	TAGAAT	6.36824	2.33096	14.8959	7
EcoTSS_2428	4213427	+	TTGATT	5.86207	16	TAGTCT	4.29018	2.33096	12.4832	7
EcoTSS_2012	3481999	+	TTCACG	2.37888	20	TATTAT	7.07759	3.53509	12.9916	7
EcoTSS_0289	503978	-	TTCCTT	2.44011	17	TATGTT	4.80906	2.20234	9.4515	6
EcoTSS_2135	3706720	-	TTGACG	5.71769	17	TAAGAT	6.10242	2.20234	14.0224	7
EcoTSS_0316	565455	+	TTTCAT	3.84965	15	CATAAT	5.81846	2.74204	12.4101	6
EcoTSS_2594	4505065	+	TCGACA	2.5175	18	TACCAT	5.33933	2.33096	10.1878	6
EcoTSS_2227	3882263	+	TTGACT	6.23607	17	TACAAT	6.93584	2.20234	15.3742	6
EcoTSS_0170	281443	+	TTTACC	3.49343	18	TAGTAT	5.26706	2.33096	11.0915	4
EcoTSS_2352	4103062	-	ATGCAC	1.41632	17	TAAACT	6.61057	2.20234	10.2292	8
EcoTSS_0021	25014	+	TTGACC	5.50305	16	CAGACT	3.03105	2.33096	10.8651	6
EcoTSS_1319	2247664	-	TGGTTT	2.66444	17	TATATT	6.2941	2.20234	11.1609	7
EcoTSS_2193	3815724	+	TTGCCC	5.41989	18	GATACT	3.95028	2.33096	11.7011	7
EcoTSS_0911	1590504	-	TTGACT	6.23607	17	AAAACT	2.84772	2.20234	11.2861	6
EcoTSS_0748	1292716	+	CTGAAA	2.7219	16	TAAACT	6.61057	2.33096	11.6634	6
EcoTSS_0633	1117970	-	TTGCCG	5.63452	18	CATTGT	2.63429	2.33096	10.5998	7
EcoTSS_0766	1321369	-	TGGCGC	1.52985	17	CATGGT	2.25043	2.20234	5.98261	4
EcoTSS_2093	3617188	+	TTTCTT	3.76929	16	GATACT	3.95028	2.33096	10.0505	3
EcoTSS_0150	255918	+	TGGTTT	2.66444	17	TATAAT	8.17876	2.20234	13.0455	7
EcoTSS_2329	4051864	-	TGGAGT	2.34603	18	AAAGAT	2.33957	2.33096	7.01656	5
EcoTSS_0159	268449	-	TTCAAA	2.64739	20	TATTTT	5.19292	3.53509	11.3754	3
EcoTSS_1507	2632219	+	TTGCTA	5.82267	16	TACTAT	5.83466	2.33096	13.9883	6
EcoTSS_1505	2630737	-	CTGTAT	2.04729	18	TACTAT	5.83466	2.33096	10.2129	6
EcoTSS_0037	75608	-	TTGCTG	5.26052	17	TACACT	5.95895	2.20234	13.4218	6
EcoTSS_2405	4176377	+	TTGCAC	5.12624	17	TACAAT	6.93584	2.20234	14.2644	5
EcoTSS_1070	1820452	+	TTGTCG	5.08684	17	TAGCTT	2.88708	2.20234	10.1763	6
EcoTSS_1296	2213659	+	TCGTTA	1.51266	17	TACAAT	6.93584	2.20234	10.6508	6
EcoTSS_2657	4617590	+	TCGCCG	1.87219	16	TATACT	7.20188	2.33096	11.405	6
EcoTSS_1967	3416940	+	CTGTTT	1.96693	15	TACACT	5.95895	2.74204	10.6679	6
EcoTSS_2207	3841925	+	TTTCAA	3.89341	15	TATTCT	6.1007	2.74204	12.7361	6
EcoTSS_1094	1864530	-	TTGGGT	1.31112	17	TAAACT	6.61057	2.20234	10.124	5
EcoTSS_2644	4601342	+	TTTCAC	3.11663	18	TAACCT	5.01407	2.33096	10.4617	6
EcoTSS_1135	1920109	+	TTGTCC	4.87221	17	TAAAAT	7.58746	2.20234	14.662	7
EcoTSS_1757	3071845	-	TTCCTT	2.44011	17	TATCCT	5.60537	2.20234	10.2478	6
EcoTSS_1036	1770474	+	ATGTAC	0.868642	20	TATAGT	6.09578	3.53509	10.4995	6
EcoTSS_2000	3453406	+	TTGACG	5.71769	18	AAGAAT	2.60539	2.33096	10.654	6
EcoTSS_1396	2426672	-	TTGCAA	5.90303	17	CAAAGT	3.14417	2.20234	11.2495	6
EcoTSS_1278	2168385	-	TTGCTG	5.26052	16	TAGAGT	4.28525	2.33096	11.8767	8
EcoTSS_2217	3854437	-	ATGAAC	1.49949	16	TATGAT	6.69372	2.33096	10.5242	6
EcoTSS_2038	3527132	+	TTGATT	5.86207	16	CACATT	2.69087	2.33096	10.8839	7
EcoTSS_0334	592436	-	CTGTCA	2.3847	17	TAATAT	6.48628	2.20234	11.0733	7
EcoTSS_0878	1515287	+	TAGTAC	0.0319544	17	AATAAT	4.41591	2.20234	6.65021	6
EcoTSS_1677	2937343	+	TTTAAA	3.97657	16	TAATCT	5.50939	2.33096	11.8169	7
EcoTSS_0327	578931	+	TTGTGT	4.28197	19	AAATAT	2.72343	2.74204	9.74744	5
EcoTSS_2354	4103808	+	CTGACG	2.45339	20	TAAACT	6.61057	3.53509	12.5991	7
EcoTSS_0130	233982	-	TTGTCA	5.649	17	TATGAT	6.69372	2.20234	14.5451	5
EcoTSS_0826	1423306	+	CTGATT	2.59778	17	TATTAT	7.07759	2.20234	11.8777	6
EcoTSS_2576	4476367	-	TTGCAA	5.90303	17	TAAATT	5.7028	2.20234	13.8082	7
EcoTSS_0365	655246	-	TTCATC	1.79025	16	TATTTT	5.19292	2.33096	9.31413	4
EcoTSS_0439	784815	+	TTTACA	4.27022	17	TAGATT	4.48358	2.20234	10.9561	6
EcoTSS_0755	1306787	+	TGGTCA	3.08221	16	TATAAT	8.17876	2.33096	13.5919	6
EcoTSS_2609	4539896	+	TTGTTA	5.27499	17	GAAAAT	4.33586	2.20234	11.8132	7
EcoTSS_2618	4558951	-	TCGTAT	1.54925	20	TACTTT	3.95	3.53509	9.03433	6
EcoTSS_0534	931551	+	TTGACA	6.27984	19	AAACAT	2.22811	2.74204	11.25	4
EcoTSS_0294	513102	+	TGGTCA	3.08221	20	TAACAT	5.99096	3.53509	12.6083	6
EcoTSS_0048	99370	+	TGGTGC	0.982165	15	TATTCT	6.1007	2.74204	9.8249	6
EcoTSS_2536	4408101	+	TTTTTT	3.22161	15	TAAGAT	6.10242	2.74204	12.0661	6
EcoTSS_1622	2820112	-	TTTACT	4.22645	17	TATCTT	4.6976	2.20234	11.1264	6
EcoTSS_0841	1445373	-	ATGCCT	2.44299	16	TATAGT	6.09578	2.33096	10.8697	7
EcoTSS_2637	4592959	-	TCGATC	1.36671	19	TATGCT	5.71683	2.74204	9.82558	6
EcoTSS_1906	3325000	-	TTGAAA	5.98619	16	TATCCT	5.60537	2.33096	13.9225	6
EcoTSS_1627	2826983	+	ATGATC	1.41913	18	TATCAT	6.58226	2.33096	10.3324	6
EcoTSS_2500	4364974	-	TTGACT	6.23607	17	TATTTT	5.19292	2.20234	13.6313	6
EcoTSS_2549	4430032	-	TAGCTT	1.2323	18	TAAAAT	7.58746	2.33096	11.1507	7
EcoTSS_2279	3978846	+	TTGCCA	6.19668	17	AAACAT	2.22811	2.20234	10.6271	7
EcoTSS_0644	1130108	-	TTGATG	5.34368	15	TACAAT	6.93584	2.74204	15.0216	7
EcoTSS_1716	2991615	+	TTGCAA	5.90303	16	TAGAGT	4.28525	2.33096	12.5192	7
EcoTSS_2006	3474528	-	TGGAAA	3.41941	18	TAATTT	4.60162	2.33096	10.352	6
EcoTSS_1197	2021860	+	TTTACT	4.22645	18	AATTAT	3.31474	2.33096	9.87215	5
EcoTSS_1078	1836717	+	TTTATG	3.33407	18	TATTAT	7.07759	2.33096	12.7426	6
EcoTSS_0791	1355949	-	CTGACG	2.45339	17	TAACCT	5.01407	2.20234	9.6698	6
EcoTSS_0923	1612869	-	ATGCAC	1.41632	18	TATGCT	5.71683	2.33096	9.46412	6
EcoTSS_1878	3274962	+	TTGTTT	5.23123	18	AATAAT	4.41591	2.33096	11.9781	6
EcoTSS_1825	3177739	+	TTCAAT	2.60363	17	TATTCT	6.1007	2.20234	10.9067	7
EcoTSS_2281	3980532	+	CTGCGG	1.04697	19	CAAGAT	3.74211	2.74204	7.53112	7
EcoTSS_0555	965818	+	TTGGCG	2.11599	17	TAGAAT	6.36824	2.20234	10.6866	7
EcoTSS_0715	1250130	-	TTTCTT	3.76929	15	CACAAT	4.57553	2.74204	11.0869	6
EcoTSS_1780	3100908	-	TTGCAT	5.85927	16	GATAAT	4.92717	2.33096	13.1174	5
EcoTSS_0541	944993	+	TTCAGC	0.840992	18	TAATAT	6.48628	2.33096	9.65824	6
EcoTSS_0594	1031208	+	TTGTTT	5.23123	16	TACGCT	4.47391	2.33096	12.0361	8
EcoTSS_0132	234947	-	TTGATT	5.86207	16	CAATCT	3.14909	2.33096	11.3421	7
EcoTSS_2579	4477688	+	TTGCCA	6.19668	18	TATTGT	4.9946	2.33096	13.5222	6
EcoTSS_0476	849436	+	TTGAAA	5.98619	20	TAAAAT	7.58746	3.53509	17.1087	7
EcoTSS_2075	3595746	-	TTTATC	3.11943	17	TATTAT	7.07759	2.20234	12.3994	6
EcoTSS_1603	2795209	+	TGGTAT	2.7448	17	TAGAGT	4.28525	2.20234	9.23239	6
EcoTSS_2272	3964185	+	TGGACG	3.1509	17	TAACTT	4.1063	2.20234	9.45953	6
EcoTSS_0463	829893	-	TGGACA	3.71305	15	CATAAT	5.81846	2.74204	12.2736	8
EcoTSS_1834	3193262	-	TTGACG	5.71769	17	TAGAGT	4.28525	2.20234	12.2053	6
EcoTSS_2494	4352828	-	TTGAGG	4.39443	16	TAAGAT	6.10242	2.33096	12.8278	6
EcoTSS_1077	1833335	+	TTGTCC	4.87221	17	TATGCT	5.71683	2.20234	12.7914	5
EcoTSS_0426	776696	+	CTGCGC	0.832338	20	TATGTT	4.80906	3.53509	9.17649	7
EcoTSS_1289	2190865	-	TGGCTG	2.69374	17	TATAGT	6.09578	2.20234	10.9918	7
EcoTSS_1831	3192723	+	TTGCGT	4.82965	17	AACAAT	3.17299	2.20234	10.205	6
EcoTSS_0172	288414	-	TTGATT	5.86207	17	TACGTT	3.56613	2.20234	11.6305	6
EcoTSS_2291	3999215	+	TTGACG	5.71769	17	TAACAT	5.99096	2.20234	13.911	6
EcoTSS_0251	443784	-	TTGTGC	3.54895	17	CACAAT	4.57553	2.20234	10.3268	6
EcoTSS_1979	3430625	-	TTGCCA	6.19668	17	TAACGT	3.90797	2.20234	12.307	7
EcoTSS_2178	3792819	+	TCGAAT	2.18009	16	TAAACT	6.61057	2.33096	11.1216	6
EcoTSS_0969	1671914	+	ATGACG	2.00776	15	TATTAT	7.07759	2.74204	11.8274	6
EcoTSS_2457	4268237	+	TTTATC	3.11943	17	CAAACT	4.25027	2.20234	9.57204	6
EcoTSS_0064	131419	-	CTGAAT	2.67813	16	GAGATT	1.23198	2.33096	6.24108	4
EcoTSS_2460	4273192	-	TGGCTA	3.25589	18	TATAGT	6.09578	2.33096	11.6826	7
EcoTSS_0504	889168	-	TAGCCG	1.08792	17	TACACT	5.95895	2.20234	9.2492	6
EcoTSS_1201	2026106	-	TCGCGT	1.06732	18	TAAAAT	7.58746	2.33096	10.9857	7
EcoTSS_1263	2151201	+	TTTCTT	3.76929	20	TATCAT	6.58226	3.53509	13.8866	7
EcoTSS_0116	218837	-	TTGACA	6.27984	15	TAAACT	6.61057	2.74204	15.6324	5
EcoTSS_0870	1501681	+	TTTCTT	3.76929	16	TATCAT	6.58226	2.33096	12.6825	7
EcoTSS_1125	1908162	-	TTGCGA	4.87342	17	TATAAT	8.17876	2.20234	15.2545	7
EcoTSS_1550	2710900	+	ATGAAG	1.71412	17	TATAAT	8.17876	2.20234	12.0952	6
EcoTSS_2635	4589390	-	TTTACG	3.70807	15	CAACAT	3.63065	2.74204	10.0808	6
EcoTSS_1767	3086162	+	TTGCAG	5.34088	16	TATGAT	6.69372	2.33096	14.3656	6
EcoTSS_2629	4577940	-	TGGACT	3.66929	15	GATGAT	3.44212	2.74204	9.85345	8
EcoTSS_2427	4212256	+	TCGACA	2.5175	17	TATCTT	4.6976	2.20234	9.41744	5
EcoTSS_2478	4323365	-	TGGCTT	3.21212	15	TAAATT	5.7028	2.74204	11.657	4
EcoTSS_2445	4254480	+	TGGTAA	2.78856	16	TAAATT	5.7028	2.33096	10.8223	7
EcoTSS_0871	1504127	-	TTGTGC	3.54895	18	TACGGT	3.3678	2.33096	9.24772	6
EcoTSS_2232	3891875	+	CTGTCC	1.60791	18	TACTCT	4.85777	2.33096	8.79665	7
EcoTSS_1698	2967027	-	TTTACC	3.49343	17	AACAAT	3.17299	2.20234	8.86876	7
EcoTSS_2407	4179024	+	TGGCTG	2.69374	16	CAGCCT	1.43455	2.33096	6.45924	9
EcoTSS_2091	3615700	+	ATGACG	2.00776	19	TAAGAT	6.10242	2.74204	10.8522	6
EcoTSS_0354	631232	+	TGGCGC	1.52985	17	TAAAGT	5.50447	2.20234	9.23665	6
EcoTSS_0273	479168	-	TTCTCT	2.26643	17	TACTGT	3.75167	2.20234	8.22043	6
EcoTSS_1836	3199054	-	TTGCAT	5.85927	17	TACTAT	5.83466	2.20234	13.8963	6
EcoTSS_1488	2595803	-	TGGAAT	3.37564	20	TATGAT	6.69372	3.53509	13.6044	6
EcoTSS_2625	4570183	+	TTGTGC	3.54895	19	TACCCT	4.36245	2.74204	10.6534	5
EcoTSS_1061	1808211	+	TTCCGT	1.49085	17	TATACT	7.20188	2.20234	10.8951	6
EcoTSS_0238	419972	+	ATGTTT	1.52131	17	TATTCT	6.1007	2.20234	9.82434	6
EcoTSS_2288	3992106	-	TTGAAG	5.42404	17	TATACT	7.20188	2.20234	14.8283	6
EcoTSS_1895	3309808	-	TTGCGA	4.87342	17	TAGAAT	6.36824	2.20234	13.444	6
EcoTSS_0592	1030669	-	TTCTGG	0.424784	20	TATGCT	5.71683	3.53509	9.6767	8
EcoTSS_1015	1735712	+	TTCCCC	2.08109	17	CAAAAT	5.22716	2.20234	9.51058	7
EcoTSS_1721	2997091	-	TTGCTA	5.82267	16	TATAAT	8.17876	2.33096	16.3324	5
EcoTSS_1553	2714708	+	TTTACA	4.27022	17	AAGTCT	0.527326	2.20234	6.99988	7
EcoTSS_2212	3851280	-	TGGACA	3.71305	17	GATACT	3.95028	2.20234	9.86567	7
EcoTSS_1098	1872329	-	TTGCCA	6.19668	18	TACTTT	3.95	2.33096	12.4776	6
EcoTSS_1034	1768396	+	TCGACG	1.95535	17	TACTAT	5.83466	2.20234	9.99234	6
EcoTSS_1564	2732315	-	TGGCAA	3.33624	17	TAACCT	5.01407	2.20234	10.5527	6
EcoTSS_2058	3559546	-	TTGACG	5.71769	17	CAACGT	1.54766	2.20234	9.46769	6
EcoTSS_1586	2754155	+	TTGATA	5.90584	17	TATTGT	4.9946	2.20234	13.1028	6
EcoTSS_0158	265986	-	TGGAGT	2.34603	17	CATTAT	4.71728	2.20234	9.26565	7
EcoTSS_0962	1663154	+	CTGTCG	1.82255	20	TAGGAT	4.8832	3.53509	10.2408	6
EcoTSS_0313	557255	+	TGGTAA	2.78856	16	TATATT	6.2941	2.33096	11.4136	6
EcoTSS_0613	1078145	-	TTGCAC	5.12624	17	GATATT	3.04251	2.20234	10.3711	7
EcoTSS_2382	4146363	-	TGGCCT	3.58612	17	TACTGT	3.75167	2.20234	9.54013	6
EcoTSS_1114	1892781	+	CTGCAA	2.63874	17	TAAATT	5.7028	2.20234	10.5439	6
EcoTSS_0012	16952	+	TTGACC	5.50305	17	CACTCT	2.49747	2.20234	10.2029	6
EcoTSS_0954	1648783	+	TCGCCC	1.65755	20	TACACT	5.95895	3.53509	11.1516	6
EcoTSS_0296	515116	+	TTCCCC	2.08109	17	TAAACT	6.61057	2.20234	10.894	6
EcoTSS_1525	2665886	-	TTGCAC	5.12624	17	CAGACT	3.03105	2.20234	10.3596	6
EcoTSS_0359	638005	-	TTGCAC	5.12624	19	TAAAAT	7.58746	2.74204	15.4557	6
EcoTSS_1758	3073252	-	CTGATC	1.86475	20	TAATAT	6.48628	3.53509	11.8861	5
EcoTSS_2096	3635459	-	TGGTGC	0.982165	17	TACAAT	6.93584	2.20234	10.1203	5
EcoTSS_1212	2041628	+	TTGCCA	6.19668	18	CATTTT	2.83262	2.33096	11.3603	6
EcoTSS_1474	2559094	+	TTGCCG	5.63452	18	AAGAAT	2.60539	2.33096	10.5709	5
EcoTSS_0619	1094535	+	TTGCTG	5.26052	16	TAGAGT	4.28525	2.33096	11.8767	8
EcoTSS_1124	1906591	-	TTTCTT	3.76929	15	TAGAAT	6.36824	2.74204	12.8796	6
EcoTSS_2186	3809835	-	TTGAGC	4.17979	17	TATACT	7.20188	2.20234	13.584	7
EcoTSS_0202	345656	+	TGGCGT	2.26287	18	AATTAT	3.31474	2.33096	7.90857	5
EcoTSS_1899	3316197	-	TTTCCC	3.41027	18	TATACT	7.20188	2.33096	12.9431	6
EcoTSS_1258	2140303	-	TTGAAT	5.94243	17	TACCGT	3.25634	2.20234	11.4011	6
EcoTSS_2165	3766708	+	TTCATC	1.79025	18	TATGAT	6.69372	2.33096	10.8149	7
EcoTSS_1577	2744276	-	TTGATT	5.86207	20	TAAAAT	7.58746	3.53509	16.9846	6
EcoTSS_1467	2549941	-	ATGACG	2.00776	17	TATTAT	7.07759	2.20234	11.2877	6
EcoTSS_1922	3340659	+	TGGAAA	3.41941	17	GAAAAT	4.33586	2.20234	9.95761	7
EcoTSS_1238	2080756	+	CTGATT	2.59778	17	TACTCT	4.85777	2.20234	9.65788	7
EcoTSS_1771	3089809	+	ATGACT	2.52615	20	TATCCT	5.60537	3.53509	11.6666	6
EcoTSS_1134	1919751	+	TGGCAC	2.55946	16	TAGGCT	3.90631	2.33096	8.79673	7
EcoTSS_0378	674199	-	TTTCAT	3.84965	20	TATAAT	8.17876	3.53509	15.5635	7
EcoTSS_2336	4073552	+	TAGCCA	1.65007	17	TACAGT	4.85285	2.20234	8.70525	6
EcoTSS_1113	1892041	+	TGGATA	3.33905	16	TACCTT	3.45467	2.33096	9.12468	6
EcoTSS_0274	479725	-	TCGCAC	1.36391	17	TATAAT	8.17876	2.20234	11.745	6
EcoTSS_0753	1303498	+	TTGTCG	5.08684	19	CAAAGT	3.14417	2.74204	10.973	4
EcoTSS_1359	2337562	+	TTTATT	3.85245	16	TATACT	7.20188	2.33096	13.3853	7
EcoTSS_2641	4599131	-	TTGCCT	6.15291	16	TAAAGT	5.50447	2.33096	13.9883	8
EcoTSS_0071	141360	+	TTCCGC	0.757831	19	TATACT	7.20188	2.74204	10.7017	6
EcoTSS_0237	418643	+	TTGCTT	5.77891	18	TAAATT	5.7028	2.33096	13.8127	5
EcoTSS_2556	4439341	-	TGGCGG	1.74448	18	TATACT	7.20188	2.33096	11.2773	7
EcoTSS_0564	982246	+	TTGACG	5.71769	17	TAAGGT	4.01943	2.20234	11.9395	7
EcoTSS_1614	2814572	-	TTGTGC	3.54895	18	TATGTT	4.80906	2.33096	10.689	6
EcoTSS_0321	571444	+	TTTACT	4.22645	20	TAATAT	6.48628	3.53509	14.2478	6
EcoTSS_1130	1914190	-	TTGAGC	4.17979	18	TATTTT	5.19292	2.33096	11.7037	5
EcoTSS_0536	936358	+	TTGGTT	2.26037	16	TATTAT	7.07759	2.33096	11.6689	6
EcoTSS_2263	3950411	+	TTGCCA	6.19668	18	TACTGT	3.75167	2.33096	12.2793	6
EcoTSS_0704	1233988	-	TTGCCT	6.15291	17	TAAGCT	5.12553	2.20234	13.4808	6
EcoTSS_0468	838519	-	TCGCCT	2.39057	17	TACCGT	3.25634	2.20234	7.84926	6
EcoTSS_2642	4599637	-	TTGTAC	4.57856	18	TAAAAT	7.58746	2.33096	14.497	6
EcoTSS_1745	3048798	-	TGGTTA	2.70821	17	TAAGTT	4.21776	2.20234	9.1283	4
EcoTSS_1009	1726343	+	CTGCAT	2.59497	17	CATAAT	5.81846	2.20234	10.6158	6
EcoTSS_1448	2524904	-	TTGTGC	3.54895	18	TAAAAT	7.58746	2.33096	13.4674	6
EcoTSS_1337	2280463	+	TTGATG	5.34368	17	TAGAAT	6.36824	2.20234	13.9143	7
EcoTSS_0090	177700	-	TGGTTT	2.66444	17	TATTAT	7.07759	2.20234	11.9444	7
EcoTSS_1369	2363745	-	TTGCAT	5.85927	17	CATTTT	2.83262	2.20234	10.8942	6
EcoTSS_0268	475646	+	TTGCAA	5.90303	17	GATAAT	4.92717	2.20234	13.0325	6
EcoTSS_0838	1441032	+	TTCAAC	1.8706	17	CACAAT	4.57553	2.20234	8.64848	6
EcoTSS_1864	3246910	+	TTGGTG	1.74199	17	TATGAT	6.69372	2.20234	10.638	6
EcoTSS_1239	2083576	-	TGGTCT	3.03844	19	TAATTT	4.60162	2.74204	10.3821	4
EcoTSS_2271	3963723	-	TGGCGT	2.26287	19	TAACAT	5.99096	2.74204	10.9959	6
EcoTSS_1981	3432045	+	TTTAGT	2.9032	18	TAAAAT	7.58746	2.33096	12.8216	7
EcoTSS_1924	3342703	+	TTGGGG	0.792732	17	TAGGGT	2.80021	2.20234	5.79528	5
EcoTSS_0259	458037	+	TTGAAT	5.94243	18	TATACT	7.20188	2.33096	15.4753	5
EcoTSS_1904	3322347	-	TCGACC	1.74071	17	AAAAAT	3.82461	2.20234	7.76766	7
EcoTSS_1949	3382625	+	TTTCTC	3.03627	15	TAAAAT	7.58746	2.74204	13.3658	7
EcoTSS_2214	3851886	+	TGGCTA	3.25589	16	TAGATT	4.48358	2.33096	10.0704	8
EcoTSS_0402	710051	-	TTGTAA	5.35535	18	TACAAT	6.93584	2.33096	14.6221	6
EcoTSS_1766	3084589	+	TGGAAA	3.41941	18	TAAAAT	7.58746	2.33096	13.3378	6
EcoTSS_0508	892864	+	TAGTCT	1.05862	17	TATTCT	6.1007	2.20234	9.36166	6
EcoTSS_1376	2379604	+	ATGCTC	1.33597	19	TATACT	7.20188	2.74204	11.2799	6
EcoTSS_1918	3336198	-	TGGAAA	3.41941	17	CACATT	2.69087	2.20234	8.31262	6
EcoTSS_0484	862837	+	CTGTTC	1.23391	17	TAGTCT	4.29018	2.20234	7.72642	6
EcoTSS_1220	2059142	-	TTCCAT	2.52046	17	TAAATT	5.7028	2.20234	10.4256	7
EcoTSS_1556	2717227	+	TTGTGC	3.54895	17	GACAAT	3.68424	2.20234	9.43553	4
EcoTSS_0987	1700228	+	TGGATT	3.29528	18	TATAAT	8.17876	2.33096	13.805	7
EcoTSS_1996	3449910	-	TCGAGA	1.19424	20	AAAACT	2.84772	3.53509	7.57705	5
EcoTSS_2484	4331418	-	TTCTCT	2.26643	20	GACAAT	3.68424	3.53509	9.48576	6
EcoTSS_1974	3427069	-	TTGTGC	3.54895	16	TATAAT	8.17876	2.33096	14.0587	8
EcoTSS_1311	2233110	+	TTCTCG	1.74804	16	CAGACT	3.03105	2.33096	7.11005	6
EcoTSS_1833	3193100	+	TTGCGC	4.09663	17	AACAAT	3.17299	2.20234	9.47196	6
EcoTSS_1566	2733110	-	TGGCAT	3.29248	17	TATGGT	4.61073	2.20234	10.1055	6
EcoTSS_1001	1718906	+	TTGCTA	5.82267	17	TAGAAT	6.36824	2.20234	14.3933	7
EcoTSS_1611	2807591	+	TGTTAA	0.778945	17	TAAGGT	4.01943	2.20234	7.00071	6
EcoTSS_1205	2030364	-	TGGCCC	2.8531	19	TAACCT	5.01407	2.74204	10.6092	7
EcoTSS_2341	4083961	+	TTGCGG	4.31127	17	CAGAAT	4.00794	2.20234	10.5215	6
EcoTSS_2665	4630722	+	TCGTTA	1.51266	19	TATGCT	5.71683	2.74204	9.97153	7
EcoTSS_1565	2732334	-	TCGCGA	1.11108	20	CAAGTT	1.85745	3.53509	6.50362	7
EcoTSS_0727	1269081	+	TTGTAA	5.35535	17	TATTCT	6.1007	2.20234	13.6584	6
EcoTSS_1410	2445650	-	TTGTGA	4.32574	19	CATCTT	2.3373	2.74204	9.40507	5
EcoTSS_2311	4029036	-	TTGCAT	5.85927	17	CACACT	3.59865	2.20234	11.6602	7
EcoTSS_2085	3607043	-	TTGCTT	5.77891	16	TAAACT	6.61057	2.33096	14.7204	6
EcoTSS_0228	405500	+	TTCATT	2.52327	16	TATAGT	6.09578	2.33096	10.95	5
EcoTSS_0778	1338211	+	TTTCGC	2.08701	17	TACTTT	3.95	2.20234	8.23935	6
EcoTSS_0980	1687818	+	CTGAAA	2.7219	17	TAAGCT	5.12553	2.20234	10.0498	6
EcoTSS_2046	3538080	+	TTGCTG	5.26052	17	TATCAT	6.58226	2.20234	14.0451	6
EcoTSS_2225	3878175	-	TCGAAG	1.6617	20	TAAAAT	7.58746	3.53509	12.7843	5
EcoTSS_0046	87847	+	TGGTCG	2.52006	16	TAAAAT	7.58746	2.33096	12.4385	8
EcoTSS_0185	311911	-	TTGATG	5.34368	19	GACTAT	2.58306	2.74204	10.6688	4
EcoTSS_0547	955898	+	TTTAGT	2.9032	16	AATAAT	4.41591	2.33096	9.65007	5
EcoTSS_0114	214989	+	TTGACA	6.27984	20	GAGTAT	2.01547	3.53509	11.8304	3
EcoTSS_0848	1472213	+	TCGCAT	2.09693	20	TATACT	7.20188	3.53509	12.8339	6
EcoTSS_0424	770427	+	TCGATC	1.36671	18	TAATTT	4.60162	2.33096	8.2993	6
EcoTSS_2327	4049059	+	TTGATT	5.86207	20	TAAAGT	5.50447	3.53509	14.9016	7
EcoTSS_0970	1676038	-	TAGATC	0.582441	17	TACGTT	3.56613	2.20234	6.35091	7
EcoTSS_0370	659524	-	CTGCTT	2.51461	18	TATACT	7.20188	2.33096	12.0475	7
EcoTSS_0900	1558958	-	TGGAAC	2.64262	16	TACCAT	5.33933	2.33096	10.3129	6
EcoTSS_0917	1607122	-	ATGCAG	1.63096	15	TAAGCT	5.12553	2.74204	9.49852	7
EcoTSS_1699	2967638	+	TTGAAC	5.20941	18	TACACT	5.95895	2.33096	13.4993	6
EcoTSS_1749	3055031	-	TTGTGT	4.28197	16	TACGAT	5.45079	2.33096	12.0637	6
EcoTSS_1811	3159203	-	TTTCGA	2.8638	19	TATAAT	8.17876	2.74204	13.7846	6
EcoTSS_1121	1903486	+	TTGTTT	5.23123	18	TAAGGT	4.01943	2.33096	11.5816	6
EcoTSS_0204	354108	+	TTGCTT	5.77891	16	TAGAAT	6.36824	2.33096	14.4781	6
EcoTSS_1752	3058765	+	TTGAAT	5.94243	17	AAATCT	1.74654	2.20234	9.89131	7
EcoTSS_0582	1019409	-	TTGTAA	5.35535	16	TAGACT	5.39135	2.33096	13.0777	7
EcoTSS_2593	4504925	-	TGGCAA	3.33624	18	TAATAT	6.48628	2.33096	12.1535	7
EcoTSS_0371	660765	-	TTTACA	4.27022	15	TATATT	6.2941	2.74204	13.3064	9
EcoTSS_1595	2771308	+	TAGAAA	1.43958	17	TATGAT	6.69372	2.20234	10.3356	6
EcoTSS_0016	20678	-	TAGTCA	1.10239	17	TACTAT	5.83466	2.20234	9.13938	6
EcoTSS_1502	2627053	-	TTGGTA	2.30414	15	TAGAAT	6.36824	2.74204	11.4144	7
EcoTSS_0078	149630	-	TTGCCC	5.41989	16	TAAAAT	7.58746	2.33096	15.3383	7
EcoTSS_0550	959461	+	TTGTCA	5.649	18	TAATAT	6.48628	2.33096	14.4662	4
EcoTSS_2483	4328343	+	TTGATC	5.12905	17	TAGGGT	2.80021	2.20234	10.1316	6
EcoTSS_2359	4109668	-	CTGACC	2.23876	17	TAAGCT	5.12553	2.20234	9.56662	6
EcoTSS_2339	4079384	-	TTGCCG	5.63452	19	TATCAT	6.58226	2.74204	14.9588	5
EcoTSS_0661	1165214	+	TGGTAT	2.7448	20	TATTCT	6.1007	3.53509	12.3806	7
EcoTSS_1387	2415074	+	ATGAAT	2.23251	17	CATACT	4.84157	2.20234	9.27642	6
EcoTSS_0054	112688	-	TTGCCG	5.63452	17	GATAAT	4.92717	2.20234	12.764	6
EcoTSS_1866	3248998	+	CTGAAT	2.67813	20	TATACT	7.20188	3.53509	13.4151	7
EcoTSS_2595	4506655	-	TGGTCA	3.08221	17	AAACAT	2.22811	2.20234	7.51265	6
EcoTSS_0141	243512	+	TTCTCG	1.74804	17	TACACT	5.95895	2.20234	9.90933	7
EcoTSS_0011	16949	-	TTTACC	3.49343	19	TATGCT	5.71683	2.74204	11.9523	6
EcoTSS_2570	4465385	+	TCGTTG	0.950503	17	TATTAT	7.07759	2.20234	10.2304	6
EcoTSS_0860	1490327	-	TTGGAA	2.3845	20	TAAACT	6.61057	3.53509	12.5302	7
EcoTSS_1357	2334805	-	TTGACG	5.71769	17	TAATTT	4.60162	2.20234	12.5216	6
EcoTSS_2442	4244487	-	TGGAAA	3.41941	16	GAAACT	3.35898	2.33096	9.10934	7
EcoTSS_1669	2924294	+	TTGTGA	4.32574	18	TATTGT	4.9946	2.33096	11.6513	6
EcoTSS_2196	3819946	+	TTGCAG	5.34088	20	TATGAT	6.69372	3.53509	15.5697	3
EcoTSS_0497	882728	-	TTTTAT	3.30197	15	TACAAT	6.93584	2.74204	12.9798	8
EcoTSS_0921	1611305	-	CTGACG	2.45339	18	TATACT	7.20188	2.33096	11.9862	7
EcoTSS_2097	3635635	+	TTGCCC	5.41989	17	GATAAT	4.92717	2.20234	12.5494	7
EcoTSS_1100	1873622	-	TTTATT	3.85245	17	TAAAAT	7.58746	2.20234	13.6423	5
EcoTSS_0652	1150704	+	TGGTTA	2.70821	16	CAAAAT	5.22716	2.33096	10.2663	7
EcoTSS_1739	3037827	-	TCGATT	2.09973	19	TAGTGT	3.18407	2.74204	8.02585	6
EcoTSS_2028	3511720	-	TCGATC	1.36671	15	TAATTT	4.60162	2.74204	8.71037	6
EcoTSS_0827	1423433	+	CTGTAT	2.04729	17	TAGTCT	4.29018	2.20234	8.5398	7
EcoTSS_2367	4116264	+	CTTAAA	0.71228	17	TAAAAT	7.58746	2.20234	10.5021	7
EcoTSS_2138	3711034	+	TTGTCA	5.649	19	CATAGT	3.73547	2.74204	12.1265	6
EcoTSS_0441	788233	-	TTGACA	6.27984	17	AAAGCT	1.36268	2.20234	9.84485	6
EcoTSS_1044	1789278	-	TTTAAG	3.41442	15	TACACT	5.95895	2.74204	12.1154	7
EcoTSS_2601	4518437	-	TGGTTT	2.66444	16	TAAAAT	7.58746	2.33096	12.5829	6
EcoTSS_1215	2051590	+	TTGCAG	5.34088	16	TAGTCT	4.29018	2.33096	11.962	6
EcoTSS_1489	2597806	-	TTGCTT	5.77891	18	TACCAT	5.33933	2.33096	13.4492	6
EcoTSS_0859	1490143	+	TTGCCG	5.63452	17	TAAGAT	6.10242	2.20234	13.9393	7
EcoTSS_1929	3348599	+	ATGTAA	1.64543	19	TATCTT	4.6976	2.74204	9.08507	6
EcoTSS_2120	3667593	+	ATGACT	2.52615	17	GATAAT	4.92717	2.20234	9.65566	7
EcoTSS_1193	2007826	+	TAGATT	1.31546	17	TATTCT	6.1007	2.20234	9.6185	7
EcoTSS_1534	2693611	-	TTTCGT	2.82004	17	TATAAT	8.17876	2.20234	13.2011	7
EcoTSS_1832	3192887	-	TTGACG	5.71769	17	TAAAGT	5.50447	2.20234	13.4245	6
EcoTSS_0328	580531	+	ATGTTG	1.00292	16	TATCAT	6.58226	2.33096	9.91614	7
EcoTSS_1244	2087989	+	TTGCTT	5.77891	18	TAGGTT	2.99854	2.33096	11.1084	7
EcoTSS_0248	437508	-	TGGCAT	3.29248	20	TATGCT	5.71683	3.53509	12.5444	6
EcoTSS_2104	3646005	-	TTTTAT	3.30197	15	TATGAT	6.69372	2.74204	12.7377	6
EcoTSS_0024	29551	+	TTGACT	6.23607	17	CAGAAT	4.00794	2.20234	12.4463	6
EcoTSS_0891	1533902	-	TCGCTC	1.28355	17	TATGAT	6.69372	2.20234	10.1796	6
EcoTSS_2533	4402683	+	CTGTAA	2.09105	17	TAGAAT	6.36824	2.20234	10.6616	3
EcoTSS_2646	4603713	-	TTGCTA	5.82267	17	TATGAT	6.69372	2.20234	14.7187	8
EcoTSS_1742	3041206	-	TTCACT	2.89727	15	TACGCT	4.47391	2.74204	10.1132	6
EcoTSS_2325	4047922	+	TTTCTG	3.2509	17	TAAAGT	5.50447	2.20234	10.9577	7
EcoTSS_1415	2459272	+	TTTCTA	3.81306	17	TACACT	5.95895	2.20234	11.9743	6
EcoTSS_2364	4112520	-	TGGAAT	3.37564	17	GAAGAT	2.85082	2.20234	8.4288	5
EcoTSS_2266	3958003	-	TTGACA	6.27984	17	GATAAT	4.92717	2.20234	13.4093	6
EcoTSS_1392	2419321	+	TAGTTA	0.728385	19	TATTAT	7.07759	2.74204	10.548	6
EcoTSS_2154	3737697	+	TTGCAC	5.12624	17	TATTGT	4.9946	2.20234	12.3232	6
EcoTSS_0201	344476	+	TTGACA	6.27984	16	CATAAT	5.81846	2.33096	14.4293	6
EcoTSS_1394	2422797	-	TTTTAA	3.34573	15	TATTTT	5.19292	2.74204	11.2807	3
EcoTSS_1691	2950694	-	TGGCAG	2.77409	20	TATGAT	6.69372	3.53509	13.0029	7
EcoTSS_1843	3208669	+	TCGCCC	1.65755	17	TATACT	7.20188	2.20234	11.0618	8
EcoTSS_0386	694215	-	TGGTCA	3.08221	17	TACACT	5.95895	2.20234	11.2435	6
EcoTSS_1795	3136632	-	TTGCGC	4.09663	19	TATGAT	6.69372	2.74204	13.5324	6
EcoTSS_1830	3190629	+	TTGCGC	4.09663	17	CATAGT	3.73547	2.20234	10.0344	6
EcoTSS_0404	711173	-	TTGGCG	2.11599	18	TATTAT	7.07759	2.33096	11.5245	8
EcoTSS_0270	475840	+	TTTCGT	2.82004	19	TAAACT	6.61057	2.74204	12.1726	6
EcoTSS_2441	4240314	-	TTGCCT	6.15291	17	CAACAT	3.63065	2.20234	11.9859	6
EcoTSS_1017	1739225	+	TTGTAT	5.31158	17	TATACT	7.20188	2.20234	14.7158	6
EcoTSS_1867	3250285	+	TTTACT	4.22645	17	TATTCT	6.1007	2.20234	12.5295	6
EcoTSS_1975	3427234	+	TTGCAC	5.12624	17	CAAAGT	3.14417	2.20234	10.4727	7
EcoTSS_1570	2735602	+	TTGACA	6.27984	18	TACTGT	3.75167	2.33096	12.3625	6
EcoTSS_0219	395587	-	TTTACG	3.70807	20	TATTAT	7.07759	3.53509	14.3207	6
EcoTSS_0399	705286	+	TTGTCA	5.649	17	GATCAT	3.33066	2.20234	11.182	8
EcoTSS_0254	450877	-	TTTACA	4.27022	17	TAAAAT	7.58746	2.20234	14.06	6
EcoTSS_1452	2529446	+	CTGTCC	1.60791	17	TAAAAT	7.58746	2.20234	11.3977	6
EcoTSS_2616	4556338	-	TTGTCA	5.649	16	TAGAAT	6.36824	2.33096	14.3482	6
EcoTSS_2069	3579039	-	TGGACA	3.71305	18	TATTAT	7.07759	2.33096	13.1216	6
EcoTSS_1487	2594806	-	TTTCAT	3.84965	15	TAATCT	5.50939	2.74204	12.1011	6
EcoTSS_2086	3607143	+	TTGCAT	5.85927	16	TATCAT	6.58226	2.33096	14.7725	6
EcoTSS_1551	2713408	-	TTGTTA	5.27499	17	GACAGT	1.60125	2.20234	9.07858	7
EcoTSS_1056	1804376	+	TTCACT	2.89727	17	CAGACT	3.03105	2.20234	8.13066	6
EcoTSS_0490	874471	+	TTGCGC	4.09663	15	TAGGAT	4.8832	2.74204	11.7219	3
EcoTSS_2109	3651959	+	ATGAAA	2.27627	16	TATTAT	7.07759	2.33096	11.6848	6
EcoTSS_2173	3783077	-	TGGCTG	2.69374	20	TATACT	7.20188	3.53509	13.4307	7
EcoTSS_1460	2537726	-	TTGCTC	5.04589	17	TAGGTT	2.99854	2.20234	10.2468	6
EcoTSS_1690	2947216	-	TTGCAT	5.85927	18	TATTTT	5.19292	2.33096	13.3832	6
EcoTSS_0280	490535	+	TTGCAA	5.90303	17	TACATT	5.05118	2.20234	13.1565	6
EcoTSS_0839	1443758	+	TGGCTG	2.69374	16	TATGCT	5.71683	2.33096	10.7415	6
EcoTSS_0882	1521118	-	TTTCCA	4.18706	17	TACCAT	5.33933	2.20234	11.7287	6
EcoTSS_2127	3681521	-	TTTCTG	3.2509	17	TATTTT	5.19292	2.20234	10.6462	6
EcoTSS_1909	3326884	-	ATGACC	1.79313	17	TAAAAT	7.58746	2.20234	11.5829	6
EcoTSS_2003	3465032	-	TTGAAA	5.98619	17	TATTTT	5.19292	2.20234	13.3815	5
EcoTSS_1173	1984821	+	TTTCTT	3.76929	16	TATTCT	6.1007	2.33096	12.201	6
EcoTSS_1069	1820307	-	TTGAAA	5.98619	17	CAGGCT	1.54601	2.20234	9.73454	6
EcoTSS_2054	3554949	-	TCGACG	1.95535	20	GATATT	3.04251	3.53509	8.53294	3
EcoTSS_0907	1578997	-	CTGACG	2.45339	17	TAACCT	5.01407	2.20234	9.6698	7
EcoTSS_0634	1118867	-	CTGCCT	2.88862	19	TATGAT	6.69372	2.74204	12.3244	9
EcoTSS_1503	2627274	+	TTGACC	5.50305	19	TAATGT	4.40329	2.74204	12.6484	4
EcoTSS_2592	4504312	+	TGGTGC	0.982165	16	TATATT	6.2941	2.33096	9.60723	6
EcoTSS_0511	897717	+	TTCTTC	1.1594	16	TATAAT	8.17876	2.33096	11.6691	6
EcoTSS_2077	3597784	-	TTCCAA	2.56423	16	TATGTT	4.80906	2.33096	9.70425	6
EcoTSS_1798	3139078	-	TCGAAA	2.22386	17	GATGAT	3.44212	2.20234	7.86832	6
EcoTSS_2539	4414892	-	TTTCTG	3.2509	15	CATAAT	5.81846	2.74204	11.8114	6
EcoTSS_0028	49788	+	TCGCAC	1.36391	15	TACGCT	4.47391	2.74204	8.57985	6
EcoTSS_2237	3904720	-	TTGCTA	5.82267	17	TAAATT	5.7028	2.20234	13.7278	7
EcoTSS_1826	3180446	+	TGGCAT	3.29248	20	TATCCT	5.60537	3.53509	12.4329	5
EcoTSS_2309	4022835	+	TTGAAG	5.42404	16	TACAGT	4.85285	2.33096	12.6079	7
EcoTSS_0731	1271318	+	TTGGCA	2.67814	18	CACACT	3.59865	2.33096	8.60775	6
EcoTSS_1430	2496669	+	TGGTCA	3.08221	17	TATCAT	6.58226	2.20234	11.8668	5
EcoTSS_0904	1566874	-	TTGACT	6.23607	16	GAGAAT	3.11665	2.33096	11.6837	6
EcoTSS_0787	1349146	-	TAGCTA	1.27607	17	TATAAT	8.17876	2.20234	11.6572	4
EcoTSS_2464	4276341	+	TTGAAA	5.98619	18	GATAAT	4.92717	2.33096	13.2443	5
EcoTSS_1338	2281985	+	TGGTTG	2.14605	16	TAAACT	6.61057	2.33096	11.0876	7
EcoTSS_1483	2589154	+	ATGTTT	1.52131	17	TATTAT	7.07759	2.20234	10.8012	3
EcoTSS_0135	236910	+	TTGACG	5.71769	17	TAATAT	6.48628	2.20234	14.4063	7
EcoTSS_1957	3399376	-	CTGCCG	2.37023	17	TAGAAT	6.36824	2.20234	10.9408	7
EcoTSS_2130	3694260	+	ATGAAA	2.27627	18	GACAAT	3.68424	2.33096	8.29147	7
EcoTSS_1650	2885375	+	TTGCCT	6.15291	17	TAACAT	5.99096	2.20234	14.3462	7
EcoTSS_2395	4164507	+	TTGACT	6.23607	16	TATTAT	7.07759	2.33096	15.6446	6
EcoTSS_1912	3331538	-	TTGTCA	5.649	17	TAATAT	6.48628	2.20234	14.3376	7
EcoTSS_2353	4103784	-	CTGTCG	1.82255	20	TACGAT	5.45079	3.53509	10.8084	6
EcoTSS_2231	3890742	+	CTGATC	1.86475	17	TAGCAT	4.77174	2.20234	8.83883	7
EcoTSS_0714	1246645	-	ATGCAG	1.63096	17	TAAGGT	4.01943	2.20234	7.85272	6
EcoTSS_0454	815894	-	TTGCTG	5.26052	18	TACTGT	3.75167	2.33096	11.3432	6
EcoTSS_1660	2907738	-	TTGTGG	3.76359	17	TATACT	7.20188	2.20234	13.1678	5
EcoTSS_1210	2038507	+	CTGTAT	2.04729	18	GAGAAT	3.11665	2.33096	7.4949	6
EcoTSS_0103	194784	+	TTGTTA	5.27499	17	TATAGT	6.09578	2.20234	13.5731	7
EcoTSS_0514	902993	-	TTGCAT	5.85927	17	TACTAT	5.83466	2.20234	13.8963	7
EcoTSS_0667	1177764	+	TTGGTA	2.30414	18	TAATAT	6.48628	2.33096	11.1214	7
EcoTSS_0351	623950	-	TTGCAT	5.85927	17	GAAAAT	4.33586	2.20234	12.3975	7
EcoTSS_1236	2078743	-	TTTTTT	3.22161	15	TAAGAT	6.10242	2.74204	12.0661	4
EcoTSS_1585	2753615	+	TGGCGC	1.52985	18	TACCTT	3.45467	2.33096	7.31548	8
EcoTSS_2317	4035164	+	TTGTCT	5.60523	17	AAACCT	1.25122	2.20234	9.05879	4
EcoTSS_0624	1102566	-	TTGATT	5.86207	16	TAGATT	4.48358	2.33096	12.6766	6
EcoTSS_2599	4516286	-	TTGTAA	5.35535	18	TAATAT	6.48628	2.33096	14.1726	6
EcoTSS_0828	1425398	+	TTGTCC	4.87221	17	TATGGT	4.61073	2.20234	11.6853	6
EcoTSS_1883	3296194	-	TTCCCA	2.85787	17	TAATAT	6.48628	2.20234	11.5465	6
EcoTSS_0123	223485	+	TTGTCT	5.60523	16	TATAAT	8.17876	2.33096	16.115	8
EcoTSS_2541	4417950	+	TTGTTG	4.71284	17	TAGAGT	4.28525	2.20234	11.2004	6
EcoTSS_1838	3199888	+	TCGCCT	2.39057	17	TATTAT	7.07759	2.20234	11.6705	8
EcoTSS_0395	701088	-	TTCATT	2.52327	16	TATACT	7.20188	2.33096	12.0561	6
EcoTSS_0471	841538	+	TTTACC	3.49343	17	TATCTT	4.6976	2.20234	10.3934	8
EcoTSS_1428	2494797	+	TTGTCT	5.60523	17	TACATT	5.05118	2.20234	12.8587	6
EcoTSS_2447	4255070	+	TTCCAG	2.00208	20	TATTGT	4.9946	3.53509	10.5318	6
EcoTSS_2079	3600887	-	TGGACG	3.1509	18	TAATTT	4.60162	2.33096	10.0835	7
EcoTSS_2650	4605757	-	TAGCAA	1.35642	17	CAACAT	3.63065	2.20234	7.18941	6
EcoTSS_1246	2096355	-	TAGCAT	1.31266	16	TAAACT	6.61057	2.33096	10.2542	6
EcoTSS_2431	4221807	+	TTTACC	3.49343	16	CAGTAT	2.90676	2.33096	8.73116	5
EcoTSS_1219	2057866	+	TTGACA	6.27984	16	TAAGAT	6.10242	2.33096	14.7132	7
EcoTSS_0920	1610604	-	TGGCTA	3.25589	17	CATATT	3.9338	2.20234	9.39203	8
EcoTSS_1020	1744188	-	TGGATA	3.33905	16	TACACT	5.95895	2.33096	11.629	6
EcoTSS_1578	2745953	+	TTGGAG	1.82234	17	TATACT	7.20188	2.20234	11.2266	6
EcoTSS_2177	3791962	+	CTGAAG	2.15975	17	TATGAT	6.69372	2.20234	11.0558	7
EcoTSS_0629	1108501	+	TTGTCG	5.08684	18	TAAAAT	7.58746	2.33096	15.0053	7
EcoTSS_1160	1950260	+	TTCTCT	2.26643	17	TATCAT	6.58226	2.20234	11.051	6
EcoTSS_1547	2708204	+	TGTCAT	1.28286	20	TATCAT	6.58226	3.53509	11.4002	7
EcoTSS_0635	1119832	-	TTGTAT	5.31158	17	TACTCT	4.85777	2.20234	12.3717	6
EcoTSS_0777	1337333	+	TTTCCT	4.14329	18	TATGAT	6.69372	2.33096	13.168	6
EcoTSS_1386	2412509	+	TTGTAT	5.31158	17	GAAAAT	4.33586	2.20234	11.8498	6
EcoTSS_0363	643357	-	TCGTCT	1.84289	18	TAAGAT	6.10242	2.33096	10.2763	6
EcoTSS_2153	3735378	+	TTCAGA	1.61778	16	GAAAAT	4.33586	2.33096	8.2846	6
EcoTSS_1510	2640003	-	TTTAGC	2.17018	20	TAATTT	4.60162	3.53509	10.3069	6
EcoTSS_1563	2729470	-	TTGTCA	5.649	16	TATAAT	8.17876	2.33096	16.1587	8
EcoTSS_0489	872122	+	TTGTAA	5.35535	16	TAGAAT	6.36824	2.33096	14.0546	6
EcoTSS_2137	3711033	-	TTGACG	5.71769	15	CAATAT	4.12598	2.74204	12.5857	7
EcoTSS_0045	85599	+	TTGCTT	5.77891	17	TAATGT	4.40329	2.20234	12.3845	7
EcoTSS_0581	1017682	+	TTTCTT	3.76929	19	TATTCT	6.1007	2.74204	12.612	6
EcoTSS_0277	485713	+	TTCTGG	0.424784	15	TATTCT	6.1007	2.74204	9.26752	5
EcoTSS_0192	319419	+	TTGATG	5.34368	20	TAAGAT	6.10242	3.53509	14.9812	7
EcoTSS_1442	2518752	-	TTGAGG	4.39443	16	TAGAAT	6.36824	2.33096	13.0936	7
EcoTSS_1664	2913051	-	TGGTCA	3.08221	16	GACAAT	3.68424	2.33096	9.09741	6
EcoTSS_1761	3079869	+	TCGCCC	1.65755	18	TATACT	7.20188	2.33096	11.1904	6
EcoTSS_2639	4597516	-	TTGCAG	5.34088	17	TACATT	5.05118	2.20234	12.5944	6
EcoTSS_2577	4476468	+	TGGAGG	1.82764	17	GACAAT	3.68424	2.20234	7.71422	6
EcoTSS_0264	466607	+	ATTACT	0.516534	16	GATACT	3.95028	2.33096	6.79778	8
EcoTSS_0761	1313452	-	TTGCCG	5.63452	17	CATTAT	4.71728	2.20234	12.5541	6
EcoTSS_2088	3609782	-	CTGATT	2.59778	18	AAAAAT	3.82461	2.33096	8.75335	5
EcoTSS_0836	1439047	+	TCGACG	1.95535	17	TATTAT	7.07759	2.20234	11.2353	7
EcoTSS_1661	2908868	-	TGGCGT	2.26287	19	AAAAGT	1.74162	2.74204	6.74653	5
EcoTSS_2049	3542897	-	TAGCCA	1.65007	18	TAGCAT	4.77174	2.33096	8.75277	6
EcoTSS_1713	2985533	+	TTGACA	6.27984	17	AATTAT	3.31474	2.20234	11.7969	6
EcoTSS_2157	3747997	+	TTGGCA	2.67814	16	TAAACT	6.61057	2.33096	11.6197	5
EcoTSS_2303	4014225	-	ATGTGA	0.615817	16	TATAGT	6.09578	2.33096	9.04255	7
EcoTSS_1775	3094462	+	ATGACG	2.00776	17	TATATT	6.2941	2.20234	10.5042	6
EcoTSS_2145	3719955	+	TTTTTA	3.26538	15	TAATAT	6.48628	2.74204	12.4937	6
EcoTSS_2250	3931529	+	TCGATA	2.1435	18	TACCTT	3.45467	2.33096	7.92913	7
EcoTSS_2389	4158845	-	TTGGCT	2.63438	17	TACCAT	5.33933	2.20234	10.176	6
EcoTSS_1419	2465849	+	TCGATC	1.36671	17	TAGACT	5.39135	2.20234	8.9604	3
EcoTSS_0176	292342	-	TTTAGA	2.94696	16	TATAAT	8.17876	2.33096	13.4567	6
EcoTSS_2313	4030255	+	ATGACG	2.00776	17	GATGAT	3.44212	2.20234	7.65223	6
EcoTSS_1120	1902561	+	TTGGTT	2.26037	17	CAACAT	3.63065	2.20234	8.09336	7
EcoTSS_2417	4198199	+	TTCCCT	2.81411	18	TACATT	5.05118	2.33096	10.1962	6
EcoTSS_1090	1852910	-	TTGAAA	5.98619	17	GATAAT	4.92717	2.20234	13.1157	6
EcoTSS_0339	603908	-	TTGCAT	5.85927	17	CATCAT	4.22196	2.20234	12.2836	5
EcoTSS_0816	1405985	+	TTGCTT	5.77891	17	CAGAAT	4.00794	2.20234	11.9892	6
EcoTSS_2076	3595895	+	TGGACA	3.71305	20	TAATTT	4.60162	3.53509	11.8498	4
EcoTSS_2198	3826788	-	ATGCCA	2.48676	17	GAGAAT	3.11665	2.20234	7.80574	7
EcoTSS_0749	1294570	-	TTGACC	5.50305	16	CACTAT	3.47436	2.33096	11.3084	6
EcoTSS_1900	3316319	-	TTGCAT	5.85927	17	TAGAAT	6.36824	2.20234	14.4298	7
EcoTSS_1204	2027536	+	TCGCCA	2.43434	19	TACTAT	5.83466	2.74204	11.011	5
EcoTSS_1089	1849687	+	ATTACA	0.560299	18	TATTGT	4.9946	2.33096	7.88586	6
EcoTSS_0309	553800	+	CTGATT	2.59778	17	TATTAT	7.07759	2.20234	11.8777	7
EcoTSS_2235	3894698	+	TCGCTA	2.06034	16	GACAAT	3.68424	2.33096	8.07554	6
EcoTSS_1136	1921090	+	TGGACT	3.66929	19	TATGGT	4.61073	2.74204	11.0221	7
EcoTSS_0752	1298939	+	TTGGCG	2.11599	18	TACTTT	3.95	2.33096	8.39695	6
EcoTSS_1472	2556797	+	TTTCAT	3.84965	17	TAAGGT	4.01943	2.20234	10.0714	6
EcoTSS_1521	2661411	-	ATGTTA	1.56507	20	GAGTAT	2.01547	3.53509	7.11563	4
EcoTSS_0562	974704	+	TGGATC	2.56226	17	GAATAT	3.23468	2.20234	7.99928	7
EcoTSS_1809	3154594	+	TTTCGT	2.82004	16	CAGACT	3.03105	2.33096	8.18205	7
EcoTSS_2150	3729094	+	TTGTTT	5.23123	17	AAAAAT	3.82461	2.20234	11.2582	7
EcoTSS_2215	3853715	-	TTTCCC	3.41027	19	CAAATT	3.3425	2.74204	9.49481	6
EcoTSS_1388	2417246	-	TTGCGC	4.09663	17	TAATTT	4.60162	2.20234	10.9006	6
EcoTSS_2651	4605804	+	TTGGCG	2.11599	18	TATATT	6.2941	2.33096	10.7411	7
EcoTSS_2254	3939638	-	TTTTCT	3.59561	17	CATAAT	5.81846	2.20234	11.6164	6
EcoTSS_1512	2642393	-	TGGCAT	3.29248	17	TACAAT	6.93584	2.20234	12.4307	5
EcoTSS_0240	424350	-	TTGAGC	4.17979	17	GAAAGT	2.25287	2.20234	8.63501	7
EcoTSS_2513	4380437	-	TTTCAG	3.33126	15	TATACT	7.20188	2.74204	13.2752	9
EcoTSS_0451	808513	-	TTTTTT	3.22161	15	TAGACT	5.39135	2.74204	11.355	7
EcoTSS_0086	169546	+	TGGTGA	1.75895	15	TAAAGT	5.50447	2.74204	10.0055	8
EcoTSS_1943	3376830	-	TCGATC	1.36671	17	TATAAT	8.17876	2.20234	11.7478	6
EcoTSS_0779	1338506	+	TTTCCC	3.41027	16	TAAAAT	7.58746	2.33096	13.3287	6
EcoTSS_1888	3299058	-	TGGTTT	2.66444	17	CAAACT	4.25027	2.20234	9.11705	7
EcoTSS_0583	1020306	+	TTGCCC	5.41989	17	TATTTT	5.19292	2.20234	12.8152	7
EcoTSS_0422	754178	+	TTGTAA	5.35535	17	TATACT	7.20188	2.20234	14.7596	6
EcoTSS_0073	142766	-	TTGAAG	5.42404	17	TAAATT	5.7028	2.20234	13.3292	7
EcoTSS_0939	1635046	+	TTGAAG	5.42404	17	CAGACT	3.03105	2.20234	10.6574	7
EcoTSS_1199	2022978	-	TTTCAT	3.84965	19	TACTCT	4.85777	2.74204	11.4495	6
EcoTSS_0465	832239	-	CTGTAT	2.04729	18	CATTTT	2.83262	2.33096	7.21087	7
EcoTSS_1607	2798678	+	TTGAAT	5.94243	17	TAGTAT	5.26706	2.20234	13.4118	6
EcoTSS_2302	4010909	+	TTGAGG	4.39443	17	AATTAT	3.31474	2.20234	9.9115	6
EcoTSS_1646	2874392	-	TTTCAT	3.84965	18	TATAGT	6.09578	2.33096	12.2764	6
EcoTSS_0220	395605	+	TTGCAA	5.90303	15	AATAAT	4.41591	2.74204	13.061	6
EcoTSS_1183	1993427	-	TTTCAA	3.89341	18	TAATAT	6.48628	2.33096	12.7107	6
EcoTSS_0306	552365	-	TTTCCT	4.14329	16	TATTCT	6.1007	2.33096	12.575	7
EcoTSS_1469	2550264	+	CTGACG	2.45339	20	CATAAT	5.81846	3.53509	11.8069	5
EcoTSS_1364	2355576	+	ATGACA	2.56992	20	AATTAT	3.31474	3.53509	9.41974	5
EcoTSS_0358	636947	-	TCGCTC	1.28355	18	TATTTT	5.19292	2.33096	8.80744	6
EcoTSS_2486	4336018	-	TTTTAT	3.30197	18	TACAAT	6.93584	2.33096	12.5688	6
EcoTSS_2115	3662689	-	TTGCGC	4.09663	15	CATCAT	4.22196	2.74204	11.0606	6
EcoTSS_1730	3022364	+	TTTACT	4.22645	18	TACTTT	3.95	2.33096	10.5074	6
EcoTSS_1785	3107453	-	TTGCAC	5.12624	17	CATGAT	4.33342	2.20234	11.662	6
EcoTSS_1887	3297958	-	TGTCAT	1.28286	16	TAAGGT	4.01943	2.33096	7.63325	7
EcoTSS_1228	2066507	-	TTGACC	5.50305	19	GATATT	3.04251	2.74204	11.2876	4
EcoTSS_0678	1197501	-	TTGTAA	5.35535	18	TATAAT	8.17876	2.33096	15.8651	7
EcoTSS_2378	4130372	+	TTTCTA	3.81306	16	TATCAT	6.58226	2.33096	12.7263	6
EcoTSS_0544	950449	-	CTGAAA	2.7219	17	TACAAT	6.93584	2.20234	11.8601	6
EcoTSS_2098	3637869	-	TGGAAA	3.41941	18	TACACT	5.95895	2.33096	11.7093	6
EcoTSS_1615	2815215	-	TTGTTG	4.71284	17	CATGGT	2.25043	2.20234	9.16561	7
EcoTSS_2520	4390332	+	TTGCAG	5.34088	16	TATAAT	8.17876	2.33096	15.8506	6
EcoTSS_0438	784685	-	TTGTCG	5.08684	19	TACAAT	6.93584	2.74204	14.7647	8
EcoTSS_2496	4359983	-	TGGTAA	2.78856	17	TATCAT	6.58226	2.20234	11.5732	6
EcoTSS_1471	2553386	-	CTGACG	2.45339	15	TAACAT	5.99096	2.74204	11.1864	6
EcoTSS_1940	3372540	-	TTTCCC	3.41027	18	TAGGAT	4.8832	2.33096	10.6244	6
EcoTSS_0105	200399	+	TTCTCC	1.53341	17	TAGTGT	3.18407	2.20234	6.91982	6
EcoTSS_1049	1793201	-	TTTTCA	3.63938	17	TAAAAT	7.58746	2.20234	13.4292	7
EcoTSS_0080	156424	-	TTCAAA	2.64739	20	TATACT	7.20188	3.53509	13.3844	6
EcoTSS_1937	3365663	+	TTGATG	5.34368	18	TAGTCT	4.29018	2.33096	11.9648	6
EcoTSS_2290	3995930	+	TTGGCA	2.67814	16	TATAAT	8.17876	2.33096	13.1879	6
EcoTSS_2524	4391799	+	TAGTCA	1.10239	19	TAACAT	5.99096	2.74204	9.83538	6
EcoTSS_0104	197730	+	TTGCGC	4.09663	19	GATAAT	4.92717	2.74204	11.7658	6
EcoTSS_1226	2065493	-	TTGATG	5.34368	17	GAATAT	3.23468	2.20234	10.7807	6
EcoTSS_0160	269812	+	TGGTCA	3.08221	17	AAACAT	2.22811	2.20234	7.51265	6
EcoTSS_0198	334381	-	TCGCCG	1.87219	20	TAATAT	6.48628	3.53509	11.8936	5
EcoTSS_0686	1208967	-	TTCAAA	2.64739	17	CACAGT	2.49254	2.20234	7.34227	7
EcoTSS_0385	692652	-	TTGCGC	4.09663	19	TAATTT	4.60162	2.74204	11.4403	4
EcoTSS_2357	4106576	+	TTTCGG	2.30165	17	TACCCT	4.36245	2.20234	8.86643	6
EcoTSS_2671	4638395	-	TTTAGT	2.9032	19	TAATTT	4.60162	2.74204	10.2469	7
EcoTSS_1680	2940718	+	TTGAGC	4.17979	17	TATAGT	6.09578	2.20234	12.4779	6
EcoTSS_2393	4161422	+	TGGACA	3.71305	18	TAGCAT	4.77174	2.33096	10.8158	6
EcoTSS_2031	3516522	-	TTTATA	3.89622	16	TACAGT	4.85285	2.33096	11.08	7
EcoTSS_0694	1222320	-	TTCACG	2.37888	16	TATCAT	6.58226	2.33096	11.2921	7
EcoTSS_2623	4566790	-	TTGATT	5.86207	16	TACACT	5.95895	2.33096	14.152	6
EcoTSS_1414	2459167	-	TGGAAT	3.37564	16	TATCTT	4.6976	2.33096	10.4042	7
EcoTSS_0488	870002	+	TGGATG	2.7769	20	AAAACT	2.84772	3.53509	9.15971	6
EcoTSS_0418	744355	+	TGGAAG	2.85725	17	CAAGAT	3.74211	2.20234	8.8017	7
EcoTSS_0056	113394	+	TTGCGC	4.09663	16	TATGAT	6.69372	2.33096	13.1213	6
EcoTSS_0700	1226745	+	TTCAGA	1.61778	18	TATAAT	8.17876	2.33096	12.1275	6
EcoTSS_2197	3823045	+	TTTACG	3.70807	17	CAAAAT	5.22716	2.20234	11.1376	6
EcoTSS_1491	2598459	+	TGTACA	1.70343	17	CAGTAT	2.90676	2.20234	6.81253	7
EcoTSS_1827	3182740	-	TTGCTG	5.26052	17	TATAGT	6.09578	2.20234	13.5586	6
EcoTSS_0425	773934	+	TTCCCA	2.85787	17	TATAGT	6.09578	2.20234	11.156	6
EcoTSS_0620	1096902	-	TTGACC	5.50305	17	TAAATT	5.7028	2.20234	13.4082	7
EcoTSS_1371	2371593	-	TTGCCG	5.63452	20	TAATCT	5.50939	3.53509	14.679	7
EcoTSS_0519	910299	-	TTCCCC	2.08109	15	TAAACT	6.61057	2.74204	11.4337	7
EcoTSS_1242	2087176	-	TTGTCA	5.649	17	TAGCCT	3.79485	2.20234	11.6462	7
EcoTSS_0682	1200691	+	TTTTCA	3.63938	18	TATGCT	5.71683	2.33096	11.6872	6
EcoTSS_1270	2163156	+	TGGCAG	2.77409	16	CATACT	4.84157	2.33096	9.94663	6
EcoTSS_2275	3973046	+	CTGAGC	0.915499	15	TAAACT	6.61057	2.74204	10.2681	6
EcoTSS_2632	4584926	+	CTGACT	2.97178	19	TATTTT	5.19292	2.74204	10.9067	6
EcoTSS_2487	4339673	-	TCGCAG	1.57854	20	CATAAT	5.81846	3.53509	10.9321	6
EcoTSS_0974	1680084	-	TTTCTA	3.81306	17	TATTCT	6.1007	2.20234	12.1161	6
EcoTSS_0376	668359	-	ATGCAA	2.19311	17	GATGAT	3.44212	2.20234	7.83757	6
EcoTSS_0972	1677504	+	TTGCAT	5.85927	17	TAAAAT	7.58746	2.20234	15.6491	7
EcoTSS_0384	691107	-	TTGCTC	5.04589	17	TACATT	5.05118	2.20234	12.2994	4
EcoTSS_1421	2471618	+	CTGATA	2.64154	20	TATGAT	6.69372	3.53509	12.8703	5
EcoTSS_1362	2350473	-	TTTAAT	3.93281	15	TAACAT	5.99096	2.74204	12.6658	6
EcoTSS_0293	507406	+	TTGTTT	5.23123	20	TATGTT	4.80906	3.53509	13.5754	3
EcoTSS_1846	3214775	+	TTGCAA	5.90303	18	TAAATT	5.7028	2.33096	13.9368	6
EcoTSS_2287	3989022	+	TTTACG	3.70807	17	TAAATT	5.7028	2.20234	11.6132	6
EcoTSS_2245	3924499	-	TAGATC	0.582441	17	TACAAT	6.93584	2.20234	9.72062	7
EcoTSS_1368	2363738	+	TTTCTG	3.2509	20	TAATAT	6.48628	3.53509	13.2723	7
EcoTSS_0097	188783	-	TTGTCT	5.60523	17	TATTGT	4.9946	2.20234	12.8022	7
EcoTSS_1413	2458531	-	TTGGCT	2.63438	20	GACTAT	2.58306	3.53509	8.75253	4
EcoTSS_0261	461077	+	CTGACA	3.01554	18	CACAAT	4.57553	2.33096	9.92204	5
EcoTSS_1988	3442255	-	TAGACC	0.956443	19	TAACAT	5.99096	2.74204	9.68944	7
EcoTSS_0315	565236	-	TTGCGG	4.31127	17	CATACT	4.84157	2.20234	11.3552	6
EcoTSS_2475	4311039	-	TTTTCT	3.59561	16	TATAGT	6.09578	2.33096	12.0223	6
EcoTSS_1142	1924123	+	TTGGCA	2.67814	17	TACGCT	4.47391	2.20234	9.35439	4
EcoTSS_1764	3084085	+	CTGCGC	0.832338	17	TAACAT	5.99096	2.20234	9.02563	6
EcoTSS_0098	189553	-	TTCTCA	2.31019	16	TACCAT	5.33933	2.33096	9.98049	7
EcoTSS_1632	2841584	-	TCGTTA	1.51266	16	GATGAT	3.44212	2.33096	7.28574	6
EcoTSS_1482	2589072	-	TTGTTA	5.27499	17	CAGAAT	4.00794	2.20234	11.4853	6
EcoTSS_1984	3436695	-	TTGATT	5.86207	17	TACACT	5.95895	2.20234	14.0234	6
EcoTSS_1484	2589583	+	TTGCTC	5.04589	17	TATGCT	5.71683	2.20234	12.9651	6
EcoTSS_2117	3664083	-	TTGGCT	2.63438	18	TAAGAT	6.10242	2.33096	11.0678	7
EcoTSS_1176	1986221	+	TTGTCG	5.08684	15	TAAAAT	7.58746	2.74204	15.4163	5
EcoTSS_0621	1097049	+	TTGCCA	6.19668	16	TATGCT	5.71683	2.33096	14.2445	6
EcoTSS_0658	1161048	+	TTGAAA	5.98619	20	TACTCT	4.85777	3.53509	14.3791	4
EcoTSS_0379	674216	+	TAGCAA	1.35642	20	TATTAT	7.07759	3.53509	11.9691	7
EcoTSS_0047	89361	+	CTGTTA	2.0107	18	TAAAAT	7.58746	2.33096	11.9291	6
EcoTSS_1599	2786949	+	TTGTGC	3.54895	20	TATTTT	5.19292	3.53509	12.277	6
EcoTSS_1961	3403642	+	CTGCAC	1.86195	20	CAATCT	3.14909	3.53509	8.54613	7
EcoTSS_0818	1407499	+	TTGTCG	5.08684	20	GAGGAT	1.6316	3.53509	10.2535	6
EcoTSS_1073	1823864	-	TTTATT	3.85245	17	TATAGT	6.09578	2.20234	12.1506	7
EcoTSS_1047	1791687	-	CTGTAC	1.31427	18	AATTTT	1.43008	2.33096	5.07531	5
EcoTSS_0965	1667686	+	TAGACA	1.73323	17	TACCCT	4.36245	2.20234	8.29801	6
EcoTSS_1327	2263353	-	TTGCTG	5.26052	15	TACTGT	3.75167	2.74204	11.7542	6
EcoTSS_0236	416325	+	TTCATA	2.56703	20	CATAAT	5.81846	3.53509	11.9206	6
EcoTSS_1250	2101697	-	TCGATC	1.36671	19	TATAGT	6.09578	2.74204	10.2045	6
EcoTSS_2219	3864367	-	TTTCGG	2.30165	15	GATAAT	4.92717	2.74204	9.97085	9
EcoTSS_2206	3840443	-	TAGTAA	0.808741	18	TATCAT	6.58226	2.33096	9.72196	7
EcoTSS_1322	2253312	+	TTGAAT	5.94243	17	TATGCT	5.71683	2.20234	13.8616	6
EcoTSS_0630	1114767	-	TTGCGC	4.09663	17	CATAAT	5.81846	2.20234	12.1174	6
EcoTSS_2615	4554879	+	TAGATA	1.35923	20	TATACT	7.20188	3.53509	12.0962	6
EcoTSS_0145	247623	+	TTGCCA	6.19668	17	TACCGT	3.25634	2.20234	11.6554	4
EcoTSS_2184	3807749	+	TTTACT	4.22645	18	TAGTTT	3.3824	2.33096	9.93982	8
EcoTSS_0121	222669	+	TCGAAA	2.22386	18	TATTAT	7.07759	2.33096	11.6324	9
EcoTSS_0905	1570097	-	TTGCTT	5.77891	17	TACTTT	3.95	2.20234	11.9312	6
EcoTSS_2066	3575782	-	TGGCGA	2.30663	20	TAGATT	4.48358	3.53509	10.3253	6
EcoTSS_0333	586240	-	TTTCGC	2.08701	17	CAAGAT	3.74211	2.20234	8.03147	5
EcoTSS_2435	4229679	-	CTGCTC	1.78159	15	TACACT	5.95895	2.74204	10.4826	4
EcoTSS_1262	2145672	+	TTGTCG	5.08684	17	TAAAGT	5.50447	2.20234	12.7937	8
EcoTSS_1530	2683593	-	CTGTTA	2.0107	17	TATACT	7.20188	2.20234	11.4149	7
EcoTSS_2553	4434652	-	TTTCAA	3.89341	15	CATTCT	3.74039	2.74204	10.3758	7
EcoTSS_2101	3643261	-	TTGAAA	5.98619	17	CATGCT	3.35653	2.20234	11.5451	6
EcoTSS_1052	1798843	-	TTGAGA	4.95658	17	TAAAAT	7.58746	2.20234	14.7464	6
EcoTSS_1331	2267833	+	TCGCCA	2.43434	17	TAATCT	5.50939	2.20234	10.1461	7
EcoTSS_1797	3138539	-	TGGTCT	3.03844	15	CACTAT	3.47436	2.74204	9.25484	7
EcoTSS_2545	4423984	+	CTGAAA	2.7219	20	TAAGAT	6.10242	3.53509	12.3594	6
EcoTSS_2070	3579659	+	ATGCAT	2.14934	20	TAAGAT	6.10242	3.53509	11.7868	6
EcoTSS_0230	406503	+	TTTTCT	3.59561	16	AACAAT	3.17299	2.33096	9.09956	6
EcoTSS_1535	2693750	+	TTGCCA	6.19668	17	CAAAAT	5.22716	2.20234	13.6262	7
EcoTSS_0910	1590388	-	ATGCAA	2.19311	17	CAAAAT	5.22716	2.20234	9.62261	6
EcoTSS_2249	3931345	+	TTTTCC	2.86259	15	TAAACT	6.61057	2.74204	12.2152	7
EcoTSS_1668	2923340	+	TTTCTC	3.03627	17	TACACT	5.95895	2.20234	11.1976	5
EcoTSS_0908	1584688	-	TTTTTT	3.22161	16	TAATTT	4.60162	2.33096	10.1542	7
EcoTSS_1715	2987141	+	CTGCCA	2.93238	18	TACAAT	6.93584	2.33096	12.1992	6
EcoTSS_0846	1467367	+	TGGTCA	3.08221	17	AAACAT	2.22811	2.20234	7.51265	6
EcoTSS_0599	1050421	-	TGGCTT	3.21212	16	TATAGT	6.09578	2.33096	11.6389	7
EcoTSS_1695	2962199	-	TCGTCT	1.84289	16	CATACT	4.84157	2.33096	9.01543	6
EcoTSS_1159	1949233	+	TTGCAA	5.90303	20	TACAAT	6.93584	3.53509	16.374	6
EcoTSS_0664	1169641	-	CTGCAC	1.86195	20	CATAAT	5.81846	3.53509	11.2155	6
EcoTSS_2246	3927907	-	CTGAGC	0.915499	20	TAAACT	6.61057	3.53509	11.0612	7
EcoTSS_1013	1733349	+	TTGTCT	5.60523	15	TACCCT	4.36245	2.74204	12.7097	6
EcoTSS_0801	1384715	+	TTCCTG	1.92172	17	TATCAT	6.58226	2.20234	10.7063	6
EcoTSS_0062	122034	+	TGGACA	3.71305	17	TACTTT	3.95	2.20234	9.86539	6
EcoTSS_1620	2816722	-	TTGACT	6.23607	16	TAATAT	6.48628	2.33096	15.0533	7
EcoTSS_2141	3715310	+	TTTCCT	4.14329	16	TAAGGT	4.01943	2.33096	10.4937	6
EcoTSS_0184	311221	+	CTGCAT	2.59497	18	TACTCT	4.85777	2.33096	9.7837	7
EcoTSS_0516	903754	+	CTGAAA	2.7219	20	TATCCT	5.60537	3.53509	11.8624	6
EcoTSS_1790	3117363	-	TTGCTT	5.77891	17	AAAACT	2.84772	2.20234	10.829	4
EcoTSS_1182	1992900	-	TTGTCT	5.60523	17	TATGCT	5.71683	2.20234	13.5244	7
EcoTSS_2160	3754687	-	TTTATC	3.11943	15	CATCAT	4.22196	2.74204	10.0834	4
EcoTSS_0590	1029222	-	TTGCAA	5.90303	17	GACAAT	3.68424	2.20234	11.7896	6
EcoTSS_1853	3232502	-	TTGCCA	6.19668	16	TATCAT	6.58226	2.33096	15.1099	6
EcoTSS_0224	400587	+	ATGAAG	1.71412	16	TAACTT	4.1063	2.33096	8.15138	6
EcoTSS_0781	1341395	-	TTTCAC	3.11663	16	TATTAT	7.07759	2.33096	12.5252	6
EcoTSS_1568	2734294	-	TTGCGT	4.82965	17	TACCGT	3.25634	2.20234	10.2883	6
EcoTSS_1960	3403161	+	TTGATT	5.86207	17	CAGTAT	2.90676	2.20234	10.9712	6
EcoTSS_0102	192617	+	TTCCCG	2.29572	17	TAAGAT	6.10242	2.20234	10.6005	7
EcoTSS_0225	402455	+	TGGTTT	2.66444	16	CAGACT	3.03105	2.33096	8.02645	7
EcoTSS_0758	1310298	-	TTCTCC	1.53341	15	TAGCAT	4.77174	2.74204	9.04718	7
EcoTSS_0155	262062	+	TTGACG	5.71769	17	TAACCT	5.01407	2.20234	12.9341	7
EcoTSS_1733	3027273	-	TTCAGA	1.61778	16	GATGTT	1.55746	2.33096	5.5062	6
EcoTSS_2664	4628705	+	TGGCGT	2.26287	17	TAGCAT	4.77174	2.20234	9.23694	6
EcoTSS_1358	2337480	-	TTTACC	3.49343	19	TATAAT	8.17876	2.74204	14.4142	6
EcoTSS_2443	4244759	+	TTTAAG	3.41442	16	CATAGT	3.73547	2.33096	9.48086	6
EcoTSS_0146	250881	+	TTTCTC	3.03627	17	TATACT	7.20188	2.20234	12.4405	6
EcoTSS_2253	3939538	+	TTGTCA	5.649	16	TATAAT	8.17876	2.33096	16.1587	7
EcoTSS_2376	4126552	-	TTGAGC	4.17979	17	TAAAAT	7.58746	2.20234	13.9696	7
EcoTSS_2005	3472641	-	TTGACA	6.27984	17	TAAAAT	7.58746	2.20234	16.0696	7
EcoTSS_1345	2301599	-	ATGCAT	2.14934	15	TAATAT	6.48628	2.74204	11.3777	7
EcoTSS_0245	432100	-	ATGCTT	2.06899	17	TACCAT	5.33933	2.20234	9.61066	6
EcoTSS_2083	3603723	+	TTGTCA	5.649	18	TAAACT	6.61057	2.33096	14.5905	6
EcoTSS_1099	1872347	+	TTTCTA	3.81306	20	TAAAGT	5.50447	3.53509	12.8526	6
EcoTSS_1581	2748768	-	TTGAAA	5.98619	16	CATAAT	5.81846	2.33096	14.1356	7
EcoTSS_1243	2087755	-	TAGTTA	0.728385	17	TACAAT	6.93584	2.20234	9.86656	7
EcoTSS_0710	1242351	+	TTGCTG	5.26052	19	TATCAT	6.58226	2.74204	14.5848	7
EcoTSS_1705	2974211	-	TGGCGA	2.30663	17	CACAAT	4.57553	2.20234	9.0845	6
EcoTSS_0193	320708	+	TTGCAT	5.85927	20	TATCAT	6.58226	3.53509	15.9766	5
EcoTSS_2205	3839794	-	ATGCGT	1.11973	15	TAAAGT	5.50447	2.74204	9.36624	6
EcoTSS_0663	1168242	+	TTGTAT	5.31158	17	TATCAT	6.58226	2.20234	14.0962	6
EcoTSS_0513	900800	-	TGGTGA	1.75895	17	TACATT	5.05118	2.20234	9.01247	7
EcoTSS_0075	144560	+	CTTTAT	0.0376713	15	TAGACT	5.39135	2.74204	8.17106	7
EcoTSS_0677	1194345	-	TTCTTG	1.37404	17	TACTTT	3.95	2.20234	7.52637	9
EcoTSS_1042	1786408	+	TTGAAA	5.98619	16	TATCGT	4.49927	2.33096	12.8164	7
EcoTSS_1317	2244953	-	TTGGAT	2.34073	19	CATTAT	4.71728	2.74204	9.80005	9
EcoTSS_0626	1104426	+	TTGCTT	5.77891	16	AAATAT	2.72343	2.33096	10.8333	6
EcoTSS_1027	1755407	+	TTCTCA	2.31019	18	AATACT	3.43903	2.33096	8.08018	6
EcoTSS_0738	1278824	+	TTTCGC	2.08701	20	TAATAT	6.48628	3.53509	12.1084	7
EcoTSS_2118	3665864	-	CTGCCG	2.37023	17	TATCGT	4.49927	2.20234	9.07184	7
EcoTSS_2454	4262327	-	TTGTTG	4.71284	17	CATAGT	3.73547	2.20234	10.6507	6
EcoTSS_2267	3958520	-	TAGACT	1.68946	17	TAACGT	3.90797	2.20234	7.79977	6
EcoTSS_0932	1625426	-	TTGCAC	5.12624	17	TACGCT	4.47391	2.20234	11.8025	7
EcoTSS_0931	1621901	-	TTGACG	5.71769	20	TAGAAT	6.36824	3.53509	15.621	7
EcoTSS_0865	1496631	+	TTTTTC	2.48859	15	TAATCT	5.50939	2.74204	10.74	6
EcoTSS_0291	506428	+	TTGGCA	2.67814	17	GACAAT	3.68424	2.20234	8.56472	6
EcoTSS_1320	2247723	+	TTTATT	3.85245	17	TAACCT	5.01407	2.20234	11.0689	8
EcoTSS_2400	4173130	-	CTTATT	0.588158	19	TACCCT	4.36245	2.74204	7.69264	7
EcoTSS_1708	2977017	+	TCGATT	2.09973	16	AAAAAT	3.82461	2.33096	8.25531	6
EcoTSS_0260	460556	+	TTGCCA	6.19668	17	TAAGTT	4.21776	2.20234	12.6168	7
EcoTSS_1774	3093686	+	TTGAAG	5.42404	18	TAGCAT	4.77174	2.33096	12.5267	7
EcoTSS_0799	1382013	-	TTGTCA	5.649	17	TAAGAT	6.10242	2.20234	13.9537	7
EcoTSS_1662	2911851	-	TGGAAC	2.64262	18	TATCCT	5.60537	2.33096	10.579	6
EcoTSS_1928	3348581	-	CTGTTT	1.96693	17	TAAGAT	6.10242	2.20234	10.2717	6
EcoTSS_1325	2261616	-	TTTCCT	4.14329	18	TATTAT	7.07759	2.33096	13.5518	8
EcoTSS_2563	4453785	+	TTTCTC	3.03627	18	TAAAAT	7.58746	2.33096	12.9547	7
EcoTSS_0819	1410184	-	TGGTAT	2.7448	16	TACCAT	5.33933	2.33096	10.4151	7
EcoTSS_0783	1342661	-	TTCTCT	2.26643	17	CATTAT	4.71728	2.20234	9.18605	6
EcoTSS_1423	2474398	+	TTGATT	5.86207	17	GATACT	3.95028	2.20234	12.0147	6
EcoTSS_1427	2493515	+	CTGAAA	2.7219	15	TAAAGT	5.50447	2.74204	10.9684	6
EcoTSS_1374	2378687	-	CTGCAT	2.59497	18	TATAAT	8.17876	2.33096	13.1047	6
EcoTSS_0167	279710	-	CTGAAT	2.67813	20	CACACT	3.59865	3.53509	9.81187	7
EcoTSS_0355	632746	-	TTGAAG	5.42404	17	TAGTAT	5.26706	2.20234	12.8934	6
EcoTSS_1983	3436023	+	TGGCAG	2.77409	20	TAGACT	5.39135	3.53509	11.7005	7
EcoTSS_0305	539571	+	TTCATT	2.52327	15	TATGTT	4.80906	2.74204	10.0744	6
EcoTSS_1519	2658146	-	TTGCAG	5.34088	20	TATCAT	6.58226	3.53509	15.4582	7
EcoTSS_2422	4205995	+	TTGACT	6.23607	16	TAATAT	6.48628	2.33096	15.0533	7
EcoTSS_0873	1504781	+	TTTCGC	2.08701	17	TAAAAT	7.58746	2.20234	11.8768	7
EcoTSS_0656	1155861	+	TTTCTC	3.03627	16	TATACT	7.20188	2.33096	12.5691	7
EcoTSS_0842	1452909	+	TCGCAT	2.09693	18	TAATGT	4.40329	2.33096	8.83118	6
EcoTSS_1177	1986706	+	TTGCAA	5.90303	17	TATAGT	6.09578	2.20234	14.2011	6
EcoTSS_0242	426428	+	TTTACG	3.70807	18	TAAATT	5.7028	2.33096	11.7418	6
EcoTSS_1676	2936740	+	TTGTGG	3.76359	17	TATGCT	5.71683	2.20234	11.6828	6
EcoTSS_1190	2004156	+	TGGCTC	2.4791	20	TACGCT	4.47391	3.53509	10.4881	6
EcoTSS_1347	2306662	-	TTGCTG	5.26052	16	TAAACT	6.61057	2.33096	14.2021	7
EcoTSS_1071	1821516	+	TTTTTT	3.22161	17	TACACT	5.95895	2.20234	11.3829	6
EcoTSS_1108	1888004	-	TGGCTA	3.25589	16	TATAAT	8.17876	2.33096	13.7656	9
EcoTSS_2436	4231434	-	TCGCCG	1.87219	19	CACGTT	1.20583	2.74204	5.82005	4
EcoTSS_1045	1790180	-	TTCCGT	1.49085	16	TATAAT	8.17876	2.33096	12.0006	6
EcoTSS_0301	531509	-	TTTAGT	2.9032	18	TATCAT	6.58226	2.33096	11.8164	6
EcoTSS_0352	624054	+	TTGACA	6.27984	17	TAGGTT	2.99854	2.20234	11.4807	7
EcoTSS_2189	3811770	+	TTGCCG	5.63452	18	AAGAAT	2.60539	2.33096	10.5709	7
EcoTSS_0412	728096	+	TGGCCT	3.58612	19	TAGAAT	6.36824	2.74204	12.6964	7
EcoTSS_1702	2969587	+	TTTCCC	3.41027	17	CATTTT	2.83262	2.20234	8.44523	6
EcoTSS_2363	4111197	+	ATGAAG	1.71412	16	TAAGAT	6.10242	2.33096	10.1475	7
EcoTSS_1180	1990207	-	TTGACT	6.23607	16	TAGAAT	6.36824	2.33096	14.9353	7
EcoTSS_0702	1229825	+	TTCTAT	1.97278	20	TATTTT	5.19292	3.53509	10.7008	6
EcoTSS_0118	220022	-	TTGTCA	5.649	19	CAATAT	4.12598	2.74204	12.517	4
EcoTSS_0672	1184961	+	TTGTTG	4.71284	19	TATATT	6.2941	2.74204	13.749	7
EcoTSS_1029	1762527	-	CTGTTA	2.0107	17	TATGCT	5.71683	2.20234	9.92987	3
EcoTSS_1171	1980464	-	TGGCGA	2.30663	16	TATACT	7.20188	2.33096	11.8395	7
EcoTSS_1235	2077491	-	TCGATT	2.09973	16	TATGAT	6.69372	2.33096	11.1244	5
EcoTSS_0356	632780	+	TTGCCA	6.19668	16	TATAGT	6.09578	2.33096	14.6234	6
EcoTSS_1117	1899857	-	TAGCAG	0.79427	18	TATCCT	5.60537	2.33096	8.7306	6
EcoTSS_0802	1386868	-	TTGCTG	5.26052	18	TAAACT	6.61057	2.33096	14.2021	6
EcoTSS_1181	1990874	-	TTGAAA	5.98619	17	CAACAT	3.63065	2.20234	11.8192	6
EcoTSS_0713	1244175	+	TTCCTG	1.92172	17	TATTCT	6.1007	2.20234	10.2248	6
EcoTSS_2151	3732885	+	TGGCAG	2.77409	17	GATTCT	2.8491	2.20234	7.82553	6
EcoTSS_2244	3923702	-	TTTCTC	3.03627	17	TAGAAT	6.36824	2.20234	11.6068	7
EcoTSS_1506	2632129	-	TAGATG	0.797075	17	TATAAT	8.17876	2.20234	11.1782	6
EcoTSS_0934	1626350	+	TTGCTT	5.77891	15	TAGACT	5.39135	2.74204	13.9123	6
EcoTSS_1112	1891305	+	TTGATT	5.86207	16	CAGGAT	2.5229	2.33096	10.7159	6
EcoTSS_0976	1682257	+	TGGTCA	3.08221	19	TAAAAT	7.58746	2.74204	13.4117	4
EcoTSS_2514	4380522	+	TTTTTT	3.22161	16	TAAATT	5.7028	2.33096	11.2554	6
EcoTSS_1443	2518944	+	TTGACT	6.23607	16	TATAAT	8.17876	2.33096	16.7458	8
EcoTSS_0394	699578	-	TTGCTG	5.26052	17	TATAGT	6.09578	2.20234	13.5586	4
EcoTSS_1366	2362338	-	TTGAAT	5.94243	16	TACAAT	6.93584	2.33096	15.2092	6
EcoTSS_0721	1262758	-	TAGACG	1.17108	17	TAGCAT	4.77174	2.20234	8.14515	8
EcoTSS_1103	1876806	+	TTCACA	2.94104	16	TAACAT	5.99096	2.33096	11.263	7
EcoTSS_0568	988267	-	TTGTCT	5.60523	16	TAACAT	5.99096	2.33096	13.9271	6
EcoTSS_0788	1350037	-	ATTACA	0.560299	19	TATATT	6.2941	2.74204	9.59644	6
EcoTSS_2270	3963673	+	ATGTGT	0.572052	16	TAGAAT	6.36824	2.33096	9.27126	6
EcoTSS_0214	383856	-	CTGAGT	1.64852	18	TATAAT	8.17876	2.33096	12.1582	6
EcoTSS_0598	1049040	+	CTGCCA	2.93238	16	TATGAT	6.69372	2.33096	11.9571	4
EcoTSS_2572	4471432	-	TGGGCA	0.111355	18	TATGGT	4.61073	2.33096	7.05305	6
EcoTSS_1202	2026420	-	ATGCAA	2.19311	17	TAAGGT	4.01943	2.20234	8.41488	6
EcoTSS_0654	1153052	+	TTGACA	6.27984	18	AATGCT	1.95398	2.33096	10.5648	6
EcoTSS_2316	4033379	+	TTGACT	6.23607	16	TATTAT	7.07759	2.33096	15.6446	6
EcoTSS_0609	1066981	-	TTGCAC	5.12624	16	TATCTT	4.6976	2.33096	12.1548	6
EcoTSS_0304	532856	+	TGGAAC	2.64262	19	TACCGT	3.25634	2.74204	8.641	4
EcoTSS_0591	1029915	-	TTTATG	3.33407	18	TACACT	5.95895	2.33096	11.624	6
EcoTSS_1652	2889985	-	TTTAAT	3.93281	18	TAACCT	5.01407	2.33096	11.2778	6
EcoTSS_2112	3654814	-	ATGACA	2.56992	19	TAACCT	5.01407	2.74204	10.326	4
EcoTSS_0231	407798	+	TTGCTG	5.26052	19	TATATT	6.2941	2.74204	14.2967	8
EcoTSS_0696	1224870	-	TTCCGG	0.972465	17	CACAAT	4.57553	2.20234	7.75034	6
EcoTSS_0087	174919	-	TTGACG	5.71769	20	TAACAT	5.99096	3.53509	15.2437	6
EcoTSS_0552	960941	+	TTGCAG	5.34088	17	TAACTT	4.1063	2.20234	11.6495	5
EcoTSS_0524	915523	+	TTTAGG	2.38481	17	TATCAT	6.58226	2.20234	11.1694	4
EcoTSS_0617	1091744	-	TTTAAT	3.93281	16	TATTTT	5.19292	2.33096	11.4567	7
EcoTSS_1769	3088347	+	TTGCAT	5.85927	17	TACGTT	3.56613	2.20234	11.6277	6
EcoTSS_1645	2872304	-	TTGATG	5.34368	17	GATATT	3.04251	2.20234	10.5885	6
EcoTSS_0606	1060807	+	TGGCAC	2.55946	20	TACGAT	5.45079	3.53509	11.5453	6
EcoTSS_2126	3680123	-	TTCCCC	2.08109	17	CATAAT	5.81846	2.20234	10.1019	6
EcoTSS_0043	83735	-	TTGACA	6.27984	18	AACTCT	1.09492	2.33096	9.70572	6
EcoTSS_0278	490083	+	ATGAAA	2.27627	16	TAAAGT	5.50447	2.33096	10.1117	6
EcoTSS_2600	4516403	+	TTTTCT	3.59561	19	TAAAAT	7.58746	2.74204	13.9251	6
EcoTSS_2100	3638788	+	TTTTCT	3.59561	15	TAATCT	5.50939	2.74204	11.847	7
EcoTSS_0997	1716465	-	TTTTCT	3.59561	15	TACACT	5.95895	2.74204	12.2966	6
EcoTSS_0847	1468429	+	TTCCTA	2.48387	20	TATACT	7.20188	3.53509	13.2208	6
EcoTSS_1163	1955219	-	TGGCAA	3.33624	15	GACGAT	2.1992	2.74204	8.27748	7
EcoTSS_2320	4040165	-	CTGACT	2.97178	17	AAAAAT	3.82461	2.20234	8.99873	6
EcoTSS_0036	71329	+	TTGACG	5.71769	17	CAGAAT	4.00794	2.20234	11.928	7
EcoTSS_0745	1288400	-	TAGCCA	1.65007	17	TAACAT	5.99096	2.20234	9.84336	6
EcoTSS_0310	555994	-	TGGAGC	1.61301	17	GAAAAT	4.33586	2.20234	8.15121	7
EcoTSS_1624	2823628	-	TTCCTT	2.44011	18	TACCAT	5.33933	2.33096	10.1104	6
EcoTSS_2379	4131765	+	TTGATC	5.12905	17	CAATAT	4.12598	2.20234	11.4574	4
EcoTSS_2392	4161318	-	TGGACA	3.71305	16	TACAAT	6.93584	2.33096	12.9799	6
EcoTSS_1063	1811278	-	TTTCTT	3.76929	17	TAAAAT	7.58746	2.20234	13.5591	6
EcoTSS_0603	1055446	-	TAGCCT	1.6063	17	TATGCT	5.71683	2.20234	9.52547	6
EcoTSS_0688	1212359	-	TTGAAG	5.42404	17	CACACT	3.59865	2.20234	11.225	7
EcoTSS_1416	2463106	-	TGGACA	3.71305	16	TACAAT	6.93584	2.33096	12.9799	7
EcoTSS_2168	3774469	-	TTGAGG	4.39443	17	TAATGT	4.40329	2.20234	11.0001	7
EcoTSS_0522	914118	-	TTTACT	4.22645	17	TAGTGT	3.18407	2.20234	9.61287	6
EcoTSS_1007	1724664	+	TTGCGA	4.87342	18	CATTTT	2.83262	2.33096	10.037	7
EcoTSS_2035	3524252	-	TTGATT	5.86207	17	TAAGTT	4.21776	2.20234	12.2822	8
EcoTSS_2102	3643349	+	TTTCGC	2.08701	19	TATACT	7.20188	2.74204	12.0309	6
EcoTSS_1058	1805794	+	TTTTTA	3.26538	16	TAACCT	5.01407	2.33096	10.6104	6
EcoTSS_0794	1359691	+	CTGAAT	2.67813	15	TAAACT	6.61057	2.74204	12.0307	6
EcoTSS_0483	859279	-	TTGTGC	3.54895	18	TACACT	5.95895	2.33096	11.8389	6
EcoTSS_0947	1644097	-	TAGCCT	1.6063	15	TATGGT	4.61073	2.74204	8.95907	6
EcoTSS_1579	2746518	+	ATGCCG	1.9246	20	TAAAAT	7.58746	3.53509	13.0472	7
EcoTSS_1647	2874569	+	TTGTTT	5.23123	19	TACTAT	5.83466	2.74204	13.8079	4
EcoTSS_0641	1124745	+	TTTTCA	3.63938	19	TATAGT	6.09578	2.74204	12.4772	7
EcoTSS_1545	2707056	-	TTGCAG	5.34088	20	TATAAT	8.17876	3.53509	17.0547	4
EcoTSS_0033	65946	-	TGGAAG	2.85725	18	TATTCT	6.1007	2.33096	11.2889	6
EcoTSS_1540	2698542	+	TTGTAA	5.35535	18	CATAAT	5.81846	2.33096	13.5048	7
EcoTSS_1768	3087777	+	TTGCAG	5.34088	17	TATCCT	5.60537	2.20234	13.1486	8
EcoTSS_2224	3875534	-	TTTATT	3.85245	15	TATCAT	6.58226	2.74204	13.1768	7
EcoTSS_1037	1772595	+	TTGCAA	5.90303	18	CATGTT	2.44876	2.33096	10.6828	6
EcoTSS_1231	2068245	+	TTCTCC	1.53341	18	TAGTAT	5.26706	2.33096	9.13143	7
EcoTSS_0131	234785	+	TTGTCA	5.649	19	TAAGAT	6.10242	2.74204	14.4934	6
EcoTSS_0089	176561	+	TTGAAC	5.20941	17	GATAAT	4.92717	2.20234	12.3389	7
EcoTSS_0017	20984	+	TTGTCG	5.08684	18	TATACT	7.20188	2.33096	14.6197	6
EcoTSS_0110	211618	+	TTGCGC	4.09663	16	TAGAGT	4.28525	2.33096	10.7128	8
EcoTSS_1422	2474208	+	TTCAAC	1.8706	20	AATAAT	4.41591	3.53509	9.82161	6
EcoTSS_0239	424209	+	TTGCAG	5.34088	17	TAGACT	5.39135	2.20234	12.9346	6
EcoTSS_2557	4440274	+	TTGTAA	5.35535	17	CACAAT	4.57553	2.20234	12.1332	7
EcoTSS_0835	1438869	-	ATGCAG	1.63096	15	TAAAAT	7.58746	2.74204	11.9605	6
EcoTSS_0246	432199	+	TTGTTG	4.71284	16	TAAAAT	7.58746	2.33096	14.6313	6
EcoTSS_1389	2417830	-	CTGATA	2.64154	17	TATCAT	6.58226	2.20234	11.4261	7
EcoTSS_2140	3714534	-	TTGTTA	5.27499	17	TATTCT	6.1007	2.20234	13.578	7
EcoTSS_1637	2857760	+	CTGACG	2.45339	20	TATAAT	8.17876	3.53509	14.1672	6
EcoTSS_0503	889110	+	TTGAAA	5.98619	15	GATAAT	4.92717	2.74204	13.6554	9
EcoTSS_1580	2748554	+	TTTCCA	4.18706	16	CAAAAT	5.22716	2.33096	11.7452	6
EcoTSS_2285	3984455	+	ATGTTA	1.56507	18	CATAAT	5.81846	2.33096	9.7145	6
EcoTSS_0928	1619191	-	CTGTTA	2.0107	18	TAAGTT	4.21776	2.33096	8.55942	6
EcoTSS_2204	3838205	+	ATGATG	1.63376	18	TACACT	5.95895	2.33096	9.92367	6
EcoTSS_0200	342042	+	TGGATC	2.56226	19	TATATT	6.2941	2.74204	11.5984	6
EcoTSS_1529	2680770	-	TTTTAA	3.34573	15	TAATAT	6.48628	2.74204	12.5741	7
EcoTSS_0885	1524249	+	TTGCTG	5.26052	19	TACACT	5.95895	2.74204	13.9615	5
EcoTSS_0608	1064782	+	TTCCCG	2.29572	20	CACACT	3.59865	3.53509	9.42946	7
EcoTSS_1360	2342780	+	TTGCAA	5.90303	17	TATCTT	4.6976	2.20234	12.803	6
EcoTSS_1755	3067893	-	TTGGCA	2.67814	18	TACCCT	4.36245	2.33096	9.37155	6
EcoTSS_1858	3237885	+	TTCCCG	2.29572	16	TATACT	7.20188	2.33096	11.8286	7
EcoTSS_1544	2705232	-	TTTCCT	4.14329	18	TAGAAT	6.36824	2.33096	12.8425	5
EcoTSS_0447	794815	+	CTGCAA	2.63874	17	TACGCT	4.47391	2.20234	9.31498	6
EcoTSS_1541	2699835	-	TTTACC	3.49343	18	TATCTT	4.6976	2.33096	10.522	5
EcoTSS_1050	1793744	-	TTGGCG	2.11599	18	TAAACT	6.61057	2.33096	11.0575	6
EcoTSS_1109	1888584	-	TGGAAG	2.85725	19	GAATCT	2.2578	2.74204	7.85709	7
EcoTSS_0329	582057	+	TTTTTT	3.22161	16	TATAGT	6.09578	2.33096	11.6483	7
EcoTSS_1783	3102295	+	CTGATT	2.59778	17	CATGAT	4.33342	2.20234	9.13353	7
EcoTSS_2380	4133991	+	ATGCCC	1.70997	15	AAGACT	1.6285	2.74204	6.08051	5
EcoTSS_1496	2616827	-	TTCAAA	2.64739	18	TAAACT	6.61057	2.33096	11.5889	6
EcoTSS_1255	2112375	-	TGGCGA	2.30663	16	TATAAT	8.17876	2.33096	12.8164	6
EcoTSS_1043	1787609	+	TTGCTC	5.04589	17	GATAAT	4.92717	2.20234	12.1754	7
EcoTSS_1040	1785185	-	TTTTCA	3.63938	15	AAAGAT	2.33957	2.74204	8.72098	6
EcoTSS_1458	2535341	-	ATGATT	2.15215	18	TATCCT	5.60537	2.33096	10.0885	6
EcoTSS_0350	621481	+	TCGTTA	1.51266	20	TAGCAT	4.77174	3.53509	9.81948	7
EcoTSS_1384	2411269	+	TTGTCT	5.60523	18	TATCCT	5.60537	2.33096	13.5416	6
EcoTSS_0066	134339	+	CTGTTT	1.96693	17	GATAAT	4.92717	2.20234	9.09644	6
EcoTSS_0532	930221	-	TCGCCT	2.39057	17	TAACAT	5.99096	2.20234	10.5839	6
EcoTSS_0854	1485192	+	TTGCGG	4.31127	17	TACGAT	5.45079	2.20234	11.9644	7
EcoTSS_2175	3790600	-	TCGTCG	1.32451	17	TAATAT	6.48628	2.20234	10.0131	6
EcoTSS_1464	2543755	+	TTTAAG	3.41442	17	TATGAT	6.69372	2.20234	12.3105	7
EcoTSS_1964	3409583	+	TGGTAC	2.01178	17	AAAAAT	3.82461	2.20234	8.03872	7
EcoTSS_2410	4188510	-	TTGTAA	5.35535	17	TATGAT	6.69372	2.20234	14.2514	6
EcoTSS_1335	2278566	-	TTGAGG	4.39443	16	TATACT	7.20188	2.33096	13.9273	6
EcoTSS_2628	4577858	+	CTGCTT	2.51461	15	TAGAAT	6.36824	2.74204	11.6249	7
EcoTSS_1610	2806307	+	TTCATC	1.79025	20	TATTAT	7.07759	3.53509	12.4029	7
EcoTSS_2007	3475490	-	TAGATT	1.31546	15	TATAGT	6.09578	2.74204	10.1533	6
EcoTSS_0181	302198	+	TTTATG	3.33407	20	TAACAT	5.99096	3.53509	12.8601	4
EcoTSS_1025	1753189	-	TTGTTT	5.23123	17	TATGCT	5.71683	2.20234	13.1504	6
EcoTSS_1420	2468770	+	TCGTTA	1.51266	16	TATACT	7.20188	2.33096	11.0455	6
EcoTSS_1857	3236396	+	TTGACT	6.23607	15	CATACT	4.84157	2.74204	13.8197	9
EcoTSS_1084	1842924	-	TTGGAT	2.34073	16	TAAAAT	7.58746	2.33096	12.2592	6
EcoTSS_0298	518552	-	CTGCCT	2.88862	18	TATAAT	8.17876	2.33096	13.3983	5
EcoTSS_0255	453433	-	TTCCCC	2.08109	16	TATGAT	6.69372	2.33096	11.1058	6
EcoTSS_2043	3534707	-	TTGTAT	5.31158	18	TATGCT	5.71683	2.33096	13.3594	7
EcoTSS_0400	707459	+	TTGATA	5.90584	17	TAGTCT	4.29018	2.20234	12.3983	6
EcoTSS_0276	485064	-	TTGCAA	5.90303	17	GATGAT	3.44212	2.20234	11.5475	6
EcoTSS_1754	3066858	-	TTTCCG	3.62491	18	TATAGT	6.09578	2.33096	12.0516	6
EcoTSS_1678	2939742	-	ATGACA	2.56992	16	TAAAAT	7.58746	2.33096	12.4883	5
EcoTSS_2590	4499096	+	TTGCAC	5.12624	18	CATGCT	3.35653	2.33096	10.8137	6
EcoTSS_1104	1878824	-	TTTCTA	3.81306	17	TAGCAT	4.77174	2.20234	10.7871	6
EcoTSS_0995	1715311	-	TGGTAC	2.01178	17	TATTCT	6.1007	2.20234	10.3148	6
EcoTSS_2654	4610086	+	TTGTCG	5.08684	17	CACACT	3.59865	2.20234	10.8878	6
EcoTSS_1275	2166371	-	TTCAAT	2.60363	17	TATTAT	7.07759	2.20234	11.8835	6
EcoTSS_0684	1202156	-	TTGTAC	4.57856	19	TAATTT	4.60162	2.74204	11.9222	4
EcoTSS_0653	1152504	+	TTGTTC	4.49821	17	CACACT	3.59865	2.20234	10.2992	6
EcoTSS_0178	296384	+	TTTATT	3.85245	17	TATAAT	8.17876	2.20234	14.2336	7
EcoTSS_2366	4116184	-	TTTCTC	3.03627	18	TAAGTT	4.21776	2.33096	9.58499	6
EcoTSS_2343	4084808	+	TTGCTG	5.26052	19	TAATCT	5.50939	2.74204	13.512	5
EcoTSS_0265	467579	+	TTGTCG	5.08684	17	TAAAAT	7.58746	2.20234	14.8766	4
EcoTSS_0052	107668	+	CTGTGG	0.499291	17	TAAGAT	6.10242	2.20234	8.80404	6
EcoTSS_1185	1997532	-	TTTATT	3.85245	17	CATAAT	5.81846	2.20234	11.8733	6
EcoTSS_1594	2771239	-	TTCTAG	1.4544	20	TACAGT	4.85285	3.53509	9.84233	6
EcoTSS_0833	1433665	-	ATTACA	0.560299	20	TACACT	5.95895	3.53509	10.0543	6
EcoTSS_1149	1934427	-	TCGCAC	1.36391	15	TACAGT	4.85285	2.74204	8.95879	6
EcoTSS_0867	1498495	-	TAGCCA	1.65007	16	TACGGT	3.3678	2.33096	7.34884	6
EcoTSS_2082	3603656	-	ATGACA	2.56992	18	TATGCT	5.71683	2.33096	10.6177	7
EcoTSS_2448	4255707	+	TTGACC	5.50305	16	CACCAT	2.97903	2.33096	10.813	6
EcoTSS_1763	3083950	-	CTGCGA	1.60912	16	TACACT	5.95895	2.33096	9.89904	7
EcoTSS_2356	4105394	+	TCGTAC	0.816226	19	TATGCT	5.71683	2.74204	9.2751	6
EcoTSS_2187	3810600	-	TCGATT	2.09973	17	CAGGAT	2.5229	2.20234	6.82497	6
EcoTSS_2627	4577384	-	TTGTTT	5.23123	17	GATAAT	4.92717	2.20234	12.3607	6
EcoTSS_1973	3425174	-	TTGTCT	5.60523	17	AAACCT	1.25122	2.20234	9.05879	4
EcoTSS_1704	2974072	-	CTGTCG	1.82255	20	TAATCT	5.50939	3.53509	10.867	6
EcoTSS_0517	906004	-	TTGCAT	5.85927	17	AAGAAT	2.60539	2.20234	10.667	6
EcoTSS_2262	3948313	+	TTGTAC	4.57856	19	AACTCT	1.09492	2.74204	8.41552	6
EcoTSS_1211	2041589	-	CTGTTA	2.0107	18	CATCAT	4.22196	2.33096	8.56362	7
EcoTSS_1287	2184952	+	TTGTCA	5.649	18	AAAGAT	2.33957	2.33096	10.3195	8
EcoTSS_0035	70221	+	TGGACT	3.66929	17	GACACT	2.70735	2.20234	8.57898	6
EcoTSS_1822	3175537	-	TAGTCA	1.10239	18	TAAGTT	4.21776	2.33096	7.65111	7
EcoTSS_1476	2576553	-	TGGTAT	2.7448	16	TAACAT	5.99096	2.33096	11.0667	7
EcoTSS_2013	3482333	+	TTGTGT	4.28197	17	TATGGT	4.61073	2.20234	11.095	6
EcoTSS_1324	2260462	-	TTGGCG	2.11599	18	TACGCT	4.47391	2.33096	8.92086	7
EcoTSS_0521	913069	-	TTTTAT	3.30197	17	TAACCT	5.01407	2.20234	10.5184	7
EcoTSS_1760	3079737	-	TGTACA	1.70343	17	TAAATT	5.7028	2.20234	9.60857	5
EcoTSS_1946	3378720	+	TTGTTA	5.27499	17	TAACAT	5.99096	2.20234	13.4683	6
EcoTSS_1851	3229646	+	TTTCCC	3.41027	17	TAAATT	5.7028	2.20234	11.3154	7
EcoTSS_2228	3883036	+	TTGGTT	2.26037	17	TAAAAT	7.58746	2.20234	12.0502	7
EcoTSS_0566	985175	-	TTGACT	6.23607	17	GATTCT	2.8491	2.20234	11.2875	4
EcoTSS_1911	3330055	-	TTTTTT	3.22161	18	TAGGAT	4.8832	2.33096	10.4358	5
EcoTSS_1954	3387502	+	TTTAAT	3.93281	16	TATGCT	5.71683	2.33096	11.9806	7
EcoTSS_2429	4216325	+	TTGCCG	5.63452	16	TACCTT	3.45467	2.33096	11.4202	6
EcoTSS_2324	4044962	+	ATGTTT	1.52131	15	CATCCT	3.24507	2.74204	7.50841	6
EcoTSS_1285	2183473	-	TTTACA	4.27022	17	TACCAT	5.33933	2.20234	11.8119	6
EcoTSS_0955	1653358	-	TTGTTG	4.71284	20	GAACAT	2.73936	3.53509	10.9873	6
EcoTSS_0940	1635870	-	TTGATT	5.86207	17	TATCTT	4.6976	2.20234	12.762	6
EcoTSS_0780	1339894	+	CTGTTA	2.0107	18	TAGAAT	6.36824	2.33096	10.7099	7
EcoTSS_2042	3533934	-	TGGAAG	2.85725	20	TACATT	5.05118	3.53509	11.4435	6
EcoTSS_0963	1665294	-	TTGGGC	0.578098	15	TAGACT	5.39135	2.74204	8.71149	6
EcoTSS_0414	738203	+	TTCACA	2.94104	19	TACACT	5.95895	2.74204	11.642	7
EcoTSS_0120	221629	-	TTGCCT	6.15291	19	AAAAGT	1.74162	2.74204	10.6366	6
EcoTSS_0989	1702536	+	TTGCTG	5.26052	17	TAACAT	5.99096	2.20234	13.4538	7
EcoTSS_0756	1308373	-	TTGATT	5.86207	18	TACTAT	5.83466	2.33096	14.0277	6
EcoTSS_0325	576452	+	TTTACG	3.70807	16	TATGCT	5.71683	2.33096	11.7559	6
EcoTSS_2019	3490357	-	TGGCCT	3.58612	17	TAGAAT	6.36824	2.20234	12.1567	6
EcoTSS_2401	4173404	+	TTGCAT	5.85927	17	TAGAAT	6.36824	2.20234	14.4298	7
EcoTSS_2668	4633266	+	TTGGAA	2.3845	17	TACATT	5.05118	2.20234	9.63801	7
EcoTSS_0507	892149	+	TGGTTT	2.66444	17	TAAGCT	5.12553	2.20234	9.99231	6
EcoTSS_1436	2510875	-	CTGAAA	2.7219	15	TAACAT	5.99096	2.74204	11.4549	7
EcoTSS_2094	3621639	+	TTGGAA	2.3845	18	AAGAAT	2.60539	2.33096	7.32085	4
EcoTSS_0734	1272858	-	TGGTCA	3.08221	16	TAAGAT	6.10242	2.33096	11.5156	4
EcoTSS_0946	1642997	-	TTGAAG	5.42404	18	TAGAAT	6.36824	2.33096	14.1232	7
EcoTSS_1999	3452248	-	TTGAGT	4.91282	17	TATCTT	4.6976	2.20234	11.8128	5
EcoTSS_1352	2311289	+	TTGTTA	5.27499	17	TAACAT	5.99096	2.20234	13.4683	6
EcoTSS_1380	2406858	+	TTGCAT	5.85927	18	CACAAT	4.57553	2.33096	12.7658	6
EcoTSS_2116	3662887	+	TGGCTG	2.69374	20	TATATT	6.2941	3.53509	12.5229	6
EcoTSS_1587	2756679	-	TTGGAT	2.34073	18	TATTCT	6.1007	2.33096	10.7724	7
EcoTSS_1151	1940636	-	TTGCAG	5.34088	16	TAATAT	6.48628	2.33096	14.1581	8
EcoTSS_0473	847421	-	TTGTTT	5.23123	20	AATAAT	4.41591	3.53509	13.1822	4
EcoTSS_1896	3311039	-	ATGTCT	1.89531	17	CAAAGT	3.14417	2.20234	7.24181	6
EcoTSS_1055	1804192	-	TTGCTA	5.82267	17	TATAAT	8.17876	2.20234	16.2038	7
EcoTSS_2450	4258054	-	TTCTCG	1.74804	20	TAAAGT	5.50447	3.53509	10.7876	6
EcoTSS_2411	4194323	-	TTGAGT	4.91282	17	TAATTT	4.60162	2.20234	11.7168	6
EcoTSS_1532	2689145	-	TTGTAT	5.31158	17	TAGCAT	4.77174	2.20234	12.2857	6
EcoTSS_2181	3801118	-	ATGAAT	2.23251	17	TACGAT	5.45079	2.20234	9.88564	7
EcoTSS_1026	1753493	+	TTTCCT	4.14329	18	TATAAT	8.17876	2.33096	14.653	7
EcoTSS_0762	1314116	-	TTGACT	6.23607	16	TAATTT	4.60162	2.33096	13.1687	6
EcoTSS_1605	2797109	+	TTGATT	5.86207	17	TACGCT	4.47391	2.20234	12.5383	5
EcoTSS_2516	4383230	+	TGGTGA	1.75895	19	CATCAT	4.22196	2.74204	8.72295	7
EcoTSS_1779	3100411	-	CTGACC	2.23876	17	CATAAT	5.81846	2.20234	10.2596	7
EcoTSS_2507	4373678	+	TTCTCT	2.26643	18	TACAAT	6.93584	2.33096	11.5332	6
EcoTSS_1523	2662196	+	TGGTCA	3.08221	18	TAACAT	5.99096	2.33096	11.4041	7
EcoTSS_0579	1015720	-	TTGTTC	4.49821	17	TATCCT	5.60537	2.20234	12.3059	6
EcoTSS_1146	1931066	-	TGGACG	3.1509	18	TAAAGT	5.50447	2.33096	10.9863	6
EcoTSS_1008	1725824	+	TTGCGA	4.87342	18	TATACT	7.20188	2.33096	14.4063	6
EcoTSS_0863	1493289	+	TTCCCG	2.29572	20	TACACT	5.95895	3.53509	11.7898	7
EcoTSS_1301	2222963	-	TTGACG	5.71769	18	TATGAT	6.69372	2.33096	14.7424	6
EcoTSS_0380	678687	+	TTTATT	3.85245	16	TATACT	7.20188	2.33096	13.3853	7
EcoTSS_0007	11936	-	TTTCGC	2.08701	19	TAAAAT	7.58746	2.74204	12.4165	7
EcoTSS_0079	153051	-	ATGAAC	1.49949	18	AAAAAT	3.82461	2.33096	7.65506	5
EcoTSS_2223	3875000	-	CTGATT	2.59778	17	TAGCAT	4.77174	2.20234	9.57185	5
EcoTSS_1555	2716697	+	TTGTCT	5.60523	16	TAATAT	6.48628	2.33096	14.4225	5
EcoTSS_0406	712074	+	TTTTTT	3.22161	18	TATTAT	7.07759	2.33096	12.6302	7
EcoTSS_0341	605135	-	TCGATT	2.09973	17	CATACT	4.84157	2.20234	9.14364	6
EcoTSS_2555	4437534	+	TGGAAA	3.41941	16	TATAGT	6.09578	2.33096	11.8461	6
EcoTSS_1533	2689362	-	TTTCTT	3.76929	17	CATAAT	5.81846	2.20234	11.7901	7
EcoTSS_0659	1163108	+	TGGAAC	2.64262	17	GAAAAT	4.33586	2.20234	9.18082	7
EcoTSS_2360	4110090	+	TGGCAG	2.77409	17	TAAAGT	5.50447	2.20234	10.4809	6
EcoTSS_1076	1831369	+	TTGTTG	4.71284	17	TACCGT	3.25634	2.20234	10.1715	6
EcoTSS_0695	1222662	-	TTGTGT	4.28197	20	CATGAT	4.33342	3.53509	12.1505	3
EcoTSS_0183	310615	-	TTTAAC	3.19979	20	TATCTT	4.6976	3.53509	11.4325	7
EcoTSS_0573	1005076	+	TTTATT	3.85245	17	TATATT	6.2941	2.20234	12.3489	7
EcoTSS_1426	2493356	-	TTGCCA	6.19668	17	TACTAT	5.83466	2.20234	14.2337	6
EcoTSS_1679	2940661	-	TGGTAG	2.22641	17	TATAAT	8.17876	2.20234	12.6075	6
EcoTSS_0862	1493095	-	TTGTCA	5.649	18	TAACAT	5.99096	2.33096	13.9709	5
EcoTSS_2537	4414393	-	TTGCGT	4.82965	19	CACAAT	4.57553	2.74204	12.1472	5
EcoTSS_0996	1716058	-	TTGAGA	4.95658	17	CACAAT	4.57553	2.20234	11.7345	6
EcoTSS_2505	4370784	+	TTTCTT	3.76929	18	TAAGAT	6.10242	2.33096	12.2027	4
EcoTSS_1859	3239801	-	TTGTTA	5.27499	16	CATAAT	5.81846	2.33096	13.4244	7
EcoTSS_0798	1368213	+	TTGACA	6.27984	17	TAGTCT	4.29018	2.20234	12.7724	8
EcoTSS_1170	1977744	+	TTGCGT	4.82965	18	AAAGCT	1.36268	2.33096	8.5233	5
EcoTSS_0210	379124	-	TTGACA	6.27984	20	TATATT	6.2941	3.53509	16.109	4
EcoTSS_0428	779735	+	TTGTTG	4.71284	19	TAATAT	6.48628	2.74204	13.9412	8
EcoTSS_2078	3599025	-	TTTACG	3.70807	20	TATACT	7.20188	3.53509	14.445	8
EcoTSS_2125	3677415	+	TTGACC	5.50305	17	CAAACT	4.25027	2.20234	11.9557	6
EcoTSS_2305	4015331	+	TGGACG	3.1509	17	TATTTT	5.19292	2.20234	10.5462	6
EcoTSS_2114	3656077	-	TTGTGA	4.32574	17	TAAAGT	5.50447	2.20234	12.0325	6
EcoTSS_0729	1269616	+	TTGTAA	5.35535	17	TATTCT	6.1007	2.20234	13.6584	6
EcoTSS_1516	2651859	+	TTTTTG	2.70322	16	TATTAT	7.07759	2.33096	12.1118	6
EcoTSS_2462	4275469	+	TCGTTA	1.51266	17	TATAAT	8.17876	2.20234	11.8938	7
EcoTSS_2622	4565269	-	TTGCGC	4.09663	18	TATTCT	6.1007	2.33096	12.5283	7
EcoTSS_0699	1226729	-	TGGAAT	3.37564	20	TATTAT	7.07759	3.53509	13.9883	4
EcoTSS_0493	877945	+	ATGAAT	2.23251	20	TACGCT	4.47391	3.53509	10.2415	7
EcoTSS_0373	661929	-	TTGAAA	5.98619	18	TATACT	7.20188	2.33096	15.519	4
EcoTSS_1216	2053054	+	TTGTTT	5.23123	15	TACTAT	5.83466	2.74204	13.8079	5
EcoTSS_1706	2974407	-	TGGCGT	2.26287	15	TAAAGT	5.50447	2.74204	10.5094	6
EcoTSS_0324	576093	-	TTGAAA	5.98619	18	GAATAT	3.23468	2.33096	11.5518	7
EcoTSS_1252	2103253	-	TTGCGG	4.31127	16	TAGAAT	6.36824	2.33096	13.0105	7
EcoTSS_1021	1744441	+	TTGCCA	6.19668	17	TAATAT	6.48628	2.20234	14.8853	8
EcoTSS_1393	2419641	+	TCGCAC	1.36391	20	TATGCT	5.71683	3.53509	10.6158	6
EcoTSS_1259	2141028	-	TGGTAT	2.7448	17	TATAAT	8.17876	2.20234	13.1259	6
EcoTSS_2024	3501074	+	ATGCCG	1.9246	20	TATTAT	7.07759	3.53509	12.5373	5
EcoTSS_1707	2974591	+	TTGAAC	5.20941	17	AACACT	2.1961	2.20234	9.60784	6
EcoTSS_0650	1146291	+	TTTACT	4.22645	18	TATTGT	4.9946	2.33096	11.552	7
EcoTSS_2430	4221675	-	TTGCAT	5.85927	17	GAAAAT	4.33586	2.20234	12.3975	7
EcoTSS_2620	4561772	-	CTGACC	2.23876	19	TACAAT	6.93584	2.74204	11.9166	7
EcoTSS_1735	3029206	+	ATGATT	2.15215	18	GAAAAT	4.33586	2.33096	8.81898	7
EcoTSS_0375	664555	-	TTTATG	3.33407	16	TATGGT	4.61073	2.33096	10.2758	7
EcoTSS_0111	214197	-	CTGATA	2.64154	18	TATAGT	6.09578	2.33096	11.0683	6
EcoTSS_2106	3647969	+	TTCCTC	1.70709	17	TATTAT	7.07759	2.20234	10.987	7
EcoTSS_1548	2708252	-	TGGTGA	1.75895	19	TACTCT	4.85777	2.74204	9.35876	6
EcoTSS_1913	3331658	+	TTTATC	3.11943	16	TACAAT	6.93584	2.33096	12.3862	6
EcoTSS_0796	1366093	-	ATGTCG	1.37692	20	CATAAT	5.81846	3.53509	10.7305	6
EcoTSS_1224	2063512	-	TTGAAT	5.94243	19	TAATCT	5.50939	2.74204	14.1939	7
EcoTSS_0919	1609908	-	TTGCCG	5.63452	19	TATCTT	4.6976	2.74204	13.0742	6
EcoTSS_2534	4404147	+	TTTTTT	3.22161	17	TAAATT	5.7028	2.20234	11.1267	6
EcoTSS_1663	2912782	+	TTGCTG	5.26052	17	CAAAAT	5.22716	2.20234	12.69	6
EcoTSS_2180	3800288	-	TTTATA	3.89622	17	TACTAT	5.83466	2.20234	11.9332	8
EcoTSS_0311	556244	-	TTGATG	5.34368	17	GAAAAT	4.33586	2.20234	11.8819	9
EcoTSS_1998	3451463	-	TTGCGT	4.82965	16	TATAAT	8.17876	2.33096	15.3394	6
EcoTSS_1980	3431626	-	TTCTAG	1.4544	20	CAGCAT	2.41143	3.53509	7.40092	7
EcoTSS_1953	3387465	-	TAGATA	1.35923	18	TAATAT	6.48628	2.33096	10.1765	7
EcoTSS_0286	499217	-	TCGCAT	2.09693	19	TACAAT	6.93584	2.74204	11.7748	5
EcoTSS_0537	937035	+	CTGACG	2.45339	17	CAATCT	3.14909	2.20234	7.80482	6
EcoTSS_1478	2580835	-	TTGAGC	4.17979	17	GAAGAT	2.85082	2.20234	9.23295	7
EcoTSS_0409	716283	-	TTGCTT	5.77891	16	TAGCTT	2.88708	2.33096	10.9969	6
EcoTSS_0572	1003957	+	TTCCCT	2.81411	17	CATAAT	5.81846	2.20234	10.8349	4
EcoTSS_0148	253351	+	CTGCCA	2.93238	20	TATACT	7.20188	3.53509	13.6693	6
EcoTSS_2633	4587081	-	TTCTTA	1.93619	20	TAACTT	4.1063	3.53509	9.57757	7
EcoTSS_1323	2257412	-	TTTACT	4.22645	16	TACTAT	5.83466	2.33096	12.3921	6
EcoTSS_1429	2496378	-	TGGACA	3.71305	18	TATTTT	5.19292	2.33096	11.2369	6
EcoTSS_0810	1397576	-	CTTACT	0.96216	18	TAAAAT	7.58746	2.33096	10.8806	6
EcoTSS_0288	502519	-	ATGAAC	1.49949	19	TAAACT	6.61057	2.74204	10.8521	7
EcoTSS_1903	3320609	-	TTGCGA	4.87342	17	TAGTAT	5.26706	2.20234	12.3428	8
EcoTSS_1303	2223799	+	TTTCAG	3.33126	20	TATGCT	5.71683	3.53509	12.5832	7
EcoTSS_0998	1717720	-	TTCATG	2.00488	17	GATAAT	4.92717	2.20234	9.13439	5
EcoTSS_0252	443882	+	CTGTCG	1.82255	18	TATTAT	7.07759	2.33096	11.2311	7
EcoTSS_0115	217127	-	TCGACA	2.5175	17	AAATAT	2.72343	2.20234	7.44327	4
EcoTSS_2252	3935068	+	TGGCGA	2.30663	18	CAAACT	4.25027	2.33096	8.88786	6
EcoTSS_1000	1718903	-	ATGCAG	1.63096	20	TACAAT	6.93584	3.53509	12.1019	6
EcoTSS_2315	4032413	+	ATGCAT	2.14934	16	TATGCT	5.71683	2.33096	10.1971	7
EcoTSS_1435	2510844	+	TTGTGG	3.76359	20	GATTAT	3.82599	3.53509	11.1247	4
EcoTSS_0191	319257	-	ATGTTA	1.56507	16	TATAGT	6.09578	2.33096	9.99181	6
EcoTSS_1161	1950701	+	TTGGTT	2.26037	17	CACAAT	4.57553	2.20234	9.03825	7
EcoTSS_2631	4584833	-	TTGCCC	5.41989	17	TAAGAT	6.10242	2.20234	13.7246	8
EcoTSS_1024	1752667	-	ATGTTA	1.56507	20	TATTTT	5.19292	3.53509	10.2931	3
EcoTSS_0697	1225364	-	TTGCCT	6.15291	17	TAACAT	5.99096	2.20234	14.3462	5
EcoTSS_0326	578844	-	TTGAAG	5.42404	17	CAAACT	4.25027	2.20234	11.8766	6
EcoTSS_0805	1391220	+	TTGCAT	5.85927	17	AATAAT	4.41591	2.20234	12.4775	5
EcoTSS_2456	4267378	+	TTCCTT	2.44011	17	TATGGT	4.61073	2.20234	9.25318	6
EcoTSS_1638	2859334	-	TTCACA	2.94104	18	TATTTT	5.19292	2.33096	10.4649	6
EcoTSS_1152	1940658	+	TCGTAA	1.59301	18	TATTAT	7.07759	2.33096	11.0016	6
EcoTSS_1813	3161588	-	TTGTTT	5.23123	17	AACAAT	3.17299	2.20234	10.6066	4
EcoTSS_0717	1257104	-	CTGCGG	1.04697	20	TATAAT	8.17876	3.53509	12.7608	7
EcoTSS_0292	507321	-	TTGCGC	4.09663	17	TAGCAT	4.77174	2.20234	11.0707	6
EcoTSS_1573	2739223	-	TTGAAA	5.98619	16	TATCGT	4.49927	2.33096	12.8164	6
EcoTSS_1158	1948796	+	TTGCCC	5.41989	17	CAAAAT	5.22716	2.20234	12.8494	7
EcoTSS_0512	899849	-	TTGCAT	5.85927	17	CATTGT	2.63429	2.20234	10.6959	6
EcoTSS_1473	2556832	-	TTGATT	5.86207	18	GATCAT	3.33066	2.33096	11.5237	6
EcoTSS_0479	852360	+	TTGTAC	4.57856	16	TACAAT	6.93584	2.33096	13.8454	6
EcoTSS_0689	1213336	-	TTTATA	3.89622	18	TATATT	6.2941	2.33096	12.5213	6
EcoTSS_1816	3166420	-	TTGGAT	2.34073	20	TATCAT	6.58226	3.53509	12.4581	6
EcoTSS_1863	3245572	+	TCGCCA	2.43434	17	CAAAAT	5.22716	2.20234	9.86383	7
EcoTSS_0901	1561220	-	TTCCCC	2.08109	19	TACGCT	4.47391	2.74204	9.29703	6
EcoTSS_2045	3535376	+	TGGCAT	3.29248	20	AACTAT	2.07181	3.53509	8.89938	5
EcoTSS_1508	2635665	-	TCGCCT	2.39057	19	TATAAT	8.17876	2.74204	13.3114	7
EcoTSS_0182	303630	-	TTTAAA	3.97657	18	CAATAT	4.12598	2.33096	10.4335	7
EcoTSS_1515	2650490	+	TTGTCG	5.08684	17	GACAAT	3.68424	2.20234	10.9734	6
EcoTSS_0034	70077	-	CTGACG	2.45339	18	TACTGT	3.75167	2.33096	8.53602	6
EcoTSS_2386	4152920	-	TTTATT	3.85245	16	TATTTT	5.19292	2.33096	11.3763	5
EcoTSS_1010	1727070	+	ATGACA	2.56992	18	TATAGT	6.09578	2.33096	10.9967	6
EcoTSS_1593	2765440	+	TAGAAT	1.39582	20	TAACTT	4.1063	3.53509	9.0372	4
EcoTSS_1434	2508983	+	ATGATA	2.19592	18	TAATAT	6.48628	2.33096	11.0132	6
EcoTSS_2243	3921775	-	CTGCTG	1.99623	20	TATGCT	5.71683	3.53509	11.2481	7
EcoTSS_2518	4388462	-	TTTTCT	3.59561	19	TAAGCT	5.12553	2.74204	11.4632	7
EcoTSS_0477	851936	-	TTGACC	5.50305	17	TATCTT	4.6976	2.20234	12.403	6
EcoTSS_0092	179198	+	TCGCGA	1.11108	17	CATAGT	3.73547	2.20234	7.04889	7
EcoTSS_0611	1070455	-	TGGCAC	2.55946	17	AAAAAT	3.82461	2.20234	8.58641	5
EcoTSS_1168	1976419	-	TTGTAT	5.31158	17	TACAGT	4.85285	2.20234	12.3668	6
EcoTSS_1965	3410612	+	TTTTCA	3.63938	16	TATATT	6.2941	2.33096	12.2644	7
EcoTSS_2162	3760168	+	TTCAGG	1.05563	16	TAGGGT	2.80021	2.33096	6.1868	7
EcoTSS_0144	246685	+	TTGTTC	4.49821	15	TACACT	5.95895	2.74204	13.1992	6
EcoTSS_2022	3495775	+	TTCATG	2.00488	15	TATGCT	5.71683	2.74204	10.4638	6
EcoTSS_2277	3975341	+	TGGCAG	2.77409	17	AAAAGT	1.74162	2.20234	6.71805	6
EcoTSS_1625	2823813	+	TTTTAA	3.34573	15	TAGATT	4.48358	2.74204	10.5714	5
EcoTSS_0317	567166	+	TTTAAT	3.93281	15	TACAAT	6.93584	2.74204	13.6107	7
EcoTSS_1288	2190296	-	TTGCGG	4.31127	17	GAAATT	2.4512	2.20234	8.96481	7
EcoTSS_2580	4481950	-	TTGCCA	6.19668	18	TAGACT	5.39135	2.33096	13.919	7
EcoTSS_1206	2031123	-	TAGCAG	0.79427	20	TAAGGT	4.01943	3.53509	8.34878	6
EcoTSS_2387	4156374	+	TTGGCT	2.63438	17	GAAACT	3.35898	2.20234	8.19569	6
EcoTSS_1470	2550974	+	CTGTTT	1.96693	17	TACCAT	5.33933	2.20234	9.5086	7
EcoTSS_1449	2524948	+	TTTATT	3.85245	17	CACAAT	4.57553	2.20234	10.6303	6
EcoTSS_0574	1006848	-	TAGCTA	1.27607	17	TAAAGT	5.50447	2.20234	8.98287	6
EcoTSS_0530	925702	-	TTTACT	4.22645	20	TATCTT	4.6976	3.53509	12.4591	3
EcoTSS_0407	712514	+	TTTATG	3.33407	16	TATATT	6.2941	2.33096	11.9591	6
EcoTSS_1696	2963412	-	CTGCTG	1.99623	20	TATTAT	7.07759	3.53509	12.6089	9
EcoTSS_0893	1545230	-	CTGACA	3.01554	20	TAAAAT	7.58746	3.53509	14.1381	4
EcoTSS_2455	4265105	+	TCGATC	1.36671	17	TATTGT	4.9946	2.20234	8.56365	6
EcoTSS_2301	4010878	-	TTTACA	4.27022	17	TACTGT	3.75167	2.20234	10.2242	6
EcoTSS_1717	2994280	-	TTGCAG	5.34088	16	TAAGGT	4.01943	2.33096	11.6913	7
EcoTSS_1845	3213618	+	TGGATT	3.29528	17	TATAAT	8.17876	2.20234	13.6764	8
EcoTSS_0811	1398309	-	TGGCTG	2.69374	18	TATCTT	4.6976	2.33096	9.7223	6
EcoTSS_2603	4525999	+	TTTACG	3.70807	17	TAATAT	6.48628	2.20234	12.3967	5
EcoTSS_0671	1184883	-	TTGGCG	2.11599	17	TAGAAT	6.36824	2.20234	10.6866	7
EcoTSS_0576	1011218	+	TTGTTA	5.27499	18	CATCAT	4.22196	2.33096	11.8279	6
EcoTSS_0299	519021	-	TTGACA	6.27984	17	GAGGAT	1.6316	2.20234	10.1138	7
EcoTSS_0569	989637	-	TTCAAT	2.60363	16	TATACT	7.20188	2.33096	12.1365	6
EcoTSS_2201	3834221	+	ATGTAG	1.08328	17	TATAAT	8.17876	2.20234	11.4644	7
EcoTSS_1675	2932141	+	ATTACA	0.560299	15	GAAAAT	4.33586	2.74204	7.6382	6
EcoTSS_2037	3526512	+	CTGACG	2.45339	18	TACAAT	6.93584	2.33096	11.7202	5
EcoTSS_2355	4104472	+	TTGCAG	5.34088	15	TATACT	7.20188	2.74204	15.2848	6
EcoTSS_2529	4398243	+	TTGGTG	1.74199	19	TACAAT	6.93584	2.74204	11.4199	6
EcoTSS_2294	4002748	-	TAGAAA	1.43958	17	TAAAAT	7.58746	2.20234	11.2294	7
EcoTSS_2403	4175200	+	TTGACG	5.71769	18	CATCAT	4.22196	2.33096	12.2706	5
EcoTSS_0168	280043	-	TCGATC	1.36671	20	AAAAGT	1.74162	3.53509	6.64342	4
EcoTSS_1326	2261861	+	TTTATT	3.85245	15	TAAACT	6.61057	2.74204	13.2051	7
EcoTSS_1144	1927758	-	TTTTCT	3.59561	15	TATGCT	5.71683	2.74204	12.0545	6
EcoTSS_0361	641082	+	TTCCAT	2.52046	18	CATAAT	5.81846	2.33096	10.6699	6
EcoTSS_0453	812718	+	TTGTTG	4.71284	20	TAAAAT	7.58746	3.53509	15.8354	7
EcoTSS_1659	2903464	-	ATGATT	2.15215	17	AATAAT	4.41591	2.20234	8.7704	5
EcoTSS_2199	3826944	+	TTGCTT	5.77891	16	TAAAAT	7.58746	2.33096	15.6973	6
EcoTSS_2669	4633376	-	CTGAAT	2.67813	20	TATTAT	7.07759	3.53509	13.2908	6
EcoTSS_0607	1063056	-	TTGGCA	2.67814	17	TACCCT	4.36245	2.20234	9.24292	6
EcoTSS_1447	2520527	-	TGGTGA	1.75895	15	GATAAT	4.92717	2.74204	9.42816	8
EcoTSS_0368	657190	-	TCGCCA	2.43434	18	TACACT	5.95895	2.33096	10.7243	6
EcoTSS_2030	3515621	-	TTTAGT	2.9032	17	TATTAT	7.07759	2.20234	12.1831	6
EcoTSS_1184	1994934	-	TTGCAA	5.90303	19	TAATAT	6.48628	2.74204	15.1314	5
EcoTSS_0950	1645949	-	TCGCCG	1.87219	20	CATAGT	3.73547	3.53509	9.14275	5

## Sheet: C. crescentus
TSS	Pos	Strand	-35	Ri(-35)	Spacer (nt)	-10	Ri(-10)	GS	Ri(total)	Discriminator (nt)
CcrTSS_1206	1765648	+	TTGCCG	6.97982	18	TAATCC	2.69023	2.33096	12.001	6
CcrTSS_0950	1375966	+	TTGCGA	5.66257	19	TAGTGT	3.8101	2.74204	12.2147	5
CcrTSS_2140	3205394	-	TTCAGT	2.45069	15	TAAGTC	3.6904	2.74204	8.88312	8
CcrTSS_1437	2169160	+	TTGTCG	5.30754	17	GATCTC	1.42096	2.20234	8.93084	7
CcrTSS_1904	2825121	-	TTGCCA	6.4376	16	CAAGAT	2.67569	2.33096	11.4443	6
CcrTSS_1347	2044466	+	TGGTTA	0.881674	19	TAGCCG	3.88153	2.74204	7.50524	5
CcrTSS_2418	3594318	+	TTGAAG	4.94984	18	TAGCTT	4.30232	2.33096	11.5831	7
CcrTSS_0130	180165	+	TTGTTC	3.6731	17	GATGTG	1.54458	2.20234	7.42001	7
CcrTSS_2343	3513795	-	TCGATG	2.77782	17	CATCGA	2.38618	2.20234	7.36633	7
CcrTSS_1934	2889663	-	TGGTGG	2.51957	20	TAACGA	2.75629	3.53509	8.81095	5
CcrTSS_0093	139225	+	TTGAAG	4.94984	17	GATCTT	1.89411	2.20234	9.04629	7
CcrTSS_1072	1540820	-	TTGACG	6.69434	17	GATCGG	1.56078	2.20234	10.4575	7
CcrTSS_2135	3197729	-	TAGCAG	0.919816	19	CACCAT	1.03917	2.74204	4.70102	5
CcrTSS_0257	352401	+	TTGCGC	6.44106	19	TAACCC	3.61914	2.74204	12.8022	6
CcrTSS_2370	3547570	-	TTGCAA	4.6931	17	TAGATG	2.84545	2.20234	9.74089	6
CcrTSS_1581	2374841	-	TTCATG	2.1065	20	TATGGA	3.9128	3.53509	9.55439	7
CcrTSS_1158	1692425	-	TCGGCG	2.46973	19	CATCGG	3.03962	2.74204	8.25139	4
CcrTSS_0952	1380053	-	TTCTAT	0.0944235	17	CATCAC	2.51806	2.20234	4.81482	4
CcrTSS_2072	3092768	-	TTGCCC	7.21609	16	CATAGT	3.1228	2.33096	12.6699	6
CcrTSS_0527	710820	-	TCGGCC	2.706	16	TAGGCT	5.07205	2.33096	10.109	5
CcrTSS_1382	2093264	+	TTGCTC	5.34537	17	CAGTAA	0.462076	2.20234	8.00979	5
CcrTSS_1610	2421905	-	TGGAAT	2.1854	17	TAGGAA	2.91761	2.20234	7.30535	6
CcrTSS_0079	120723	+	TAGACG	2.37884	18	TAGACC	3.49156	2.33096	8.20136	7
CcrTSS_0546	749125	+	TTTCTT	0.481002	16	TATGCC	4.77565	2.33096	7.58761	3
CcrTSS_2262	3401867	-	TGGCGG	4.19184	17	TACGCG	2.52673	2.20234	8.92091	6
CcrTSS_2560	3798153	-	TTGACT	5.94284	17	TAGAAG	2.46372	2.20234	10.6089	6
CcrTSS_1468	2214526	-	TTGCGC	6.44106	16	TAGAAG	2.46372	2.33096	11.2357	6
CcrTSS_2353	3530329	+	TTGTCC	5.54381	15	TAGTGG	3.04008	2.74204	11.3259	4
CcrTSS_1214	1782009	+	TTGCGA	5.66257	17	TATGTT	4.89956	2.20234	12.7645	7
CcrTSS_0980	1413966	-	TTGCCG	6.97982	17	CAGCTT	3.19619	2.20234	12.3783	6
CcrTSS_1925	2875935	-	TTGAAG	4.94984	17	TATGAC	4.04468	2.20234	11.1969	7
CcrTSS_2060	3082478	-	TTCAGC	3.43846	19	CAAGCT	3.40666	2.74204	9.58716	7
CcrTSS_1969	2931485	+	TCGGGC	1.93097	19	TATCGA	3.4923	2.74204	8.16531	7
CcrTSS_1028	1492300	-	TTGATC	5.05989	19	TAAGGG	3.83023	2.74204	11.6322	3
CcrTSS_2143	3212717	+	TCGATC	3.01409	17	GAAGTT	1.57859	2.20234	6.79502	4
CcrTSS_2326	3488390	-	TTGCCG	6.97982	17	CAGACT	2.85858	2.20234	12.0407	7
CcrTSS_0273	375821	+	TCGATC	3.01409	16	TATAGT	4.22893	2.33096	9.57398	6
CcrTSS_2465	3671907	-	TTGGCG	4.51554	20	TAGCAT	3.92059	3.53509	11.9712	5
CcrTSS_2281	3431848	+	TTGACA	6.15213	15	TATGCA	3.82533	2.74204	12.7195	8
CcrTSS_2253	3382985	+	TTGCCT	6.22832	17	CAACAC	1.78205	2.20234	10.2127	7
CcrTSS_2314	3479186	+	TCGACC	4.88481	15	TAGAAC	2.76059	2.74204	10.3874	6
CcrTSS_0951	1376338	-	TTGACG	6.69434	20	CACCAG	0.269141	3.53509	10.4986	5
CcrTSS_0740	1057167	+	TTGCAT	4.48382	17	TATCTC	4.00592	2.20234	10.6921	6
CcrTSS_0217	304318	-	TCGCCG	4.93401	15	TAGTGG	3.04008	2.74204	10.7161	3
CcrTSS_1675	2521571	-	TTTAAG	1.07324	17	TAATCC	2.69023	2.20234	5.96581	6
CcrTSS_1326	1983207	+	TTGGTC	2.88109	18	TAGATC	3.14232	2.33096	8.35438	6
CcrTSS_0019	22192	-	TTGCCG	6.97982	17	TATGCC	4.77565	2.20234	13.9578	6
CcrTSS_0998	1442538	+	TTCCGT	2.73616	17	TAGGTC	4.24966	2.20234	9.18816	6
CcrTSS_2219	3327748	-	TTGCTC	5.34537	16	TAGGGT	5.15951	2.33096	12.8358	6
CcrTSS_1422	2144431	-	TCGGCC	2.706	17	CAGCAA	1.39099	2.20234	6.29933	3
CcrTSS_1094	1565870	+	TCGCCA	4.3918	15	TAGTCT	3.72264	2.74204	10.8565	6
CcrTSS_1532	2309254	-	TTGTGT	3.78101	17	TACGAC	2.09263	2.20234	8.07598	6
CcrTSS_2596	3843788	-	TTGCCG	6.97982	18	CATCTC	2.89979	2.33096	12.2106	6
CcrTSS_0379	482703	-	TCGACC	4.88481	17	GATGCT	2.66384	2.20234	9.75098	7
CcrTSS_1018	1486089	+	TGGCGG	4.19184	19	TATGAT	4.51783	2.74204	11.4517	6
CcrTSS_1501	2252952	-	TTGACT	5.94284	20	TAGCGC	4.26586	3.53509	13.7438	3
CcrTSS_0611	841781	-	TCGTCG	3.26174	15	TATCGC	4.44262	2.74204	10.4464	7
CcrTSS_1025	1490214	+	TTGCCC	7.21609	18	TATCGG	4.14575	2.33096	13.6928	3
CcrTSS_1882	2788076	+	TTGTAT	2.81154	19	CATTGG	2.1107	2.74204	7.66428	4
CcrTSS_0850	1199264	-	TTGCGC	6.44106	17	TACCTC	2.05387	2.20234	10.6973	6
CcrTSS_0433	526709	-	TGGCCT	4.21538	17	GAGGAC	1.28296	2.20234	7.70068	6
CcrTSS_0743	1066385	-	TGGTCC	3.53088	19	TACGAT	2.56579	2.74204	8.8387	6
CcrTSS_1748	2608458	-	TCGACA	4.10632	17	TAGATG	2.84545	2.20234	9.15411	6
CcrTSS_1264	1856264	-	TAGCGG	1.88928	19	CAGTTG	1.49725	2.74204	6.12857	8
CcrTSS_2225	3340268	+	TTGCCA	6.4376	17	CAGCGT	3.63289	2.20234	12.2728	6
CcrTSS_0745	1066846	-	TTGACC	6.93061	17	CAAGTT	3.05743	2.20234	12.1904	6
CcrTSS_0852	1205525	+	TTGCGC	6.44106	17	CACGCT	2.19062	2.20234	10.834	6
CcrTSS_1001	1443306	+	TTGACG	6.69434	18	TAACGG	3.40974	2.33096	12.435	5
CcrTSS_0926	1316735	-	TTGCGA	5.66257	17	GATGTC	1.84145	2.20234	9.70636	6
CcrTSS_2391	3572263	+	TTGCCT	6.22832	18	CAGATG	1.73932	2.33096	10.2986	6
CcrTSS_0089	133845	-	TCGCGT	3.40748	16	TAGGAT	4.34108	2.33096	10.0795	7
CcrTSS_0726	1040719	+	TCGCGC	4.39525	16	TATCCA	3.40484	2.33096	10.1311	4
CcrTSS_0928	1321666	+	TTGCTG	5.1091	18	TAGGTA	3.29934	2.33096	10.7394	5
CcrTSS_0228	324069	-	TTGATC	5.05989	17	TATCGA	3.4923	2.20234	10.7545	6
CcrTSS_1361	2068086	+	TTGACT	5.94284	20	TATCCC	4.35515	3.53509	13.8331	4
CcrTSS_1461	2198391	+	TCGATA	2.23561	19	CAAGAT	2.67569	2.74204	7.65334	4
CcrTSS_0141	203820	+	TTGACG	6.69434	18	TAGGTA	3.29934	2.33096	12.3246	6
CcrTSS_2562	3798381	-	TTGCCA	6.4376	17	TAGATC	3.14232	2.20234	11.7823	8
CcrTSS_0516	683459	+	TCGGCG	2.46973	18	CATTGA	1.45726	2.33096	6.25795	7
CcrTSS_1739	2604192	-	TTCCTG	2.39198	17	CAGATT	2.50935	2.20234	7.10367	6
CcrTSS_2592	3842189	+	TCGGGC	1.93097	20	GATGAT	1.93287	3.53509	7.39893	4
CcrTSS_2430	3617256	+	TGGCCG	4.96688	17	TAGCCG	3.88153	2.20234	11.0507	6
CcrTSS_0704	1002605	-	TTGGGG	3.7405	17	TAGACA	2.54125	2.20234	8.48409	6
CcrTSS_1832	2722962	-	TTGATG	4.82362	20	GATGGT	2.7513	3.53509	11.11	3
CcrTSS_0041	52242	+	TTTATG	0.947025	15	TATCTA	3.05561	2.74204	6.74467	6
CcrTSS_1267	1858244	-	TTTCGC	2.56446	19	TATCCC	4.35515	2.74204	9.66165	4
CcrTSS_0028	35689	-	TTGCCG	6.97982	17	CAGTGT	2.70397	2.20234	11.8861	6
CcrTSS_1345	2040487	+	TAGCCG	2.66432	18	TAGGTG	3.95279	2.33096	8.94806	4
CcrTSS_1680	2529411	-	TTGCCT	6.22832	17	TATCTA	3.05561	2.20234	11.4863	7
CcrTSS_2689	3987369	+	TTTCCG	3.10322	17	TAGAGC	3.57902	2.20234	8.88458	6
CcrTSS_1195	1747415	-	TGGACA	4.13919	17	GATCGT	2.33081	2.20234	8.67233	6
CcrTSS_0009	5481	+	TTGACC	6.93061	16	TAGTTT	3.3734	2.33096	12.635	6
CcrTSS_0043	58011	-	TTGCAC	5.47159	19	TAACCT	4.0923	2.74204	12.3059	6
CcrTSS_2013	2976403	-	TTGCTC	5.34537	18	TACGTC	2.47436	2.33096	10.1507	7
CcrTSS_0878	1234549	-	TTCTGT	1.06389	17	TATCGT	4.91577	2.20234	8.182	7
CcrTSS_1197	1749116	+	TTGCCC	7.21609	17	TAGCAA	2.49712	2.20234	11.9155	6
CcrTSS_1157	1690130	+	TTGACA	6.15213	16	TATTTC	3.077	2.33096	11.5601	6
CcrTSS_0967	1397512	+	TTGACG	6.69434	18	TACCCC	2.40311	2.33096	11.4284	7
CcrTSS_0550	754342	-	TTGCCC	7.21609	17	CACCTT	1.4209	2.20234	10.8393	6
CcrTSS_2453	3655137	-	TCGCCC	5.17029	17	TATCGA	3.4923	2.20234	10.8649	7
CcrTSS_2475	3676595	-	TTGGCA	3.97332	17	TATGCA	3.82533	2.20234	10.001	6
CcrTSS_0591	815371	+	TGGAGA	3.36415	15	TATACG	3.37144	2.74204	9.47763	9
CcrTSS_2598	3845303	+	TCGCCG	4.93401	17	CATCCG	2.95215	2.20234	10.0885	9
CcrTSS_1124	1635202	+	TGGCGC	4.42812	20	GATGGT	2.7513	3.53509	10.7145	6
CcrTSS_2297	3446265	-	TGGAAG	2.9369	16	TAAGGT	4.60025	2.33096	9.86812	6
CcrTSS_0597	824421	-	TGGCGC	4.42812	17	TATTCT	3.89939	2.20234	10.5298	6
CcrTSS_2279	3427166	+	TTGCCC	7.21609	17	TAGAAG	2.46372	2.20234	11.8821	7
CcrTSS_2548	3785405	-	TTCCCC	4.49897	17	TACACC	1.71626	2.20234	8.41757	6
CcrTSS_1328	1985425	+	TTGGCC	4.75181	17	TACGAG	1.79576	2.20234	8.74991	6
CcrTSS_1731	2589827	-	TTGCCC	7.21609	17	CAGGAT	3.23495	2.20234	12.6534	6
CcrTSS_0384	484582	-	TAGACA	1.83662	17	TATAGT	4.22893	2.20234	8.26789	5
CcrTSS_2708	4009733	-	TTGCCC	7.21609	17	CATGGA	2.80667	2.20234	12.2251	5
CcrTSS_2549	3785763	-	TTGCTT	4.3576	19	TATTCG	3.12937	2.74204	10.229	4
CcrTSS_2538	3764139	-	TTGCGC	6.44106	17	GAACCC	1.03418	2.20234	9.67757	6
CcrTSS_2651	3915606	-	TTTTCT	0.679445	17	TAGAGG	3.28215	2.20234	6.16393	6
CcrTSS_1383	2094981	+	TTGGCC	4.75181	18	TAATTG	2.04412	2.33096	9.12689	6
CcrTSS_1082	1548452	+	TTGACT	5.94284	17	CATGAG	2.64168	2.20234	10.7869	7
CcrTSS_0475	599974	+	TTGGTC	2.88109	17	TACCTG	1.757	2.20234	6.84043	7
CcrTSS_0430	520286	-	TCGACC	4.88481	19	CAAGGC	3.02097	2.74204	10.6478	4
CcrTSS_1782	2666918	-	TTGGCG	4.51554	17	CATGTT	3.79344	2.20234	10.5113	7
CcrTSS_1200	1754167	+	TGGATC	3.04696	16	TAAGCT	4.51279	2.33096	9.89071	6
CcrTSS_2073	3093786	-	TTCAGG	3.20219	18	TAGTTG	2.60338	2.33096	8.13653	6
CcrTSS_1118	1630483	-	TGGACG	4.6814	17	CACCTT	1.4209	2.20234	8.30463	7
CcrTSS_1152	1676818	+	TTCCCG	4.2627	15	TAGAGG	3.28215	2.74204	10.2869	7
CcrTSS_1110	1607996	-	TTCCCG	4.2627	18	TACGCT	3.29675	2.33096	9.89041	5
CcrTSS_2551	3786194	+	TTGAAT	4.19834	19	TAGCAT	3.92059	2.74204	10.861	5
CcrTSS_0416	509658	+	TGGCCC	5.20315	19	TATGGG	4.56624	2.74204	12.5114	4
CcrTSS_0109	162281	+	TTCCTC	2.62825	18	TATGAC	4.04468	2.33096	9.00389	5
CcrTSS_1474	2222887	-	TTCGGA	0.481171	16	CATGCC	3.66952	2.33096	6.48165	6
CcrTSS_1071	1539456	+	TTGAAG	4.94984	16	CATCAA	1.56775	2.33096	8.84855	4
CcrTSS_2339	3510375	+	TTGATC	5.05989	18	TAGGAG	3.57106	2.33096	10.9619	5
CcrTSS_2098	3135833	-	TTGCAC	5.47159	18	TATGTT	4.89956	2.33096	12.7021	5
CcrTSS_1438	2171738	+	TGCACT	1.21278	18	TATAGA	2.80546	2.33096	6.3492	6
CcrTSS_2504	3721325	-	TGGTCG	3.2946	20	CATCAG	2.22119	3.53509	9.05088	3
CcrTSS_2507	3725371	-	TTGATC	5.05989	16	CAGAAC	1.65446	2.33096	9.04532	6
CcrTSS_1800	2680945	-	TTGGTG	2.64482	20	TACGAT	2.56579	3.53509	8.74569	6
CcrTSS_2069	3091482	-	TTGAAG	4.94984	18	GAGACT	1.37975	2.33096	8.66055	6
CcrTSS_0744	1066488	+	TTGATG	4.82362	20	CATCGC	3.33649	3.53509	11.6952	3
CcrTSS_0660	920425	+	TGGTCG	3.2946	16	TATCGT	4.91577	2.33096	10.5413	7
CcrTSS_0524	708218	+	TCGACA	4.10632	17	TAACGC	3.70661	2.20234	10.0153	7
CcrTSS_1820	2702239	+	TTGTGG	4.53251	20	TAGCGT	4.73902	3.53509	12.8066	6
CcrTSS_1044	1509067	+	TTGTTA	2.89461	17	CATTCT	2.79326	2.20234	7.89021	6
CcrTSS_1219	1792317	+	TGCCGC	1.711	19	CAACGA	1.65017	2.74204	6.1032	7
CcrTSS_0425	518582	-	TGGCGT	3.44034	20	TAGTTC	2.90025	3.53509	9.87568	4
CcrTSS_1365	2072478	-	TTGCGT	5.45328	17	CATGGT	4.23013	2.20234	11.8858	7
CcrTSS_1752	2610131	+	TGGACT	3.9299	17	TACTCG	1.17732	2.20234	7.30956	6
CcrTSS_2148	3219463	-	TGGACG	4.6814	18	CAGTAT	1.88554	2.33096	8.8979	5
CcrTSS_1504	2261356	-	TAGCCT	1.91281	16	TATGAT	4.51783	2.33096	8.76161	6
CcrTSS_1351	2056508	+	TTGATG	4.82362	17	TATGGT	5.33626	2.20234	12.3622	6
CcrTSS_1742	2605028	-	TTGTGG	4.53251	16	TAGAGT	4.05217	2.33096	10.9156	5
CcrTSS_2248	3371517	+	TTGACG	6.69434	20	CATGGA	2.80667	3.53509	13.0361	5
CcrTSS_1040	1505157	+	TGGACC	4.91767	17	CATATT	2.6861	2.20234	9.80611	6
CcrTSS_1627	2447259	+	TTGCTG	5.1091	17	CATCAT	2.99121	2.20234	10.3026	6
CcrTSS_0293	400803	-	TTGACT	5.94284	20	GATCGC	1.85765	3.53509	11.3356	4
CcrTSS_0460	564671	+	TTCGCC	2.03469	15	TACGGA	1.96075	2.74204	6.73748	4
CcrTSS_1875	2778327	-	TCCCCC	2.45317	16	TATGAC	4.04468	2.33096	8.82881	6
CcrTSS_1771	2644448	+	TCGCAA	2.6473	16	TATGAT	4.51783	2.33096	9.4961	6
CcrTSS_1503	2260265	-	TTGACC	6.93061	16	TAGTGT	3.8101	2.33096	13.0717	7
CcrTSS_2495	3711859	+	TCGCCC	5.17029	18	TAGGCT	5.07205	2.33096	12.5733	6
CcrTSS_0853	1207310	-	TCGACA	4.10632	16	TAGCTT	4.30232	2.33096	10.7396	6
CcrTSS_1967	2927759	-	TCCCGG	1.44186	18	CAGCGC	3.15974	2.33096	6.93256	3
CcrTSS_1976	2936633	-	TTCCCC	4.49897	17	TATGAA	3.09437	2.20234	9.79567	6
CcrTSS_0296	407825	+	TTGCCT	6.22832	17	TAGATG	2.84545	2.20234	11.2761	4
CcrTSS_0144	210993	-	TGGATG	2.81068	19	TATCCT	4.82831	2.74204	10.381	6
CcrTSS_1544	2324863	+	TTGGCC	4.75181	17	CATTGC	2.40757	2.20234	9.36172	7
CcrTSS_1747	2607956	+	TTGCAG	5.23532	17	TATCGA	3.4923	2.20234	10.93	6
CcrTSS_0844	1191129	-	TTCTCG	2.59042	17	TAACCT	4.0923	2.20234	8.88506	6
CcrTSS_0800	1141857	+	TTGCTA	4.56689	16	TATATT	3.79223	2.33096	10.6901	6
CcrTSS_1142	1659394	+	TTTCGT	1.57668	19	TATGCG	4.47878	2.74204	8.7975	5
CcrTSS_2273	3416764	-	TTGTTG	3.43683	17	GATGTT	2.3146	2.20234	7.95376	6
CcrTSS_0541	741214	+	TTGACC	6.93061	17	CAGCGC	3.15974	2.20234	12.2927	7
CcrTSS_2693	3992352	-	TCGACT	3.89703	17	CATCAA	1.56775	2.20234	7.66712	6
CcrTSS_1999	2946560	+	TCGCCT	4.18251	17	GATGTT	2.3146	2.20234	8.69945	6
CcrTSS_2395	3572626	+	TTGGCT	3.76403	15	CAGTTC	1.79412	2.74204	8.30019	7
CcrTSS_0918	1302007	+	TCCCCG	2.21689	20	CATGGC	3.75698	3.53509	9.50896	3
CcrTSS_1602	2408993	-	TTCCCA	3.72049	20	CAGCCG	2.7754	3.53509	10.031	3
CcrTSS_1106	1594724	+	TTGACG	6.69434	15	TATAGT	4.22893	2.74204	13.6653	9
CcrTSS_0393	486763	+	TCGGCT	1.71823	17	TAGATG	2.84545	2.20234	6.76602	6
CcrTSS_0431	521826	-	TGTCCG	1.09028	20	TAGAAC	2.76059	3.53509	7.38596	6
CcrTSS_0639	884569	+	TCGTAG	1.51724	17	TAGGTC	4.24966	2.20234	7.96923	6
CcrTSS_0709	1012943	-	TCCCCC	2.45317	19	TATCCT	4.82831	2.74204	10.0235	6
CcrTSS_0307	422593	-	TGGACG	4.6814	16	CATACT	3.03534	2.33096	10.0477	7
CcrTSS_0220	305769	+	TTGTCA	4.76533	17	CACCGG	1.08757	2.20234	8.05524	7
CcrTSS_2653	3918127	+	TTGTGT	3.78101	17	CATCGG	3.03962	2.20234	9.02296	6
CcrTSS_2168	3249241	-	TTGTCG	5.30754	17	CATCTG	2.60292	2.20234	10.1128	7
CcrTSS_2381	3558134	-	TTGGTC	2.88109	17	TAGGAC	3.86793	2.20234	8.95135	6
CcrTSS_2643	3906530	-	TTGACG	6.69434	17	TATCTC	4.00592	2.20234	12.9026	6
CcrTSS_0406	495197	-	TTGCGC	6.44106	17	GAAGCT	1.92783	2.20234	10.5712	6
CcrTSS_2047	3023436	+	TTGGCT	3.76403	17	GAAGCT	1.92783	2.20234	7.8942	6
CcrTSS_0445	542289	+	TTGAAA	4.40763	17	TATACG	3.37144	2.20234	9.98141	6
CcrTSS_2178	3260928	-	TCGCTT	2.31179	20	TAACGT	4.17976	3.53509	10.0266	7
CcrTSS_2713	4024080	+	TGTCCC	1.32655	19	TATGGT	5.33626	2.74204	9.40485	6
CcrTSS_0609	840321	+	TTGACA	6.15213	19	TACTCG	1.17732	2.74204	10.0715	5
CcrTSS_1866	2761128	-	TTCCGG	3.48766	16	TATTCA	2.47592	2.33096	8.29455	3
CcrTSS_0208	287636	+	TTGCGG	6.20478	17	TAGCGT	4.73902	2.20234	13.1461	6
CcrTSS_0848	1197681	-	TCGACT	3.89703	16	TAGCTT	4.30232	2.33096	10.5303	6
CcrTSS_1891	2807026	+	TGGACC	4.91767	19	CAAGGT	3.49412	2.74204	11.1538	5
CcrTSS_2452	3653120	-	TCGATC	3.01409	17	TAAAGG	2.72289	2.20234	7.93932	6
CcrTSS_2442	3639786	-	TGGCGG	4.19184	19	TAACGT	4.17976	2.74204	11.1136	4
CcrTSS_2492	3710441	+	TCGACG	4.64854	18	TACCCT	2.87626	2.33096	9.85576	6
CcrTSS_1986	2940490	+	TTCCTG	2.39198	20	TAGGGA	3.73604	3.53509	9.66311	4
CcrTSS_0051	71952	-	TTGCCG	6.97982	17	TACCTG	1.757	2.20234	10.9392	7
CcrTSS_2688	3987216	+	TTGACT	5.94284	16	CATATT	2.6861	2.33096	10.9599	6
CcrTSS_2211	3311266	+	TTGAAA	4.40763	18	TAAGGA	3.17679	2.33096	9.91538	5
CcrTSS_1542	2324630	-	TTGCGT	5.45328	19	CAATCA	0.633786	2.74204	8.82911	5
CcrTSS_1212	1776482	+	TTCACA	3.43501	18	TAGAAG	2.46372	2.33096	8.22969	5
CcrTSS_1908	2832646	-	TCGCCA	4.3918	17	TAGATT	3.61548	2.20234	10.2096	7
CcrTSS_0137	200231	-	TTGCGC	6.44106	17	TAAGAC	3.30867	2.20234	11.9521	7
CcrTSS_0941	1360109	-	TTGAAG	4.94984	18	TATCCG	4.05828	2.33096	11.3391	6
CcrTSS_2289	3437306	+	TTCCAC	2.75447	17	CATTTT	2.44403	2.20234	7.40084	6
CcrTSS_2674	3949863	+	TTGACC	6.93061	16	TACGCA	1.87329	2.33096	11.1349	6
CcrTSS_1223	1794988	+	TCGCGG	4.15898	18	TACTGG	1.26478	2.33096	7.75472	7
CcrTSS_2088	3119822	-	TAGACA	1.83662	19	GATTCT	1.31443	2.74204	5.89309	4
CcrTSS_2502	3720281	-	TTGCGC	6.44106	16	TATCTA	3.05561	2.33096	11.8276	6
CcrTSS_1244	1835749	-	TGGAAC	3.17317	18	TAACGA	2.75629	2.33096	8.26043	7
CcrTSS_1253	1845497	-	TGGCCT	4.21538	17	TACGAC	2.09263	2.20234	8.51035	5
CcrTSS_2067	3088290	+	TTGACA	6.15213	16	CACCCT	1.77013	2.33096	10.2532	6
CcrTSS_0266	369202	-	TCGACA	4.10632	20	TAGGTC	4.24966	3.53509	11.8911	6
CcrTSS_2635	3896952	+	TTGCAG	5.23532	17	CAGCTT	3.19619	2.20234	10.6338	6
CcrTSS_2680	3971028	+	TTCCAG	2.5182	19	CATCGT	3.80964	2.74204	9.06988	5
CcrTSS_2524	3744944	+	TCGACG	4.64854	20	TAGTTA	1.94994	3.53509	10.1336	4
CcrTSS_2533	3760267	-	TTCACG	3.97722	20	CAGGAT	3.23495	3.53509	10.7473	6
CcrTSS_2489	3706614	+	TTCAGC	3.43846	19	TATAGT	4.22893	2.74204	10.4094	6
CcrTSS_0030	42677	+	TTGATG	4.82362	17	CATCAT	2.99121	2.20234	10.0172	5
CcrTSS_0197	273800	-	TCGCCC	5.17029	17	CATCCA	2.29871	2.20234	9.67134	8
CcrTSS_0801	1142906	+	TGGGCA	1.96038	20	TATTCG	3.12937	3.53509	8.62484	3
CcrTSS_2251	3377926	-	TTGAAG	4.94984	17	TAGAGC	3.57902	2.20234	10.7312	8
CcrTSS_1327	1983929	+	TTGCCT	6.22832	18	CATGCT	4.14267	2.33096	12.7019	7
CcrTSS_1055	1524403	-	TTGTAT	2.81154	17	CACGAT	1.45966	2.20234	6.47354	6
CcrTSS_1533	2310118	+	TCGAGC	4.10977	15	TAAAGC	3.01976	2.74204	9.87158	4
CcrTSS_1180	1722502	+	TTGACG	6.69434	20	TATCCG	4.05828	3.53509	14.2877	5
CcrTSS_0934	1342464	-	TTCCCT	3.5112	17	TATTGT	3.98685	2.20234	9.70039	7
CcrTSS_0505	666600	+	TGGACA	4.13919	17	GAAGCT	1.92783	2.20234	8.26935	6
CcrTSS_0148	215381	-	TGGTCG	3.2946	20	TAGATC	3.14232	3.53509	9.97201	5
CcrTSS_2567	3815351	+	TTGCCG	6.97982	19	CATCTT	3.37294	2.74204	13.0948	4
CcrTSS_0862	1213560	-	TCGCGG	4.15898	16	GATCCG	1.47332	2.33096	7.96326	4
CcrTSS_0096	140977	-	TTGAAC	5.18611	17	TATCGC	4.44262	2.20234	11.8311	5
CcrTSS_0887	1245156	+	TCGGGC	1.93097	16	TAGAAG	2.46372	2.33096	6.72565	4
CcrTSS_1105	1593851	+	TTGTTC	3.6731	18	TAGAGT	4.05217	2.33096	10.0562	6
CcrTSS_0487	626720	+	TTGCGA	5.66257	18	CAGTCT	2.61651	2.33096	10.61	6
CcrTSS_0233	327381	+	TTCCGA	2.94545	18	TAGTAT	2.99167	2.33096	8.26808	5
CcrTSS_1081	1545702	-	TGGACC	4.91767	17	CAGACT	2.85858	2.20234	9.97859	6
CcrTSS_2514	3736878	+	TCGCGA	3.61677	19	GAGTTC	0.315286	2.74204	6.67409	7
CcrTSS_0339	457227	-	TTGCCG	6.97982	17	CAGACG	2.08856	2.20234	11.2707	8
CcrTSS_0493	634996	+	TTGTCA	4.76533	17	GATGAT	1.93287	2.20234	8.90054	6
CcrTSS_1531	2308468	-	TTGCCC	7.21609	17	TAGGCT	5.07205	2.20234	14.4905	7
CcrTSS_1073	1541253	+	TTGCGC	6.44106	17	CAGTCT	2.61651	2.20234	11.2599	6
CcrTSS_1064	1534631	+	TGGCCG	4.96688	17	CAAGAG	1.90567	2.20234	9.07489	6
CcrTSS_0198	274078	-	TTGGCC	4.75181	17	CATGAA	1.98824	2.20234	8.94238	6
CcrTSS_1146	1665320	-	TTGTCG	5.30754	17	TAGGTG	3.95279	2.20234	11.4627	7
CcrTSS_1608	2418179	-	TGGTCC	3.53088	17	GAGCAC	0.862471	2.20234	6.59568	7
CcrTSS_0167	233884	-	TCGACA	4.10632	19	CAGTTG	1.49725	2.74204	8.34561	4
CcrTSS_1189	1740881	+	TTCTCG	2.59042	18	TAGGCC	4.59889	2.33096	9.52028	3
CcrTSS_2038	2999446	+	TTGACG	6.69434	15	TAGATG	2.84545	2.74204	12.2818	8
CcrTSS_0409	500262	-	TTTAGA	1.5005	15	CATGTT	3.79344	2.74204	8.03597	8
CcrTSS_0905	1269912	+	TTGCAC	5.47159	17	GAGTTT	0.788439	2.20234	8.46237	6
CcrTSS_0724	1038054	+	TTGCCG	6.97982	17	TAGCGA	3.31555	2.20234	12.4977	7
CcrTSS_0647	896124	+	TCGACG	4.64854	16	CAAGCG	2.63664	2.33096	9.61613	4
CcrTSS_2426	3615491	-	TTGCCG	6.97982	17	CACCGT	1.85759	2.20234	11.0397	6
CcrTSS_0450	547606	+	TTTCCT	2.35172	19	TATCCC	4.35515	2.74204	9.44891	5
CcrTSS_1023	1487512	+	TCGCGC	4.39525	16	TATTTG	2.78013	2.33096	9.50634	7
CcrTSS_1540	2321942	-	TCGCGT	3.40748	17	CATGGC	3.75698	2.20234	9.3668	7
CcrTSS_1823	2710554	-	TTGACA	6.15213	17	CATGAG	2.64168	2.20234	10.9961	5
CcrTSS_0849	1197844	+	TTCCGC	3.72394	18	TATTCC	3.42624	2.33096	9.48114	6
CcrTSS_0988	1423140	+	TTGCCG	6.97982	17	TAAAGG	2.72289	2.20234	11.905	6
CcrTSS_2369	3547236	-	TTGAAC	5.18611	17	CACGGT	2.27809	2.20234	9.66654	7
CcrTSS_2091	3125314	+	TGCTCC	0.813757	20	TAGATC	3.14232	3.53509	7.49117	3
CcrTSS_1252	1844628	-	TTGACG	6.69434	16	TAATCG	2.39336	2.33096	11.4187	7
CcrTSS_2123	3179982	+	TTGCAG	5.23532	17	CACCGT	1.85759	2.20234	9.29525	6
CcrTSS_2128	3184755	+	TTGCGC	6.44106	16	TAAGAG	3.0118	2.33096	11.7838	8
CcrTSS_0473	595259	-	TTGGCG	4.51554	17	CAGGAT	3.23495	2.20234	9.95282	6
CcrTSS_0252	348385	+	TGGCGT	3.44034	17	GATGGT	2.7513	2.20234	8.39398	6
CcrTSS_2671	3945396	-	TGGAAC	3.17317	18	TAGAGG	3.28215	2.33096	8.78629	6
CcrTSS_1941	2897172	-	TGGCGT	3.44034	19	TATGGC	4.86311	2.74204	11.0455	5
CcrTSS_0615	845474	-	TCGACA	4.10632	17	TATCGC	4.44262	2.20234	10.7513	7
CcrTSS_1745	2607381	-	TTCAAG	2.23272	20	TATACA	2.718	3.53509	8.48581	6
CcrTSS_0166	233239	+	TGGGCG	2.5026	20	TATTTC	3.077	3.53509	9.11469	4
CcrTSS_2543	3777488	+	TTGACT	5.94284	17	CAACGT	3.07363	2.20234	11.2188	6
CcrTSS_2271	3415376	-	TGGCGA	3.64963	19	CAGATT	2.50935	2.74204	8.90102	6
CcrTSS_2478	3685728	+	TAGCCT	1.91281	18	TAGGCT	5.07205	2.33096	9.31582	6
CcrTSS_0557	763406	-	TTGATC	5.05989	17	TATACG	3.37144	2.20234	10.6337	6
CcrTSS_0350	474904	-	TCGCAG	3.18951	20	GAAGGT	2.01529	3.53509	8.73989	4
CcrTSS_1592	2396053	-	TCGGGG	1.6947	16	TAACCT	4.0923	2.33096	8.11796	6
CcrTSS_1303	1921111	-	TTCCGG	3.48766	19	CAAGTC	2.58427	2.74204	8.81397	4
CcrTSS_2372	3548375	+	TTGTGA	3.9903	17	TAGCGT	4.73902	2.20234	10.9317	7
CcrTSS_2585	3834204	-	TGGTGA	1.97736	17	TAACTT	3.74306	2.20234	7.92276	8
CcrTSS_1235	1812873	-	TTGATA	4.28141	16	TACGTT	2.94752	2.33096	9.55989	8
CcrTSS_0317	435735	+	TCGTGT	1.7352	17	TATCTT	4.47907	2.20234	8.41661	6
CcrTSS_0382	483744	+	TTGATT	4.07212	17	TAATGT	3.25084	2.20234	9.5253	6
CcrTSS_0162	232550	+	TTGCCG	6.97982	17	TAGAAC	2.76059	2.20234	11.9427	5
CcrTSS_0355	476659	+	TTGATA	4.28141	19	CAGCCA	2.12196	2.74204	9.14541	4
CcrTSS_2005	2967204	-	TCGCAC	3.42579	17	TAGGCT	5.07205	2.20234	10.7002	7
CcrTSS_1598	2402426	-	TTGACC	6.93061	19	CAACTG	1.86691	2.74204	11.5396	5
CcrTSS_2055	3047025	-	TTGACA	6.15213	17	CATCGT	3.80964	2.20234	12.1641	7
CcrTSS_0676	946673	+	TGGCGA	3.64963	18	TAGAGT	4.05217	2.33096	10.0328	7
CcrTSS_1175	1719319	+	TGGCGC	4.42812	19	CAAAGC	1.91364	2.74204	9.08379	5
CcrTSS_1450	2185327	-	TTGCAC	5.47159	16	CAATTT	1.70802	2.33096	9.51057	6
CcrTSS_0474	596466	-	TTGATG	4.82362	17	GAAGCT	1.92783	2.20234	8.95379	5
CcrTSS_1831	2722817	+	TGGCGC	4.42812	19	CAGTCC	2.14336	2.74204	9.31351	4
CcrTSS_0107	160416	-	TTGCCG	6.97982	17	CAGATT	2.50935	2.20234	11.6915	8
CcrTSS_2604	3861069	+	TGGCGC	4.42812	19	CAAGCT	3.40666	2.74204	10.5768	7
CcrTSS_1877	2781007	-	TCGCGT	3.40748	15	TAATCG	2.39336	2.74204	8.54287	7
CcrTSS_1584	2379676	-	TTGCGC	6.44106	17	TATTTC	3.077	2.20234	11.7204	6
CcrTSS_2670	3944537	-	TTGCGA	5.66257	20	CAACGC	2.60048	3.53509	11.7981	4
CcrTSS_0965	1397407	-	TTCACT	3.22572	19	TAGATA	2.19201	2.74204	8.15977	6
CcrTSS_1978	2936890	-	TCGTCC	3.49801	17	CATAGT	3.1228	2.20234	8.82315	7
CcrTSS_1215	1782994	-	TGGTCT	2.5431	17	CAATTG	0.937993	2.20234	5.68343	6
CcrTSS_2570	3818454	-	TTCTTC	0.955979	19	TAAGGC	4.1271	2.74204	7.82512	7
CcrTSS_1284	1895262	-	TTGAAA	4.40763	19	TATAGT	4.22893	2.74204	11.3786	7
CcrTSS_0979	1412590	-	TTCACA	3.43501	18	TAGGCT	5.07205	2.33096	10.838	6
CcrTSS_0857	1209970	-	TGGACG	4.6814	19	CAAGGT	3.49412	2.74204	10.9176	6
CcrTSS_2177	3259320	+	TTGTTC	3.6731	18	TAGCCC	4.1784	2.33096	10.1825	7
CcrTSS_2476	3676797	+	TTGCAC	5.47159	19	CAAGGG	2.7241	2.74204	10.9377	3
CcrTSS_0403	492662	+	TCGCCG	4.93401	15	TAATGA	1.82738	2.74204	9.50343	3
CcrTSS_1989	2941003	-	TTGATC	5.05989	18	TAGTGA	2.38663	2.33096	9.77749	6
CcrTSS_0477	611121	+	TTGAGC	6.15558	17	CAACTA	1.21347	2.20234	9.57138	6
CcrTSS_2240	3363139	-	TTGACG	6.69434	20	TACGCC	2.8236	3.53509	13.053	5
CcrTSS_2007	2967588	-	TGGCGC	4.42812	18	TAAGGT	4.60025	2.33096	11.3593	6
CcrTSS_1593	2396146	-	TGGCCT	4.21538	20	CATCCC	3.24903	3.53509	10.9995	3
CcrTSS_0396	487564	+	TTGATC	5.05989	17	GATCTT	1.89411	2.20234	9.15634	6
CcrTSS_1973	2934457	-	TCGTCA	2.71953	18	TAGGTC	4.24966	2.33096	9.30015	6
CcrTSS_0485	626171	-	TGCCGG	1.47473	17	TATGAT	4.51783	2.20234	8.1949	6
CcrTSS_0213	299340	-	TTGGGA	3.19829	16	TACGTT	2.94752	2.33096	8.47677	8
CcrTSS_0469	582014	+	TTGCGT	5.45328	17	TATCTC	4.00592	2.20234	11.6615	6
CcrTSS_1722	2578743	+	TCGCCA	4.3918	17	TATCTG	3.70905	2.20234	10.3032	6
CcrTSS_0042	55334	-	TGGCGC	4.42812	18	TAGGAT	4.34108	2.33096	11.1002	6
CcrTSS_2441	3639754	-	TTGTTC	3.6731	18	CATGAT	3.4117	2.33096	9.41576	6
CcrTSS_0681	952957	-	TCGACG	4.64854	17	CAGGAT	3.23495	2.20234	10.0858	7
CcrTSS_1398	2114421	-	TCGCGG	4.15898	15	TACCGC	2.49057	2.74204	9.39159	5
CcrTSS_2023	2980021	-	TTGGCT	3.76403	17	CAGAAA	0.704151	2.20234	6.67052	7
CcrTSS_1835	2725003	-	TTGGCG	4.51554	18	TAGCCT	4.65155	2.33096	11.4981	6
CcrTSS_0271	372817	-	TCGACC	4.88481	19	TAGGTG	3.95279	2.74204	11.5796	5
CcrTSS_0334	454429	-	TGGACG	4.6814	17	GAAGGT	2.01529	2.20234	8.89903	6
CcrTSS_1612	2425745	+	TTGATA	4.28141	18	GAGGCG	1.71706	2.33096	8.32943	4
CcrTSS_0752	1077957	+	TGGACT	3.9299	19	GATGTT	2.3146	2.74204	8.98654	5
CcrTSS_2544	3778826	-	TTGGCC	4.75181	18	TAGAAG	2.46372	2.33096	9.54649	6
CcrTSS_0925	1315147	+	TGGCCG	4.96688	17	GAAGAT	1.19686	2.20234	8.36608	5
CcrTSS_0442	536806	-	TTGAAA	4.40763	17	CAATCT	2.05725	2.20234	8.66722	7
CcrTSS_2295	3441329	+	TTGGGC	3.97677	18	CAGATG	1.73932	2.33096	8.04706	4
CcrTSS_0531	719648	-	TGCCGG	1.47473	15	TAGACG	3.19469	2.74204	7.41145	6
CcrTSS_2176	3258516	+	TTGATC	5.05989	17	GATCAG	0.742354	2.20234	8.00459	5
CcrTSS_1865	2760739	+	TCGGCC	2.706	18	TAGACC	3.49156	2.33096	8.52853	6
CcrTSS_2130	3188065	-	TTGCGA	5.66257	19	CATGAA	1.98824	2.74204	10.3928	3
CcrTSS_0171	237185	-	TTGCGA	5.66257	16	CATTTG	1.674	2.33096	9.66754	7
CcrTSS_0113	166754	-	TCGGTC	0.835287	19	CAGGCC	3.49276	2.74204	7.07009	3
CcrTSS_1713	2567822	-	TTGACG	6.69434	18	TATTGT	3.98685	2.33096	13.0122	6
CcrTSS_1137	1646107	+	TGGACG	4.6814	18	TACTGA	0.61134	2.33096	7.6237	6
CcrTSS_2511	3730192	-	TTGACT	5.94284	17	GAACCC	1.03418	2.20234	9.17936	7
CcrTSS_1508	2276075	-	TGGACC	4.91767	19	TAGTCG	2.95261	2.74204	10.6123	4
CcrTSS_1851	2739286	+	TTCTCG	2.59042	20	TATAAC	2.93734	3.53509	9.06286	7
CcrTSS_0066	97773	+	TTGTAA	3.02083	17	GATCGA	0.907341	2.20234	6.13051	6
CcrTSS_1500	2250555	-	TGGATC	3.04696	19	TACCGC	2.49057	2.74204	8.27956	4
CcrTSS_0457	562396	-	TGGCGT	3.44034	19	TAGTGC	3.33695	2.74204	9.51933	5
CcrTSS_2599	3853337	-	TTGACC	6.93061	18	CAAGTC	2.58427	2.33096	11.8458	5
CcrTSS_0245	338438	-	TTTACT	2.06624	17	CAGACG	2.08856	2.20234	6.35714	7
CcrTSS_0112	165000	+	TTGCAA	4.6931	16	TAAGGT	4.60025	2.33096	11.6243	7
CcrTSS_0181	252437	+	TTCTCG	2.59042	16	CAGAAG	1.35759	2.33096	6.27898	5
CcrTSS_0013	8019	+	TTGACG	6.69434	17	CAACGC	2.60048	2.20234	11.4972	6
CcrTSS_0939	1348168	-	TTGCTT	4.3576	20	TAGCGC	4.26586	3.53509	12.1585	3
CcrTSS_0903	1268498	+	TCGTAA	0.975027	19	CATTGC	2.40757	2.74204	6.12464	5
CcrTSS_2302	3456741	-	TTGATC	5.05989	16	TAGAGT	4.05217	2.33096	11.443	6
CcrTSS_0860	1211113	+	TTGCAG	5.23532	18	TAGGTC	4.24966	2.33096	11.8159	6
CcrTSS_0949	1375823	-	TTGACA	6.15213	20	TATCGG	4.14575	3.53509	13.833	4
CcrTSS_1062	1531017	+	TTGCAG	5.23532	18	TACCTC	2.05387	2.33096	9.62015	7
CcrTSS_1067	1536689	+	TTGATC	5.05989	16	TAAAGA	2.06945	2.33096	9.46031	6
CcrTSS_0507	668251	-	TTGACC	6.93061	17	GATGCT	2.66384	2.20234	11.7968	6
CcrTSS_0809	1151287	+	TGGCGG	4.19184	16	TACACT	2.18942	2.33096	8.71222	5
CcrTSS_2676	3952613	+	TTTCGC	2.56446	16	CAAGCT	3.40666	2.33096	8.30208	6
CcrTSS_0029	38746	-	TGGAAA	2.39469	17	TATGAG	3.74781	2.20234	8.34483	6
CcrTSS_1863	2753851	+	TTCCCC	4.49897	17	TAGCCT	4.65155	2.20234	11.3529	4
CcrTSS_1229	1803719	+	TTTCCG	3.10322	20	TAAGCA	3.08932	3.53509	9.72763	3
CcrTSS_0969	1401700	+	TTGCGA	5.66257	17	TAGGGA	3.73604	2.20234	11.601	5
CcrTSS_0429	520210	+	TTGAAA	4.40763	17	TAAGCG	3.74277	2.20234	10.3527	8
CcrTSS_0968	1398453	+	TGCACG	1.96428	20	CAGAGC	2.47289	3.53509	7.97226	3
CcrTSS_0889	1246920	+	TAGTCG	0.992041	17	CATAGT	3.1228	2.20234	6.31718	7
CcrTSS_1714	2567881	+	TAGACA	1.83662	17	CATTTT	2.44403	2.20234	6.48299	6
CcrTSS_0914	1294595	+	TTGCGA	5.66257	17	GAGTTT	0.788439	2.20234	8.65335	6
CcrTSS_0523	701735	-	TTCTCT	1.83892	18	TAGACG	3.19469	2.33096	7.36457	5
CcrTSS_1433	2156903	-	TTGCCA	6.4376	18	TATCTC	4.00592	2.33096	12.7745	6
CcrTSS_1618	2434069	-	TTGGTT	1.89332	17	CATCCT	3.72218	2.20234	7.81783	6
CcrTSS_1160	1694028	-	TGGACC	4.91767	18	TATGTG	4.12954	2.33096	11.3782	5
CcrTSS_2535	3761694	+	TAGACG	2.37884	17	CAGGCT	3.96592	2.20234	8.54709	6
CcrTSS_1427	2150936	-	TGGGTC	0.868152	16	CAAGAT	2.67569	2.33096	5.87481	8
CcrTSS_0604	833942	+	TTGTCC	5.54381	18	TACCAG	1.37527	2.33096	9.25005	5
CcrTSS_1923	2875084	+	TAGGCC	0.436306	19	TAATGT	3.25084	2.74204	6.42919	7
CcrTSS_2144	3215042	-	TTGCGA	5.66257	19	TAAGCC	4.03964	2.74204	12.4442	3
CcrTSS_0453	555712	-	TTGATC	5.05989	18	TAGACC	3.49156	2.33096	10.8824	6
CcrTSS_0761	1092301	-	TGGACA	4.13919	18	TATGTC	4.42641	2.33096	10.8966	7
CcrTSS_0880	1236579	+	TGGCGC	4.42812	20	CACCTT	1.4209	3.53509	9.3841	7
CcrTSS_1101	1588422	+	TTGCGT	5.45328	18	CAGGTG	2.84666	2.33096	10.6309	6
CcrTSS_2450	3650782	-	TTGCGC	6.44106	17	GAAGCT	1.92783	2.20234	10.5712	7
CcrTSS_2666	3938947	+	TTCCCG	4.2627	20	GATGCG	1.89381	3.53509	9.6916	3
CcrTSS_0702	996223	+	TTGGAA	2.22882	17	TAGACG	3.19469	2.20234	7.62585	6
CcrTSS_1360	2068017	-	TCGTCG	3.26174	16	TATTCG	3.12937	2.33096	8.72207	4
CcrTSS_1048	1513286	-	TGGAGA	3.36415	17	TAAGAC	3.30867	2.20234	8.87516	6
CcrTSS_0423	514095	+	TGGACC	4.91767	20	TATAAG	2.64047	3.53509	11.0932	3
CcrTSS_0275	375854	-	TTGTCG	5.30754	19	TAGTCG	2.95261	2.74204	11.0022	5
CcrTSS_1902	2824573	-	TTCTTC	0.955979	15	CATCCG	2.95215	2.74204	6.65017	4
CcrTSS_0919	1302500	+	TGGCGG	4.19184	17	TACACC	1.71626	2.20234	8.11045	6
CcrTSS_0756	1081955	+	TTGCCG	6.97982	20	TAGTGA	2.38663	3.53509	12.9015	3
CcrTSS_1453	2188477	-	TTGGAT	2.01953	19	TAAGGG	3.83023	2.74204	8.5918	4
CcrTSS_0643	891110	+	TTCTTG	0.719707	17	TAGCGT	4.73902	2.20234	7.66106	6
CcrTSS_1689	2546181	-	TTGGTT	1.89332	19	CATGGT	4.23013	2.74204	8.86549	6
CcrTSS_2280	3428389	+	TTGACC	6.93061	18	TATCCC	4.35515	2.33096	13.6167	7
CcrTSS_1804	2684051	+	TTCAGC	3.43846	15	TAGACT	3.96471	2.74204	10.1452	6
CcrTSS_2207	3294538	-	TTGACA	6.15213	19	CATGCC	3.66952	2.74204	12.5637	5
CcrTSS_0172	240852	+	TTGTAC	3.79932	18	TATTGC	3.5137	2.33096	9.64398	5
CcrTSS_1572	2361984	-	TTGCCG	6.97982	17	CATCTG	2.60292	2.20234	11.7851	6
CcrTSS_1384	2095736	-	TTCCCC	4.49897	17	TAATCA	1.73991	2.20234	8.44122	6
CcrTSS_1209	1771267	+	TGGCGT	3.44034	17	TAACAG	2.59131	2.20234	8.23399	6
CcrTSS_0612	841804	+	TCCCCG	2.21689	17	TAAGGT	4.60025	2.20234	9.01948	5
CcrTSS_1239	1815935	+	TCGACA	4.10632	19	TATCCG	4.05828	2.74204	10.9066	4
CcrTSS_0551	757263	-	TTGTGG	4.53251	16	TACAAT	1.45845	2.33096	8.32192	7
CcrTSS_1138	1650166	+	TTGTCG	5.30754	17	CATGGC	3.75698	2.20234	11.2669	6
CcrTSS_2331	3498737	-	TTGACT	5.94284	17	CAGAAC	1.65446	2.20234	9.79964	6
CcrTSS_1873	2774920	-	TCGACC	4.88481	19	CATGGG	3.46011	2.74204	11.087	6
CcrTSS_2510	3727882	+	TCGTCG	3.26174	17	TAGCGT	4.73902	2.20234	10.2031	7
CcrTSS_1305	1923470	+	TTTAGA	1.5005	20	GATCCT	2.24334	3.53509	7.27893	6
CcrTSS_0199	276261	-	TTGACA	6.15213	16	CAATCT	2.05725	2.33096	10.5403	6
CcrTSS_2415	3593296	-	TTCCCA	3.72049	17	TAGGTT	4.72281	2.20234	10.6456	7
CcrTSS_1869	2767181	+	TTGCGC	6.44106	19	TACCAT	2.14529	2.74204	11.3284	5
CcrTSS_1457	2192893	+	TCGTCA	2.71953	17	CAAGGG	2.7241	2.20234	7.64596	3
CcrTSS_0763	1094537	-	TTGAAA	4.40763	20	TAAGCC	4.03964	3.53509	11.9824	4
CcrTSS_1657	2484878	-	TTGACG	6.69434	17	TAGCCC	4.1784	2.20234	13.0751	6
CcrTSS_0222	312678	+	TTGACC	6.93061	19	CACCCC	1.29698	2.74204	10.9696	6
CcrTSS_0997	1441347	-	TGCACG	1.96428	18	TAGGGC	4.68636	2.33096	8.9816	5
CcrTSS_0987	1423037	-	TGGACC	4.91767	15	TAAGAG	3.0118	2.74204	10.6715	7
CcrTSS_1907	2830189	-	TTGAAC	5.18611	15	TAGGCC	4.59889	2.74204	12.527	5
CcrTSS_1467	2214021	-	TGGCCG	4.96688	17	CAGCGC	3.15974	2.20234	10.329	7
CcrTSS_0715	1023588	+	TTCCAG	2.5182	18	GAAGAC	0.723707	2.33096	5.57287	6
CcrTSS_2494	3711222	-	TCGTGT	1.7352	17	TAGTGG	3.04008	2.20234	6.97762	5
CcrTSS_0719	1034416	-	TCGTCC	3.49801	20	CAACTG	1.86691	3.53509	8.90001	5
CcrTSS_2044	3010116	-	TTGATC	5.05989	16	CATCTG	2.60292	2.33096	9.99378	6
CcrTSS_2390	3572233	-	TTTCCG	3.10322	16	TACCTA	1.10356	2.33096	6.53774	6
CcrTSS_0281	385054	-	TTGCCG	6.97982	17	CATCGA	2.38618	2.20234	11.5683	7
CcrTSS_2354	3530345	+	TTGCCG	6.97982	18	CAAGGC	3.02097	2.33096	12.3317	5
CcrTSS_1567	2354892	+	TAGCGA	1.34707	17	TAGGTT	4.72281	2.20234	8.27222	6
CcrTSS_2018	2978302	+	TGGTGG	2.51957	18	TAGGCT	5.07205	2.33096	9.92258	6
CcrTSS_0631	870514	+	TTGTAG	3.56304	20	GATCGG	1.56078	3.53509	8.65891	4
CcrTSS_0309	424385	+	TTGACC	6.93061	19	CAGCGC	3.15974	2.74204	12.8324	4
CcrTSS_0040	52186	-	TTGCTC	5.34537	17	TATGAT	4.51783	2.20234	12.0655	6
CcrTSS_1721	2577616	+	TTGGCG	4.51554	17	TATACG	3.37144	2.20234	10.0893	7
CcrTSS_2305	3457748	+	TCGTCC	3.49801	20	TAGAAT	3.23375	3.53509	10.2668	6
CcrTSS_1621	2435739	+	TTTACA	2.27553	17	TAGAAA	1.81028	2.20234	6.28815	6
CcrTSS_0463	570218	+	TGGTGC	2.75584	19	CAACGA	1.65017	2.74204	7.14805	4
CcrTSS_2405	3587997	-	TGGCGG	4.19184	17	TATGTC	4.42641	2.20234	10.8206	6
CcrTSS_1391	2103786	-	TTGTAT	2.81154	19	CAAGCA	1.98319	2.74204	7.53677	4
CcrTSS_0448	544942	+	TGGCCA	4.42467	19	GAAGAT	1.19686	2.74204	8.36356	5
CcrTSS_0938	1348142	-	TAGCGC	2.12555	17	TACCCA	1.45279	2.20234	5.78069	6
CcrTSS_1784	2670966	+	TGGCCA	4.42467	17	TAAATA	1.63275	2.20234	8.25976	6
CcrTSS_2477	3684904	-	TTGAGG	5.91931	17	CAACTG	1.86691	2.20234	9.98855	5
CcrTSS_2174	3256497	+	TCGAAC	3.14031	17	TAGAGT	4.05217	2.20234	9.39482	6
CcrTSS_1430	2154259	-	TCGATC	3.01409	17	TATGAG	3.74781	2.20234	8.96424	7
CcrTSS_1353	2056607	-	TTGCAG	5.23532	15	GATCGC	1.85765	2.74204	9.83501	9
CcrTSS_2036	2998223	-	TCGCGT	3.40748	17	GAACGT	1.5948	2.20234	7.20461	7
CcrTSS_1853	2740538	+	TTGACC	6.93061	17	TAGCTG	3.53229	2.20234	12.6652	6
CcrTSS_0944	1367636	-	TGGCAC	3.45865	17	TATCGA	3.4923	2.20234	9.15329	7
CcrTSS_2577	3829041	+	TCGATC	3.01409	15	GAGCCG	1.29657	2.74204	7.0527	4
CcrTSS_1635	2461605	-	TTGACA	6.15213	19	CAAACA	0.875861	2.74204	9.77002	5
CcrTSS_1620	2435662	-	TTGACG	6.69434	16	TATCTA	3.05561	2.33096	12.0809	6
CcrTSS_2150	3222851	+	TTGCGC	6.44106	17	TATCTT	4.47907	2.20234	13.1225	6
CcrTSS_2071	3092164	+	TCGACA	4.10632	17	CATGGT	4.23013	2.20234	10.5388	5
CcrTSS_2077	3101479	+	TTGCGT	5.45328	17	TATCCT	4.82831	2.20234	12.4839	6
CcrTSS_1746	2607397	-	TCGTGA	1.94449	19	TAGTCA	2.29917	2.74204	6.9857	6
CcrTSS_1298	1913220	-	TTGACT	5.94284	16	CACGCT	2.19062	2.33096	10.4644	6
CcrTSS_0700	993947	+	TTGCCA	6.4376	17	GATGGT	2.7513	2.20234	11.3912	7
CcrTSS_1443	2177628	+	TTGACA	6.15213	17	TATCAG	3.32732	2.20234	11.6818	6
CcrTSS_1896	2813182	-	TTGAAG	4.94984	20	CAGGTG	2.84666	3.53509	11.3316	3
CcrTSS_2423	3605778	-	TTGCGC	6.44106	17	CATGTG	3.02341	2.20234	11.6668	6
CcrTSS_2196	3282792	+	TTCCCG	4.2627	16	GAGTCT	1.13767	2.33096	7.73134	7
CcrTSS_0858	1210002	-	TCGCGT	3.40748	16	TATTCA	2.47592	2.33096	8.21436	6
CcrTSS_2153	3229758	+	TGGACG	4.6814	18	TAAAGC	3.01976	2.33096	10.0321	7
CcrTSS_0806	1150347	-	TTGCCC	7.21609	18	TAGGTC	4.24966	2.33096	13.7967	6
CcrTSS_2335	3505837	+	TTGTCC	5.54381	20	TAGACT	3.96471	3.53509	13.0436	6
CcrTSS_2024	2980257	-	TTCTCG	2.59042	17	GAGTTT	0.788439	2.20234	5.5812	6
CcrTSS_2032	2990138	-	TTGCCA	6.4376	18	TATCGA	3.4923	2.33096	12.2609	3
CcrTSS_0593	817568	+	TGGTGC	2.75584	20	TAGGTC	4.24966	3.53509	10.5406	4
CcrTSS_1641	2470214	-	TTGCGA	5.66257	19	CATGGC	3.75698	2.74204	12.1616	5
CcrTSS_0380	482924	+	TTGAGA	5.37709	19	TAATCA	1.73991	2.74204	9.85904	4
CcrTSS_1104	1593749	-	TTGACA	6.15213	16	TATTTG	2.78013	2.33096	11.2632	7
CcrTSS_0022	26661	-	TTCCCC	4.49897	17	TAAGCA	3.08932	2.20234	9.79063	5
CcrTSS_0262	360335	+	TTCCGT	2.73616	17	TAAGGA	3.17679	2.20234	8.11529	6
CcrTSS_1841	2727792	+	TTGCGA	5.66257	17	TACGGT	3.38422	2.20234	11.2491	7
CcrTSS_1605	2411359	-	TTGATC	5.05989	17	TAGATT	3.61548	2.20234	10.8777	6
CcrTSS_1968	2928724	+	TGCCGG	1.47473	19	TATCGG	4.14575	2.74204	8.36251	6
CcrTSS_0234	330759	-	TGGCCG	4.96688	18	CAGTAC	1.41239	2.33096	8.71023	4
CcrTSS_0796	1134996	-	TCGAAG	2.90404	18	TAGTCC	3.24948	2.33096	8.48448	6
CcrTSS_0186	260870	+	TTGCGC	6.44106	17	TATCGA	3.4923	2.20234	12.1357	7
CcrTSS_0590	811319	-	TTGGCG	4.51554	19	TAGAAA	1.81028	2.74204	9.06785	7
CcrTSS_2212	3316680	+	TTCCAA	1.97599	18	TAGTGT	3.8101	2.33096	8.11705	7
CcrTSS_0679	950400	-	TTCTCC	2.8267	16	TATGCT	5.2488	2.33096	10.4065	6
CcrTSS_0412	507747	-	TAGCGC	2.12555	19	TATGTG	4.12954	2.74204	8.99713	5
CcrTSS_2309	3464543	-	TTGCCC	7.21609	19	CAATCG	1.28723	2.74204	11.2454	5
CcrTSS_1256	1846948	-	TTGTGG	4.53251	19	GAAGCT	1.92783	2.74204	9.20237	5
CcrTSS_1002	1446318	-	TTGAGA	5.37709	16	TATGTT	4.89956	2.33096	12.6076	6
CcrTSS_0538	733748	-	TTGTGA	3.9903	19	TATCTC	4.00592	2.74204	10.7383	5
CcrTSS_1174	1719242	-	TTGCGC	6.44106	17	GATGTC	1.84145	2.20234	10.4848	6
CcrTSS_0472	594920	-	TGGTCG	3.2946	17	TACTGT	2.03481	2.20234	7.53175	5
CcrTSS_2694	3992451	+	TGGCGC	4.42812	17	CATGTG	3.02341	2.20234	9.65387	7
CcrTSS_0174	244691	-	TGCCGC	1.711	20	CATCCG	2.95215	3.53509	8.19824	3
CcrTSS_1839	2727713	+	TGGCGC	4.42812	20	TAAGCC	4.03964	3.53509	12.0028	4
CcrTSS_1757	2611964	-	TAGCCG	2.66432	18	GACGTT	0.362554	2.33096	5.35783	5
CcrTSS_2384	3566429	+	TCGTTT	0.639521	17	GACCCT	0.291298	2.20234	3.13316	5
CcrTSS_1838	2727681	+	TGCTCC	0.813757	15	TATCGT	4.91577	2.74204	8.47157	3
CcrTSS_0386	484973	+	TAGACA	1.83662	15	GAGAGT	1.46721	2.74204	6.04587	6
CcrTSS_2600	3854765	-	TTGATG	4.82362	16	TATGGT	5.33626	2.33096	12.4908	6
CcrTSS_1825	2713165	-	TTTCCC	3.33949	17	CAGTGT	2.70397	2.20234	8.2458	7
CcrTSS_2286	3433751	-	TTGTAG	3.56304	18	TAGAGC	3.57902	2.33096	9.47303	5
CcrTSS_1698	2559354	-	TGTCCG	1.09028	16	TAGACC	3.49156	2.33096	6.9128	6
CcrTSS_2714	4024219	-	TTGGCG	4.51554	18	TAGAGA	2.62871	2.33096	9.47521	6
CcrTSS_1141	1654917	-	TTGACC	6.93061	16	TACGAC	2.09263	2.33096	11.3542	6
CcrTSS_1510	2279218	-	TTTACA	2.27553	17	TAGCGT	4.73902	2.20234	9.21688	7
CcrTSS_1994	2944559	+	TCGGAC	0.961505	19	CAAGCT	3.40666	2.74204	7.1102	7
CcrTSS_1095	1566409	+	TTGATC	5.05989	17	TAGAGC	3.57902	2.20234	10.8413	6
CcrTSS_0657	915248	-	TTGCCC	7.21609	17	GAAGCT	1.92783	2.20234	11.3463	6
CcrTSS_1463	2204981	-	TTGCGC	6.44106	17	TACGGC	2.91106	2.20234	11.5545	6
CcrTSS_1291	1901996	+	TTGCAG	5.23532	19	TATTAG	2.3984	2.74204	10.3758	4
CcrTSS_0242	337220	-	TCGAGA	3.33129	17	TAGAAT	3.23375	2.20234	8.76737	7
CcrTSS_0253	349299	-	TCGCCC	5.17029	18	TAGATG	2.84545	2.33096	10.3467	6
CcrTSS_2277	3423190	-	TTGCGC	6.44106	18	TAGCTA	2.87885	2.33096	11.6509	6
CcrTSS_1577	2366176	-	TTGCCG	6.97982	17	CAGGCT	3.96592	2.20234	13.1481	6
CcrTSS_0782	1112836	+	TTGCAT	4.48382	18	CATAGT	3.1228	2.33096	9.93758	6
CcrTSS_0185	259482	-	TTGAGT	5.1678	16	GAAAGT	0.907955	2.33096	8.40672	7
CcrTSS_0851	1204066	-	TTGCCA	6.4376	17	TAGCTA	2.87885	2.20234	11.5188	6
CcrTSS_0811	1159111	-	TTCAGC	3.43846	15	TATCGT	4.91577	2.74204	11.0963	6
CcrTSS_2311	3466625	+	TTTAAG	1.07324	17	TAGATT	3.61548	2.20234	6.89106	6
CcrTSS_2717	4025441	+	TTGAGG	5.91931	16	TAGACC	3.49156	2.33096	11.7418	4
CcrTSS_2303	3456818	+	TTGACT	5.94284	20	TAATAC	1.95926	3.53509	11.4372	5
CcrTSS_2557	3792654	-	TTCAGT	2.45069	16	CATGGC	3.75698	2.33096	8.53863	5
CcrTSS_0859	1211041	+	TTGCGC	6.44106	17	CATCAA	1.56775	2.20234	10.2111	7
CcrTSS_1926	2877358	+	TGGAAC	3.17317	16	TAACTT	3.74306	2.33096	9.2472	6
CcrTSS_2437	3629507	-	TTGACT	5.94284	17	CAAAGA	0.963324	2.20234	9.1085	6
CcrTSS_1321	1972416	-	TTGCGG	6.20478	16	GATGGA	1.32783	2.33096	9.86358	5
CcrTSS_0995	1431115	+	TTGACG	6.69434	19	CAAGCG	2.63664	2.74204	12.073	5
CcrTSS_0149	216190	+	TTGCTT	4.3576	17	CAAGTC	2.58427	2.20234	9.14421	7
CcrTSS_0894	1252889	+	TTGCCG	6.97982	18	TAGCTG	3.53229	2.33096	12.8431	5
CcrTSS_0016	14623	-	TTGAAA	4.40763	20	CAGCAT	2.81446	3.53509	10.7572	4
CcrTSS_0200	278019	+	TCGCCA	4.3918	19	TAAGGC	4.1271	2.74204	11.2609	5
CcrTSS_0004	4003	+	TCCCCA	1.67468	16	TATAAC	2.93734	2.33096	6.94299	7
CcrTSS_2284	3433069	-	TGGTCC	3.53088	17	TACGAG	1.79576	2.20234	7.52897	9
CcrTSS_2558	3797928	-	TTGACA	6.15213	17	TAGATA	2.19201	2.20234	10.5465	5
CcrTSS_0638	877557	-	TTGCCG	6.97982	16	TACGCT	3.29675	2.33096	12.6075	6
CcrTSS_2481	3697019	-	TGGGCA	1.96038	20	TAGGAG	3.57106	3.53509	9.06653	4
CcrTSS_1966	2926657	-	TGGCGG	4.19184	18	TAGCCT	4.65155	2.33096	11.1744	5
CcrTSS_0014	8848	-	TTGAAC	5.18611	20	GATCCG	1.47332	3.53509	10.1945	3
CcrTSS_1153	1680092	+	TGGCGC	4.42812	17	TAAGGG	3.83023	2.20234	10.4607	8
CcrTSS_1992	2942597	-	TGTCGC	0.55152	16	TATTTC	3.077	2.33096	5.95948	6
CcrTSS_2371	3547674	+	TCGCAT	2.43801	17	TAAAGC	3.01976	2.20234	7.66011	6
CcrTSS_0535	721924	+	TTGTTC	3.6731	16	TAGGGT	5.15951	2.33096	11.1636	6
CcrTSS_1202	1759621	+	TTCCAA	1.97599	17	TAAGGT	4.60025	2.20234	8.77858	7
CcrTSS_1339	2006112	-	TGTCCT	0.33878	19	CACCCT	1.77013	2.74204	4.85095	4
CcrTSS_0100	148715	+	TTGCGA	5.66257	17	TAACAG	2.59131	2.20234	10.4562	5
CcrTSS_0424	518474	+	TTTCGT	1.57668	19	TAGAGG	3.28215	2.74204	7.60087	3
CcrTSS_2117	3167875	-	TGGGGG	1.72756	16	TATCTG	3.70905	2.33096	7.76757	5
CcrTSS_0574	783127	+	TTGTCT	4.55604	19	CAACGG	2.30361	2.74204	9.60169	4
CcrTSS_0415	509638	-	TTGCCC	7.21609	20	TAGCTT	4.30232	3.53509	15.0535	3
CcrTSS_1335	1995850	+	TTGGCG	4.51554	16	CATGAG	2.64168	2.33096	9.48818	5
CcrTSS_0619	850894	+	TTGATG	4.82362	20	GATGCC	2.19068	3.53509	10.5494	4
CcrTSS_1965	2926088	-	TCGCAG	3.18951	15	TATAGT	4.22893	2.74204	10.1605	3
CcrTSS_1494	2245406	-	TTTCGC	2.56446	16	TAGGGA	3.73604	2.33096	8.63146	6
CcrTSS_1207	1768356	-	TTGCGG	6.20478	17	TATCCC	4.35515	2.20234	12.7623	7
CcrTSS_1693	2555291	+	TTGACG	6.69434	20	CAGGTC	3.14353	3.53509	13.373	4
CcrTSS_0932	1330816	-	TTGCCC	7.21609	20	CAGCGG	2.86286	3.53509	13.614	3
CcrTSS_1114	1622825	-	TCGGCG	2.46973	18	TAGGTT	4.72281	2.33096	9.52351	5
CcrTSS_1108	1604415	+	TTGCCG	6.97982	17	GATCGA	0.907341	2.20234	10.0895	6
CcrTSS_1049	1513302	+	TTGATC	5.05989	17	GACCGT	0.378761	2.20234	7.64099	7
CcrTSS_0773	1104835	+	TTGACT	5.94284	17	GATTGT	1.40189	2.20234	9.54707	6
CcrTSS_1716	2570970	-	TCGACG	4.64854	20	TAGAGG	3.28215	3.53509	11.4658	4
CcrTSS_2342	3512258	-	TCGACC	4.88481	17	TAAGGC	4.1271	2.20234	11.2142	7
CcrTSS_2341	3511381	-	TTGTGC	4.76878	16	TAAGAA	2.35836	2.33096	9.4581	6
CcrTSS_1109	1605959	+	TGGCGC	4.42812	17	TATGCG	4.47878	2.20234	11.1092	7
CcrTSS_1313	1942091	+	TCGACG	4.64854	20	CAAGCT	3.40666	3.53509	11.5903	3
CcrTSS_0241	335824	-	TTGACT	5.94284	18	TAAGTC	3.6904	2.33096	11.9642	6
CcrTSS_0441	536563	+	TAGCGG	1.88928	17	CATGTA	2.36997	2.20234	6.46159	6
CcrTSS_0400	488353	+	TGGCGA	3.64963	15	GATACT	1.5565	2.74204	7.94817	8
CcrTSS_1394	2107997	-	TGGACG	4.6814	17	TATGGT	5.33626	2.20234	12.22	7
CcrTSS_0389	485697	+	TCGTAC	1.75351	16	TATCCA	3.40484	2.33096	7.48932	3
CcrTSS_0765	1095218	+	TTCTGA	1.27318	20	TATAGA	2.80546	3.53509	7.61373	8
CcrTSS_1149	1672566	+	TTCCGC	3.72394	17	CATGAT	3.4117	2.20234	9.33798	8
CcrTSS_0294	403445	-	TTCTAG	0.845925	20	CAGCTT	3.19619	3.53509	7.5772	6
CcrTSS_1444	2180551	-	TTGCGC	6.44106	16	TAGAAG	2.46372	2.33096	11.2357	5
CcrTSS_2307	3460092	+	TTCCAG	2.5182	20	GATGCC	2.19068	3.53509	8.24397	3
CcrTSS_0330	452922	+	TCGATT	2.02632	17	TAGACC	3.49156	2.20234	7.72021	7
CcrTSS_0580	796828	-	TTGCGC	6.44106	17	TATCCC	4.35515	2.20234	12.9985	7
CcrTSS_1218	1790610	+	TTGCCC	7.21609	19	TAAGCG	3.74277	2.74204	13.7009	4
CcrTSS_1276	1870808	+	TTCCAA	1.97599	18	TAGCTG	3.53229	2.33096	7.83924	6
CcrTSS_1003	1450093	+	TTTCCA	2.56101	17	CAGTCT	2.61651	2.20234	7.37985	6
CcrTSS_0738	1056198	+	TCGATT	2.02632	15	TATAGT	4.22893	2.74204	8.99728	6
CcrTSS_1499	2250216	-	TGGACG	4.6814	20	CATCGC	3.33649	3.53509	11.553	3
CcrTSS_1238	1815061	+	TTGCGC	6.44106	17	GATGGT	2.7513	2.20234	11.3947	6
CcrTSS_1415	2137404	+	TTCCTT	1.64048	17	TATCGA	3.4923	2.20234	7.33512	5
CcrTSS_0696	975856	+	TTGAAT	4.19834	16	CATTTG	1.674	2.33096	8.2033	6
CcrTSS_0519	691801	-	TTGCGA	5.66257	18	TATGGA	3.9128	2.33096	11.9063	3
CcrTSS_0655	907489	-	TTGCCG	6.97982	17	GAAGAT	1.19686	2.20234	10.379	7
CcrTSS_2632	3887625	-	TTGACG	6.69434	17	GAAGGC	1.54214	2.20234	10.4388	7
CcrTSS_0343	465762	-	TTGATC	5.05989	20	TATGAA	3.09437	3.53509	11.6893	7
CcrTSS_0600	825550	+	TTGGCT	3.76403	18	TATGTC	4.42641	2.33096	10.5214	7
CcrTSS_0530	719555	-	TTGGCG	4.51554	17	TAGCGT	4.73902	2.20234	11.4569	7
CcrTSS_0572	779974	+	TTCTCC	2.8267	17	TAAGAA	2.35836	2.20234	7.38739	7
CcrTSS_0667	921719	-	TCGGCG	2.46973	18	GAGGCC	2.01393	2.33096	6.81462	7
CcrTSS_0602	833279	+	TTGTAC	3.79932	17	CATCAC	2.51806	2.20234	8.51971	6
CcrTSS_0937	1345792	-	TCGTGC	2.72298	20	TAGCTG	3.53229	3.53509	9.79036	7
CcrTSS_0750	1077198	+	TTGCCG	6.97982	17	GAACGT	1.5948	2.20234	10.777	7
CcrTSS_0936	1344645	-	TTGCGG	6.20478	17	CATTTC	1.97087	2.20234	10.378	7
CcrTSS_2409	3590219	-	TTGGAC	3.00731	16	CATGCC	3.66952	2.33096	9.00779	7
CcrTSS_1898	2817921	-	TTGAAC	5.18611	18	TAAGCA	3.08932	2.33096	10.6064	4
CcrTSS_2192	3279769	-	TTGCAC	5.47159	18	TAACCA	2.66883	2.33096	10.4714	7
CcrTSS_1629	2449306	-	TTGCGG	6.20478	16	TATGGG	4.56624	2.33096	13.102	7
CcrTSS_2163	3240415	+	TGGTGA	1.97736	17	TATGTT	4.89956	2.20234	9.07926	7
CcrTSS_2293	3438335	+	TTGTCA	4.76533	18	CAACCT	2.98617	2.33096	10.0825	5
CcrTSS_1735	2599561	+	TTGACG	6.69434	18	CATCAC	2.51806	2.33096	11.5434	4
CcrTSS_1041	1506232	+	TGGACC	4.91767	19	CAAGGC	3.02097	2.74204	10.6807	8
CcrTSS_2539	3765182	-	TTGCGG	6.20478	20	TATCCC	4.35515	3.53509	14.095	3
CcrTSS_2647	3907386	+	TTTCCT	2.35172	16	TAGGGT	5.15951	2.33096	9.84219	6
CcrTSS_2348	3522811	-	TTCACC	4.21349	19	TACGGC	2.91106	2.74204	9.86659	4
CcrTSS_2265	3409490	-	TGGCCC	5.20315	16	TATGAT	4.51783	2.33096	12.0519	7
CcrTSS_1728	2583369	+	TTCACC	4.21349	17	GATGTA	0.891135	2.20234	7.30697	6
CcrTSS_1046	1510305	+	TTGACC	6.93061	17	GAAGCA	0.504361	2.20234	9.63731	5
CcrTSS_0935	1343509	+	TCGAAA	2.36182	18	TATCAG	3.32732	2.33096	8.0201	4
CcrTSS_0226	315569	+	TGGTAT	0.798603	17	CAGACT	2.85858	2.20234	5.85952	7
CcrTSS_1290	1901978	-	TGGTGA	1.97736	20	TAGCCT	4.65155	3.53509	10.164	3
CcrTSS_0146	212363	+	TTTCCA	2.56101	19	GAAGTT	1.57859	2.74204	6.88164	6
CcrTSS_2208	3296437	-	TTGCGT	5.45328	18	GAGCTG	0.947332	2.33096	8.73158	5
CcrTSS_1193	1744933	-	TTGCCT	6.22832	20	TACCGC	2.49057	3.53509	12.254	4
CcrTSS_0203	284049	+	TGGAGT	3.15486	15	CATCAC	2.51806	2.74204	8.41496	3
CcrTSS_0833	1184863	+	TGGCGC	4.42812	20	CATCGT	3.80964	3.53509	11.7728	3
CcrTSS_1797	2676573	+	TTGAAT	4.19834	17	TAGGGT	5.15951	2.20234	11.5602	6
CcrTSS_0847	1194584	-	TGGCTT	2.34466	18	CATGCT	4.14267	2.33096	8.81829	6
CcrTSS_0452	553828	-	TCGCCT	4.18251	17	TAGACG	3.19469	2.20234	9.57954	6
CcrTSS_1471	2220334	-	TCGCTG	3.0633	19	TATCTG	3.70905	2.74204	9.51438	5
CcrTSS_2586	3834296	+	TCGCGC	4.39525	17	TAAGGT	4.60025	2.20234	11.1978	6
CcrTSS_1381	2090336	+	TTGCGC	6.44106	20	TATCGC	4.44262	3.53509	14.4188	4
CcrTSS_1844	2731667	+	TTGACA	6.15213	16	GAACCT	1.50733	2.33096	9.99042	7
CcrTSS_1619	2435374	-	TTGAAC	5.18611	17	TAACCA	2.66883	2.20234	10.0573	6
CcrTSS_1980	2938240	+	TTTAGC	2.27898	17	TAGTCC	3.24948	2.20234	7.7308	3
CcrTSS_1285	1895422	+	TTGGTT	1.89332	17	CATTCT	2.79326	2.20234	6.88892	7
CcrTSS_1961	2923196	+	TAGACA	1.83662	17	GATCCT	2.24334	2.20234	6.28231	6
CcrTSS_1374	2086367	+	TCGCCC	5.17029	15	TAGATA	2.19201	2.74204	10.1043	5
CcrTSS_0816	1163507	-	TTGTCG	5.30754	20	GATGAT	1.93287	3.53509	10.7755	3
CcrTSS_2296	3443959	-	TTGATG	4.82362	17	TATGAC	4.04468	2.20234	11.0706	7
CcrTSS_1981	2938499	-	TGCCGC	1.711	18	CAATGC	1.67156	2.33096	5.71352	4
CcrTSS_1286	1896232	-	TAGCGC	2.12555	20	CATGGT	4.23013	3.53509	9.89077	7
CcrTSS_0466	575815	+	TTCCTG	2.39198	17	TATGGA	3.9128	2.20234	8.50711	6
CcrTSS_1642	2470342	+	TTGTGC	4.76878	16	TACGAT	2.56579	2.33096	9.66553	7
CcrTSS_1769	2637015	-	TCGACT	3.89703	17	TAGATG	2.84545	2.20234	8.94482	6
CcrTSS_0503	660052	-	TTGCCA	6.4376	16	TAGCGT	4.73902	2.33096	13.5076	6
CcrTSS_0010	6320	-	TTGAAG	4.94984	17	CATCAC	2.51806	2.20234	9.67024	5
CcrTSS_1954	2919278	-	TCGACG	4.64854	16	TAGCGT	4.73902	2.33096	11.7185	6
CcrTSS_1798	2680406	-	TTCCTG	2.39198	16	CACAGG	0.400729	2.33096	5.12367	4
CcrTSS_1655	2480978	-	TCGCCG	4.93401	15	TAGGGG	4.38948	2.74204	12.0655	7
CcrTSS_2499	3719376	-	TTGCGA	5.66257	17	TATCAG	3.32732	2.20234	11.1922	6
CcrTSS_1261	1850471	+	TTGCGA	5.66257	17	TAGGTT	4.72281	2.20234	12.5877	6
CcrTSS_0443	539742	+	TCGCTT	2.31179	19	TAAGAT	3.78182	2.74204	8.83565	4
CcrTSS_2684	3982579	+	TGGGCT	1.7511	16	CATCGC	3.33649	2.33096	7.41855	7
CcrTSS_0911	1292195	+	TTGGCG	4.51554	18	TAGAAG	2.46372	2.33096	9.31022	6
CcrTSS_2195	3281528	-	TGGCGA	3.64963	15	TATCTA	3.05561	2.74204	9.44727	9
CcrTSS_0818	1166241	+	TTTCCA	2.56101	16	TAGTCA	2.29917	2.33096	7.19114	6
CcrTSS_1442	2177463	-	TCGATT	2.02632	15	CATGAC	2.93855	2.74204	7.70691	4
CcrTSS_1162	1695260	+	TTGACG	6.69434	18	CATCTG	2.60292	2.33096	11.6282	5
CcrTSS_1684	2539365	-	TGGAGG	3.90637	18	TACGCC	2.8236	2.33096	9.06093	6
CcrTSS_2166	3243963	-	TTGACG	6.69434	17	CATGGT	4.23013	2.20234	13.1268	6
CcrTSS_0024	31693	+	TTGGAA	2.22882	17	CAGGTT	3.61668	2.20234	8.04784	6
CcrTSS_2224	3338109	-	TTGACC	6.93061	17	CACCTT	1.4209	2.20234	10.5538	7
CcrTSS_1247	1837633	+	TTGCAA	4.6931	16	GAAGCC	1.45467	2.33096	8.47874	7
CcrTSS_2230	3353664	-	TTCTGC	2.05166	17	TATAAT	3.4105	2.20234	7.6645	7
CcrTSS_1000	1442938	+	TCGACG	4.64854	18	TAGACG	3.19469	2.33096	10.1742	6
CcrTSS_2611	3871470	-	TCGCGG	4.15898	15	CAGTTC	1.79412	2.74204	8.69514	6
CcrTSS_2328	3488744	+	TTGACA	6.15213	18	CATGAG	2.64168	2.33096	11.1248	6
CcrTSS_2065	3086642	-	TCGCCT	4.18251	18	TATGGT	5.33626	2.33096	11.8497	7
CcrTSS_2582	3833108	+	TGGTGC	2.75584	17	CAGGGT	4.05338	2.20234	9.01156	7
CcrTSS_0636	872364	-	TTGACA	6.15213	17	TATCCA	3.40484	2.20234	11.7593	6
CcrTSS_1088	1556600	+	TCGAGT	3.122	18	TAATGT	3.25084	2.33096	8.70381	4
CcrTSS_1400	2115410	-	TTGGCG	4.51554	20	CATGAG	2.64168	3.53509	10.6923	3
CcrTSS_1624	2438331	-	TTGGGT	2.989	17	CATGAT	3.4117	2.20234	8.60304	8
CcrTSS_0381	483494	-	TTGAAT	4.19834	17	TATCAT	4.09734	2.20234	10.498	6
CcrTSS_1794	2676402	-	TTGCTC	5.34537	18	GATGCT	2.66384	2.33096	10.3402	7
CcrTSS_0898	1261273	-	TTCTGC	2.05166	15	TAGTTG	2.60338	2.74204	7.39708	5
CcrTSS_2636	3897026	-	TCGCAA	2.6473	16	TAGAGG	3.28215	2.33096	8.26041	6
CcrTSS_2461	3664090	+	TTGAAA	4.40763	16	CAATGC	1.67156	2.33096	8.41015	7
CcrTSS_2637	3899293	-	TTGGCG	4.51554	18	TAGTGC	3.33695	2.33096	10.1834	7
CcrTSS_0231	326669	-	TTGCCG	6.97982	20	TATGGC	4.86311	3.53509	15.378	3
CcrTSS_2025	2981076	+	TGTCCG	1.09028	15	TAGGGT	5.15951	2.74204	8.99183	7
CcrTSS_2003	2965608	-	TTGCGC	6.44106	17	CACCTT	1.4209	2.20234	10.0643	5
CcrTSS_0484	622892	+	TTGCGA	5.66257	20	TATAAA	1.98703	3.53509	11.1847	3
CcrTSS_0552	757978	+	TTGACT	5.94284	20	TATCGC	4.44262	3.53509	13.9205	4
CcrTSS_1449	2185233	-	TTGTGA	3.9903	17	GAATGT	0.665881	2.20234	6.85851	5
CcrTSS_0256	350907	-	TTGATC	5.05989	17	GAGGAT	1.75612	2.20234	9.01835	6
CcrTSS_1611	2423769	-	TTCTCT	1.83892	15	GATCAT	1.51238	2.74204	6.09334	5
CcrTSS_1272	1864204	+	TCGATC	3.01409	17	CATGGC	3.75698	2.20234	8.97341	6
CcrTSS_0539	735123	-	TTGACT	5.94284	19	CACGCC	1.71747	2.74204	10.4023	4
CcrTSS_0008	4950	-	TTCTTG	0.719707	17	CATTGG	2.1107	2.20234	5.03275	6
CcrTSS_0428	519268	+	TTCACC	4.21349	17	TAGGCC	4.59889	2.20234	11.0147	6
CcrTSS_0641	885244	-	TTGCCG	6.97982	16	TAAGGT	4.60025	2.33096	13.911	7
CcrTSS_1696	2558267	-	TTGTTC	3.6731	17	CATGGT	4.23013	2.20234	10.1056	6
CcrTSS_0827	1176075	+	TGGAGC	4.14264	18	TAAATT	3.05622	2.33096	9.52982	5
CcrTSS_0701	995262	-	TTGAAT	4.19834	19	TAAGTC	3.6904	2.74204	10.6308	4
CcrTSS_1636	2463361	-	TTGCGT	5.45328	17	GAGTGT	1.22514	2.20234	8.88076	6
CcrTSS_2201	3288242	+	TGGCGG	4.19184	17	TAGGAT	4.34108	2.20234	10.7353	6
CcrTSS_1373	2085486	-	TTGACC	6.93061	17	TAAATC	2.58307	2.20234	11.716	6
CcrTSS_0250	345655	-	TTGGGC	3.97677	17	TAATGG	2.48082	2.20234	8.65993	5
CcrTSS_2171	3251405	-	TTGACG	6.69434	18	TAGGAA	2.91761	2.33096	11.9429	7
CcrTSS_1758	2612245	-	TTGTGG	4.53251	20	TAAGGG	3.83023	3.53509	11.8978	7
CcrTSS_1166	1699296	+	TTCACG	3.97722	17	TAGGAA	2.91761	2.20234	9.09717	7
CcrTSS_0855	1208044	-	TTGATA	4.28141	19	TATATC	3.31908	2.74204	10.3425	4
CcrTSS_1754	2611408	+	TTGAGC	6.15558	16	GAAGGC	1.54214	2.33096	10.0287	6
CcrTSS_2526	3750260	+	TCGCCC	5.17029	17	TAATCT	3.16338	2.20234	10.536	6
CcrTSS_1419	2141062	-	TTGACC	6.93061	19	TATTGC	3.5137	2.74204	13.1863	4
CcrTSS_1574	2364406	-	TTCATC	2.34278	17	CAGTTG	1.49725	2.20234	6.04236	4
CcrTSS_1509	2276144	-	TTGCAT	4.48382	18	CAATTC	1.23486	2.33096	8.04964	5
CcrTSS_0342	461880	+	TTGTCA	4.76533	18	CAGTCG	1.84648	2.33096	8.94278	6
CcrTSS_0723	1037349	+	TCGTCT	2.51024	16	TAATCG	2.39336	2.33096	7.23456	7
CcrTSS_1078	1545017	-	TCGATT	2.02632	17	TATGCG	4.47878	2.20234	8.70743	6
CcrTSS_1984	2939222	-	TCGACC	4.88481	19	TAAATG	2.2862	2.74204	9.91304	5
CcrTSS_2234	3355485	-	TTGAAG	4.94984	16	TAATGT	3.25084	2.33096	10.5316	7
CcrTSS_0012	7974	+	TTGCGT	5.45328	18	TATCCG	4.05828	2.33096	11.8425	4
CcrTSS_0982	1415692	+	TTGCAA	4.6931	16	TAACGT	4.17976	2.33096	11.2038	7
CcrTSS_2010	2974830	+	TTGACG	6.69434	16	GAGGCC	2.01393	2.33096	11.0392	8
CcrTSS_1685	2540322	+	TGGCCG	4.96688	17	CATCTC	2.89979	2.20234	10.069	7
CcrTSS_0692	972655	+	TTGAAT	4.19834	17	TATTCA	2.47592	2.20234	8.8766	7
CcrTSS_2411	3592486	+	TTCACA	3.43501	20	CAAGAC	2.20254	3.53509	9.17264	3
CcrTSS_1563	2351826	-	TTGCGC	6.44106	17	GAATGT	0.665881	2.20234	9.30927	6
CcrTSS_2672	3945886	-	TTCCAA	1.97599	16	TAGATT	3.61548	2.33096	7.92243	6
CcrTSS_2644	3906567	-	TGCCGC	1.711	20	CAAGGA	2.07066	3.53509	7.31674	3
CcrTSS_1952	2914898	-	TTGTGT	3.78101	18	TAGTGT	3.8101	2.33096	9.92207	5
CcrTSS_0834	1186885	+	TAGCAG	0.919816	17	TAGGAT	4.34108	2.20234	7.46323	7
CcrTSS_0560	770840	+	TCGCGA	3.61677	18	CAGTGT	2.70397	2.33096	8.6517	3
CcrTSS_1086	1555919	+	TGGCGC	4.42812	17	TACGGC	2.91106	2.20234	9.54152	5
CcrTSS_2709	4015812	+	TGGACA	4.13919	20	TACGCG	2.52673	3.53509	10.201	4
CcrTSS_1188	1739850	+	TCGTGT	1.7352	17	TAGCTG	3.53229	2.20234	7.46984	6
CcrTSS_2410	3590244	-	TCGACG	4.64854	17	CATTGG	2.1107	2.20234	8.96157	6
CcrTSS_1171	1704530	+	TTGATC	5.05989	18	TATGAT	4.51783	2.33096	11.9087	5
CcrTSS_2374	3550759	+	TTGCCT	6.22832	17	TAGGTT	4.72281	2.20234	13.1535	6
CcrTSS_2617	3874615	+	TTGAAC	5.18611	17	CATGTC	3.32028	2.20234	10.7087	7
CcrTSS_0383	484176	-	TTTCCG	3.10322	19	CAACGC	2.60048	2.74204	8.44574	7
CcrTSS_1242	1831627	+	TTGCCG	6.97982	17	TATCGA	3.4923	2.20234	12.6745	7
CcrTSS_1338	1998726	+	TTGTCA	4.76533	17	TAATTT	2.81414	2.20234	9.78181	7
CcrTSS_0509	672099	+	TTGCGC	6.44106	19	TATCGT	4.91577	2.74204	14.0989	4
CcrTSS_1323	1979737	+	TGCCGC	1.711	20	CATCAT	2.99121	3.53509	8.2373	6
CcrTSS_0362	478667	-	TTTATG	0.947025	19	TAAGGG	3.83023	2.74204	7.51929	5
CcrTSS_0163	232652	-	TTCAGC	3.43846	15	TAGAAC	2.76059	2.74204	8.94109	5
CcrTSS_2259	3397198	+	TTGTTC	3.6731	15	TATCGT	4.91577	2.74204	11.3309	5
CcrTSS_2337	3506537	-	TTGCCT	6.22832	18	TACCTT	2.52702	2.33096	11.0863	7
CcrTSS_0739	1057044	-	TTGCGC	6.44106	19	TAAGGC	4.1271	2.74204	13.3102	4
CcrTSS_1870	2768558	+	TTCCCA	3.72049	20	GAGCGT	2.15405	3.53509	9.40963	3
CcrTSS_0398	488188	+	TTGCTT	4.3576	19	CACCTT	1.4209	2.74204	8.52053	4
CcrTSS_1380	2089603	+	TGGCGT	3.44034	18	TAGACT	3.96471	2.33096	9.73602	6
CcrTSS_0677	947795	+	TCGCCC	5.17029	17	TATGTT	4.89956	2.20234	12.2722	6
CcrTSS_0435	527256	+	TTGACG	6.69434	18	CACCTG	0.650873	2.33096	9.67617	5
CcrTSS_1402	2115485	-	TTGAAC	5.18611	17	GATGGC	2.27815	2.20234	9.6666	6
CcrTSS_1159	1693536	+	TCGCCA	4.3918	18	TAATCC	2.69023	2.33096	9.41299	4
CcrTSS_1147	1665472	+	TCGCCT	4.18251	19	TAACGC	3.70661	2.74204	10.6312	4
CcrTSS_0663	920752	-	TAGCAC	1.15609	18	TATACC	3.66831	2.33096	7.15536	7
CcrTSS_1915	2851489	+	TCGCCT	4.18251	17	TAGAGC	3.57902	2.20234	9.96387	6
CcrTSS_0027	34955	-	TTGGCG	4.51554	19	TATACG	3.37144	2.74204	10.629	3
CcrTSS_0072	109071	-	TCGAGC	4.10977	19	CAGCGT	3.63289	2.74204	10.4847	4
CcrTSS_0879	1234559	+	TGGACA	4.13919	19	CATGGC	3.75698	2.74204	10.6382	4
CcrTSS_1300	1918167	+	TCGGCG	2.46973	20	CACCGG	1.08757	3.53509	7.09239	5
CcrTSS_0413	507795	+	TGGCGC	4.42812	17	TAGTTT	3.3734	2.20234	10.0039	7
CcrTSS_2227	3342333	+	TTGGTC	2.88109	15	TAGTCG	2.95261	2.74204	8.57574	6
CcrTSS_2282	3433012	-	TCGTAG	1.51724	15	TAGGTG	3.95279	2.74204	8.21206	6
CcrTSS_0152	220894	+	TTGAAT	4.19834	19	CACGCT	2.19062	2.74204	9.131	6
CcrTSS_0426	519042	-	TTGACC	6.93061	18	TAGCCC	4.1784	2.33096	13.44	6
CcrTSS_0956	1386195	-	TTGCCA	6.4376	17	GACGGT	0.799253	2.20234	9.43919	6
CcrTSS_2652	3915780	+	TGGCCG	4.96688	18	TAGGCT	5.07205	2.33096	12.3699	6
CcrTSS_0230	326173	-	TTGCAC	5.47159	20	TAAGAC	3.30867	3.53509	12.3153	3
CcrTSS_1016	1483322	+	TTTCCA	2.56101	17	TATCAT	4.09734	2.20234	8.86069	7
CcrTSS_0526	710675	+	TTGCGC	6.44106	19	TATCTG	3.70905	2.74204	12.8921	5
CcrTSS_0760	1085196	+	TGCCGG	1.47473	19	CATGTT	3.79344	2.74204	8.0102	3
CcrTSS_0055	83951	-	TTGACG	6.69434	18	TAGGGT	5.15951	2.33096	14.1848	7
CcrTSS_1997	2945571	-	TTGAGA	5.37709	16	TAGCCT	4.65155	2.33096	12.3596	7
CcrTSS_2376	3552556	-	TTGACG	6.69434	20	GATAAT	0.825536	3.53509	11.055	3
CcrTSS_0085	127866	-	TTGTAG	3.56304	16	TATGCC	4.77565	2.33096	10.6697	7
CcrTSS_0797	1139986	-	TTGCGT	5.45328	19	TAAGTT	4.16355	2.74204	12.3589	7
CcrTSS_1741	2604711	-	TAGCCA	2.1221	18	TATCCA	3.40484	2.33096	7.85791	6
CcrTSS_1123	1634209	+	TGGCGT	3.44034	15	TAGCTT	4.30232	2.74204	10.4847	7
CcrTSS_0506	666828	+	TAGACC	2.61511	19	TAGTCT	3.72264	2.74204	9.07978	4
CcrTSS_1278	1874178	+	TTGCTC	5.34537	17	TAACCC	3.61914	2.20234	11.1669	7
CcrTSS_0410	502218	-	TGGTGC	2.75584	17	TATCCC	4.35515	2.20234	9.31333	6
CcrTSS_2096	3132835	+	TTCCCC	4.49897	17	TAGGGT	5.15951	2.20234	11.8608	7
CcrTSS_0345	471473	+	TTGCCC	7.21609	19	TAGGCG	4.30202	2.74204	14.2601	4
CcrTSS_1892	2811557	+	TTGCAT	4.48382	15	TAAGGA	3.17679	2.74204	10.4026	7
CcrTSS_0454	556426	+	TTTCCT	2.35172	18	GATGTC	1.84145	2.33096	6.52413	3
CcrTSS_1802	2681269	+	TTGACA	6.15213	18	CACTTT	0.49198	2.33096	8.97507	6
CcrTSS_1411	2127442	-	TTCCCT	3.5112	15	TATAAC	2.93734	2.74204	9.19058	9
CcrTSS_2312	3469983	+	TTGAAG	4.94984	17	GACGCT	0.71179	2.20234	7.86397	6
CcrTSS_1789	2672357	-	TTCTTC	0.955979	15	TAGTTT	3.3734	2.74204	7.07142	6
CcrTSS_2720	4034837	-	TCGACC	4.88481	19	TAGATC	3.14232	2.74204	10.7692	6
CcrTSS_1217	1790421	+	TTGATC	5.05989	16	TAGGCT	5.07205	2.33096	12.4629	6
CcrTSS_1026	1491757	+	TTGCAT	4.48382	17	TATCAC	3.62419	2.20234	10.3103	6
CcrTSS_2244	3366372	+	TAGCCA	2.1221	17	TAGGGT	5.15951	2.20234	9.48395	6
CcrTSS_0229	324073	+	TTGAGC	6.15558	17	TATAGT	4.22893	2.20234	12.5868	6
CcrTSS_2320	3484384	+	TTTTCG	1.43095	15	TAGCGT	4.73902	2.74204	8.912	6
CcrTSS_0886	1245084	+	TTGCGA	5.66257	17	TACGCC	2.8236	2.20234	10.6885	7
CcrTSS_0142	206817	-	TTCCCC	4.49897	18	TAACCT	4.0923	2.33096	10.9222	6
CcrTSS_2413	3592738	+	TTGCGG	6.20478	17	GATGGT	2.7513	2.20234	11.1584	6
CcrTSS_2483	3699499	+	TTGAAG	4.94984	17	TACGTG	2.17749	2.20234	9.32967	5
CcrTSS_1910	2843304	-	TTGGAG	2.77104	19	TAGCCT	4.65155	2.74204	10.1646	4
CcrTSS_2111	3162456	+	TTGCGA	5.66257	18	TACGTT	2.94752	2.33096	10.941	6
CcrTSS_0340	457587	-	TCGCTT	2.31179	17	TAACGG	3.40974	2.20234	7.92387	7
CcrTSS_0874	1231252	-	TCCCCC	2.45317	18	TAGAAA	1.81028	2.33096	6.59441	6
CcrTSS_1718	2571934	-	TTGCCA	6.4376	17	GAACCT	1.50733	2.20234	10.1473	5
CcrTSS_0108	161242	+	TTGAAT	4.19834	17	TATCCT	4.82831	2.20234	11.229	6
CcrTSS_2682	3976534	+	TCGACA	4.10632	18	TAAGTT	4.16355	2.33096	10.6008	6
CcrTSS_2075	3098651	-	TTTCAA	0.816508	19	CAGCTG	2.42617	2.74204	5.98471	6
CcrTSS_1177	1720510	-	TCTCCG	1.05742	18	TAGTGC	3.33695	2.33096	6.72533	6
CcrTSS_0147	213543	-	TAGCCA	2.1221	17	TATCTT	4.47907	2.20234	8.80351	7
CcrTSS_1336	1996170	+	TTGACA	6.15213	17	CAAGAT	2.67569	2.20234	11.0302	6
CcrTSS_2356	3532960	+	TTTCAA	0.816508	15	TAGTTA	1.94994	2.74204	5.50848	5
CcrTSS_2576	3824817	-	TTGTGA	3.9903	17	TACGGT	3.38422	2.20234	9.57685	6
CcrTSS_0656	915114	-	TCGCCG	4.93401	20	CAGCAA	1.39099	3.53509	9.86009	6
CcrTSS_0768	1098140	+	TTGCCG	6.97982	20	CATCTG	2.60292	3.53509	13.1178	3
CcrTSS_2031	2990119	-	TTGGCA	3.97332	19	GATGGC	2.27815	2.74204	8.99351	4
CcrTSS_1201	1755846	+	TCGAAT	2.15253	18	TAGGCT	5.07205	2.33096	9.55554	7
CcrTSS_2612	3871602	-	TTGCTC	5.34537	19	TAGAGC	3.57902	2.74204	11.6664	5
CcrTSS_0155	227022	-	TTGTAG	3.56304	16	TAATCG	2.39336	2.33096	8.28736	7
CcrTSS_1944	2898928	-	TTGTCT	4.55604	17	TAAATC	2.58307	2.20234	9.34145	6
CcrTSS_0286	390576	+	TTGATT	4.07212	18	TAAGAG	3.0118	2.33096	9.41488	5
CcrTSS_1876	2778348	+	TCTCCC	1.29369	17	TAACAC	2.88818	2.20234	6.3842	4
CcrTSS_0295	405058	-	TTGCGG	6.20478	17	CAGAGA	1.52258	2.20234	9.9297	7
CcrTSS_1331	1995226	+	TTGGCG	4.51554	20	TATGTA	3.4761	3.53509	11.5267	3
CcrTSS_2078	3103501	+	TTGCGG	6.20478	17	CAATGT	2.14471	2.20234	10.5518	7
CcrTSS_2093	3128095	-	TAGCGC	2.12555	18	TAGAGC	3.57902	2.33096	8.03554	6
CcrTSS_2256	3387038	-	TAGAAC	0.87061	20	CATTGT	2.88072	3.53509	7.28642	7
CcrTSS_0437	533823	-	TTGCGT	5.45328	17	TATGTA	3.4761	2.20234	11.1317	5
CcrTSS_0319	435762	+	TTTCTT	0.481002	18	TATTGA	2.56339	2.33096	5.37535	5
CcrTSS_0787	1119649	+	TCGCAA	2.6473	18	TAGGGT	5.15951	2.33096	10.1378	6
CcrTSS_1764	2627992	+	TTGCCG	6.97982	19	TATCCT	4.82831	2.74204	14.5502	5
CcrTSS_0258	353547	+	TGGAAG	2.9369	19	CAAGAA	1.25223	2.74204	6.93117	7
CcrTSS_2530	3757600	-	TCCCGC	1.67813	18	CATAGT	3.1228	2.33096	7.1319	5
CcrTSS_2658	3928131	+	TTGATG	4.82362	15	TATAAT	3.4105	2.74204	10.9762	8
CcrTSS_0883	1240918	+	TTGCGA	5.66257	18	TACACC	1.71626	2.33096	9.7098	6
CcrTSS_1883	2793649	-	TTCCTC	2.62825	17	TACGCG	2.52673	2.20234	7.35732	6
CcrTSS_2246	3369805	+	TTGCCG	6.97982	16	TAGGGT	5.15951	2.33096	14.4703	7
CcrTSS_2491	3710008	+	TGGCGC	4.42812	19	TAAGCT	4.51279	2.74204	11.6829	5
CcrTSS_1849	2735769	-	TTGCCA	6.4376	18	TAGTCC	3.24948	2.33096	12.0181	6
CcrTSS_2332	3504141	+	TTGGAC	3.00731	17	GAAGGC	1.54214	2.20234	6.75178	6
CcrTSS_0385	484605	+	TTCAAG	2.23272	17	TATCGC	4.44262	2.20234	8.87768	7
CcrTSS_0074	116055	+	TTGGCG	4.51554	17	TAGGAA	2.91761	2.20234	9.63549	6
CcrTSS_2469	3674654	+	TGGCTG	3.09616	17	CAGGAT	3.23495	2.20234	8.53345	6
CcrTSS_1587	2386459	-	TTGATG	4.82362	19	CATAAG	1.53435	2.74204	9.10001	4
CcrTSS_2181	3265383	-	TTGATC	5.05989	15	TAGAGG	3.28215	2.74204	11.0841	8
CcrTSS_0901	1263769	+	TTCCAC	2.75447	15	TATCGC	4.44262	2.74204	9.93913	6
CcrTSS_0754	1081313	+	TTGCTC	5.34537	17	TATGCA	3.82533	2.20234	11.373	7
CcrTSS_0817	1165953	-	TTGACG	6.69434	17	GAGGAA	0.332651	2.20234	9.22933	6
CcrTSS_1178	1721124	+	TTGACG	6.69434	17	CAGAGC	2.47289	2.20234	11.3696	8
CcrTSS_0251	345983	-	TTGACC	6.93061	17	GAACGA	0.171331	2.20234	9.30428	6
CcrTSS_0504	662195	-	TTGAAC	5.18611	20	CAGGGC	3.58023	3.53509	12.3014	3
CcrTSS_1625	2445745	+	TGGCGC	4.42812	16	TATCAT	4.09734	2.33096	10.8564	6
CcrTSS_0098	146989	-	TGGACG	4.6814	17	CAAGGT	3.49412	2.20234	10.3779	6
CcrTSS_0123	177798	-	TGCACG	1.96428	20	TAGCGT	4.73902	3.53509	10.2384	8
CcrTSS_0929	1322883	-	TTGGTG	2.64482	19	TATTGT	3.98685	2.74204	9.37371	5
CcrTSS_1389	2100288	+	TTCCCT	3.5112	18	TAGATT	3.61548	2.33096	9.45764	7
CcrTSS_1031	1494759	+	TTGCTT	4.3576	19	CATCGC	3.33649	2.74204	10.4361	4
CcrTSS_2534	3760786	+	TTCTCC	2.8267	18	TAGGGG	4.38948	2.33096	9.54714	6
CcrTSS_1092	1564861	+	TTGCGC	6.44106	17	TATACA	2.718	2.20234	11.3614	6
CcrTSS_1367	2075485	-	TTGAGA	5.37709	17	TACGGA	1.96075	2.20234	9.54018	6
CcrTSS_1424	2147259	-	TTGCCT	6.22832	17	TATTTG	2.78013	2.20234	11.2108	7
CcrTSS_2527	3752731	+	TTTACG	2.81774	17	TAGAAG	2.46372	2.20234	7.4838	7
CcrTSS_2258	3392151	-	TGCCCA	1.70755	20	CATCGT	3.80964	3.53509	9.05228	3
CcrTSS_2122	3178762	+	TAGACC	2.61511	20	CAGCTC	2.72304	3.53509	8.87323	5
CcrTSS_0170	236915	-	TTGTGG	4.53251	20	CAGACT	2.85858	3.53509	10.9262	6
CcrTSS_1614	2426721	+	TTGACC	6.93061	17	TAGGCC	4.59889	2.20234	13.7318	7
CcrTSS_2264	3404063	+	TCGTCA	2.71953	17	CATGTT	3.79344	2.20234	8.7153	6
CcrTSS_0417	509770	-	TTGTAG	3.56304	20	CATCGT	3.80964	3.53509	10.9078	5
CcrTSS_2033	2994266	+	TTGACG	6.69434	16	TAACCA	2.66883	2.33096	11.6941	7
CcrTSS_2261	3401835	+	TTGAGC	6.15558	17	GATGTT	2.3146	2.20234	10.6725	6
CcrTSS_2433	3621642	-	TTGAAT	4.19834	18	TAGCTT	4.30232	2.33096	10.8316	6
CcrTSS_0727	1042042	-	TTGCTT	4.3576	18	TAGATT	3.61548	2.33096	10.304	6
CcrTSS_0292	400574	+	TGGAGC	4.14264	17	TAGGGT	5.15951	2.20234	11.5045	6
CcrTSS_2443	3639847	+	TTGACC	6.93061	17	CATCCC	3.24903	2.20234	12.382	6
CcrTSS_1412	2128784	+	TAGCGC	2.12555	18	TAACGC	3.70661	2.33096	8.16312	4
CcrTSS_0575	783796	+	TTTCTC	1.46878	15	CAATCG	1.28723	2.74204	5.49804	6
CcrTSS_0227	323544	+	TGGCAA	2.68017	16	TATGTC	4.42641	2.33096	9.43754	7
CcrTSS_2608	3869142	-	TTGACC	6.93061	18	CAGCTT	3.19619	2.33096	12.4578	6
CcrTSS_1631	2451248	+	TGCACC	2.20055	16	TAAGAG	3.0118	2.33096	7.54331	6
CcrTSS_0899	1261605	-	TTCTGC	2.05166	15	TAGGCG	4.30202	2.74204	9.09572	6
CcrTSS_1664	2502371	+	TTCCGC	3.72394	18	GACGGT	0.799253	2.33096	6.85415	7
CcrTSS_2438	3637582	-	TTGCGA	5.66257	17	TATCAG	3.32732	2.20234	11.1922	5
CcrTSS_0038	49062	+	TTCCGC	3.72394	20	TAAGCC	4.03964	3.53509	11.2987	5
CcrTSS_1687	2543475	+	TTTCCT	2.35172	18	TAGGCT	5.07205	2.33096	9.75473	6
CcrTSS_2079	3103715	+	TTGTCT	4.55604	19	CATCTT	3.37294	2.74204	10.671	5
CcrTSS_0978	1411841	+	TTGAGG	5.91931	20	GAAGCC	1.45467	3.53509	10.9091	3
CcrTSS_2121	3177721	+	TTGCGC	6.44106	18	TACGAG	1.79576	2.33096	10.5678	7
CcrTSS_2655	3921562	-	TGGAAT	2.1854	16	TAGCTG	3.53229	2.33096	8.04866	6
CcrTSS_1170	1704510	-	TTGCGC	6.44106	15	TATCAT	4.09734	2.74204	13.2804	9
CcrTSS_1385	2097000	-	TTTCGC	2.56446	16	TATTGA	2.56339	2.33096	7.45881	5
CcrTSS_1428	2152484	-	TTGTGA	3.9903	17	TATGGA	3.9128	2.20234	10.1054	7
CcrTSS_2634	3895557	-	TGGGCC	2.73887	16	CATCAA	1.56775	2.33096	6.63758	3
CcrTSS_2546	3780290	+	TTGTTG	3.43683	17	GATGAG	1.16285	2.20234	6.80201	8
CcrTSS_0627	870427	+	TCGTAG	1.51724	18	TAGAGG	3.28215	2.33096	7.13035	6
CcrTSS_2004	2966905	-	TAGACC	2.61511	18	TATGGC	4.86311	2.33096	9.80918	7
CcrTSS_0714	1018696	+	TTGTAG	3.56304	20	CATGCC	3.66952	3.53509	10.7676	4
CcrTSS_1350	2055901	+	TTCATA	1.56429	20	TATCCA	3.40484	3.53509	8.50422	4
CcrTSS_1279	1876959	+	TGGTCA	2.75239	17	TAGGCG	4.30202	2.20234	9.25675	7
CcrTSS_0705	1003657	-	TTGACA	6.15213	17	TATTTC	3.077	2.20234	11.4315	7
CcrTSS_0959	1386782	+	TTGCCT	6.22832	18	TATGAA	3.09437	2.33096	11.6536	6
CcrTSS_1778	2663299	-	TCGCCT	4.18251	17	TATCGC	4.44262	2.20234	10.8275	3
CcrTSS_0304	419702	+	TGGGGA	1.18535	17	TAGCCT	4.65155	2.20234	8.03924	7
CcrTSS_1817	2699284	+	TTGCAC	5.47159	17	CATTTC	1.97087	2.20234	9.6448	6
CcrTSS_0280	382729	-	TTTACA	2.27553	17	TATTTC	3.077	2.20234	7.55487	7
CcrTSS_0440	535016	-	TTGGTT	1.89332	16	CAATGT	2.14471	2.33096	6.36899	5
CcrTSS_0690	970233	+	TGGTCC	3.53088	17	TAGCCC	4.1784	2.20234	9.91161	6
CcrTSS_0683	954956	-	TTGCGC	6.44106	16	TAGGGT	5.15951	2.33096	13.9315	7
CcrTSS_0569	774321	-	TTGACA	6.15213	17	CAATCG	1.28723	2.20234	9.64169	7
CcrTSS_1020	1487013	-	TTCACC	4.21349	19	TAACCC	3.61914	2.74204	10.5747	4
CcrTSS_1576	2365594	-	TTCTCG	2.59042	17	CATCAC	2.51806	2.20234	7.31082	6
CcrTSS_2552	3786307	-	TTGGGC	3.97677	19	TAAGGT	4.60025	2.74204	11.3191	4
CcrTSS_2213	3320579	+	TTGACA	6.15213	17	TAAGTC	3.6904	2.20234	12.0449	7
CcrTSS_1113	1620456	+	TTGACG	6.69434	16	CAATCT	2.05725	2.33096	11.0826	7
CcrTSS_2462	3664998	+	TTGGCC	4.75181	17	CATGGT	4.23013	2.20234	11.1843	6
CcrTSS_1027	1491967	+	TTGCGT	5.45328	17	TATCAC	3.62419	2.20234	11.2798	6
CcrTSS_2161	3240247	-	TTTCCC	3.33949	17	TAGGTT	4.72281	2.20234	10.2646	7
CcrTSS_2367	3546114	-	TTGCGT	5.45328	17	CATGAT	3.4117	2.20234	11.0673	6
CcrTSS_0225	314954	+	TCGCCA	4.3918	16	CATGGA	2.80667	2.33096	9.52943	7
CcrTSS_2053	3042740	+	TTCTCG	2.59042	19	TATAGT	4.22893	2.74204	9.56139	4
CcrTSS_2157	3230751	-	TCGTTT	0.639521	15	TAGTCC	3.24948	2.74204	6.63104	7
CcrTSS_1686	2543376	-	TTGTGT	3.78101	17	CAGTGT	2.70397	2.20234	8.68732	6
CcrTSS_2639	3901894	-	TCGTTA	0.848809	16	TAAGCA	3.08932	2.33096	6.26909	8
CcrTSS_0813	1159633	+	TTGTCG	5.30754	17	TATAGC	3.75577	2.20234	11.2657	7
CcrTSS_2106	3153160	+	TTGTCA	4.76533	17	CATTCT	2.79326	2.20234	9.76093	7
CcrTSS_0133	186901	-	TTGCCC	7.21609	20	CATGTC	3.32028	3.53509	14.0715	3
CcrTSS_0164	232897	-	TAGCGG	1.88928	18	TAGACG	3.19469	2.33096	7.41493	6
CcrTSS_2716	4025293	-	TTGACC	6.93061	18	TAATCG	2.39336	2.33096	11.6549	7
CcrTSS_2083	3118694	+	TCGCTT	2.31179	15	TAACCT	4.0923	2.74204	9.14613	7
CcrTSS_1445	2180981	-	TTGACG	6.69434	16	CATAAT	2.30437	2.33096	11.3297	7
CcrTSS_1785	2670975	-	TTGAAA	4.40763	17	TACCCA	1.45279	2.20234	8.06276	8
CcrTSS_2300	3451002	+	TTCTCG	2.59042	17	TATAGA	2.80546	2.20234	7.59822	6
CcrTSS_0054	81227	-	TCGACG	4.64854	19	TAACGC	3.70661	2.74204	11.0972	4
CcrTSS_1807	2690727	-	TTGACC	6.93061	18	CAATCT	2.05725	2.33096	11.3188	6
CcrTSS_0710	1014509	+	TTGCTT	4.3576	17	CAACCT	2.98617	2.20234	9.5461	6
CcrTSS_1469	2215544	-	TTGCCG	6.97982	17	TAAATG	2.2862	2.20234	11.4684	6
CcrTSS_1275	1870669	-	TTGCGT	5.45328	17	TAGGAG	3.57106	2.20234	11.2267	7
CcrTSS_1613	2426638	-	TTGATT	4.07212	17	TAAAGC	3.01976	2.20234	9.29422	6
CcrTSS_0303	419692	-	TGCCCG	2.24976	18	TATGCT	5.2488	2.33096	9.82952	6
CcrTSS_0267	369337	-	TCGAGG	3.8735	15	TAGAGC	3.57902	2.74204	10.1946	7
CcrTSS_0946	1371279	+	TGGACC	4.91767	17	GACGTT	0.362554	2.20234	7.48256	6
CcrTSS_0900	1261648	-	TTGAAG	4.94984	17	CAGGAT	3.23495	2.20234	10.3871	9
CcrTSS_1308	1926746	-	TTGCCC	7.21609	17	TAATCT	3.16338	2.20234	12.5818	6
CcrTSS_0537	729790	-	TTGTCC	5.54381	17	TAAGCA	3.08932	2.20234	10.8355	8
CcrTSS_2455	3658564	-	TGTCGG	0.315248	15	TATGAT	4.51783	2.74204	7.57512	6
CcrTSS_0783	1113467	-	TTGCGC	6.44106	16	TATAGC	3.75577	2.33096	12.5278	6
CcrTSS_1588	2390968	-	TTGCCG	6.97982	19	CATGCC	3.66952	2.74204	13.3914	3
CcrTSS_2484	3700034	+	TTCATC	2.34278	16	TAGGTA	3.29934	2.33096	7.97308	6
CcrTSS_0086	127884	-	TGCCGC	1.711	20	TAGAAC	2.76059	3.53509	8.00668	8
CcrTSS_2649	3913569	-	TGGAAA	2.39469	19	CAGTCC	2.14336	2.74204	7.28008	3
CcrTSS_1399	2115364	+	TTGCCC	7.21609	18	TATACC	3.66831	2.33096	13.2154	7
CcrTSS_0243	337392	-	TGGACG	4.6814	19	GATGAT	1.93287	2.74204	9.35631	4
CcrTSS_1465	2210274	-	TTGGCG	4.51554	19	TAAGGC	4.1271	2.74204	11.3847	4
CcrTSS_2425	3605938	+	TTGCCG	6.97982	17	TAACCC	3.61914	2.20234	12.8013	6
CcrTSS_1194	1745014	+	TTGAAG	4.94984	19	TAGGCA	3.64858	2.74204	11.3405	6
CcrTSS_2042	3004585	-	TCTCCC	1.29369	19	TAACAC	2.88818	2.74204	6.9239	6
CcrTSS_0138	200529	+	TCGACA	4.10632	20	CATCGC	3.33649	3.53509	10.9779	3
CcrTSS_2402	3582660	+	TTGGTC	2.88109	18	TAGGTG	3.95279	2.33096	9.16484	5
CcrTSS_2660	3930444	+	TTCCCA	3.72049	17	TAGACG	3.19469	2.20234	9.11751	8
CcrTSS_1547	2335854	+	TTGACG	6.69434	17	CATGAC	2.93855	2.20234	11.8352	7
CcrTSS_1535	2310825	+	TTGCGT	5.45328	19	CAATCC	1.5841	2.74204	9.77942	4
CcrTSS_1304	1921831	+	TTGCGC	6.44106	17	TAAGGC	4.1271	2.20234	12.7705	6
CcrTSS_0131	180663	-	TAGACG	2.37884	18	TAGGTG	3.95279	2.33096	8.66259	5
CcrTSS_1431	2156488	-	TTCCGC	3.72394	17	TAAGGA	3.17679	2.20234	9.10306	7
CcrTSS_0077	120655	+	TTGTGA	3.9903	20	GAAGGC	1.54214	3.53509	9.06752	3
CcrTSS_1977	2936654	+	TTGACT	5.94284	16	CATAGT	3.1228	2.33096	11.3966	6
CcrTSS_1607	2413455	-	TTGCAA	4.6931	16	TAGGCC	4.59889	2.33096	11.623	7
CcrTSS_2241	3363862	+	TCGATC	3.01409	15	TAGCCT	4.65155	2.74204	10.4077	6
CcrTSS_1330	1988620	-	TTGTCA	4.76533	17	TACCTG	1.757	2.20234	8.72467	7
CcrTSS_0478	616530	-	TTGTCC	5.54381	19	GATCAT	1.51238	2.74204	9.79823	4
CcrTSS_1487	2238324	+	TTGAGC	6.15558	17	TAGCCT	4.65155	2.20234	13.0095	6
CcrTSS_1022	1487505	-	TTGAAA	4.40763	20	CATGCG	3.37265	3.53509	11.3154	3
CcrTSS_0018	20778	-	TGGACG	4.6814	17	CATCCT	3.72218	2.20234	10.6059	6
CcrTSS_0354	476640	+	TTGAGG	5.91931	18	TAGTTC	2.90025	2.33096	11.1505	6
CcrTSS_0703	1001397	+	TTTCTC	1.46878	15	TATCTC	4.00592	2.74204	8.21673	5
CcrTSS_1760	2613113	+	TTGCTC	5.34537	17	GACGAT	-0.0191771	2.20234	7.52853	5
CcrTSS_0542	748440	-	TTTCAT	0.607219	17	TATTGT	3.98685	2.20234	6.79641	7
CcrTSS_0070	107360	-	TTCCTT	1.64048	17	TAGCGT	4.73902	2.20234	8.58183	7
CcrTSS_1885	2800063	+	TTGGGT	2.989	20	TACAAT	1.45845	3.53509	7.98254	6
CcrTSS_1011	1470328	+	TTGCAA	4.6931	17	TATGCG	4.47878	2.20234	11.3742	7
CcrTSS_1466	2213484	-	TTGAAA	4.40763	16	GATCTT	1.89411	2.33096	8.6327	7
CcrTSS_2304	3457076	-	TTCCAG	2.5182	19	CAGCCG	2.7754	2.74204	8.03564	5
CcrTSS_0838	1187887	-	TTGCCC	7.21609	18	CAATCA	0.633786	2.33096	10.1808	4
CcrTSS_1077	1545006	+	TTGACC	6.93061	17	TAGTTC	2.90025	2.20234	12.0332	7
CcrTSS_0733	1051249	+	TTGACC	6.93061	18	TAACGT	4.17976	2.33096	13.4413	6
CcrTSS_0069	104971	-	TAGCCA	2.1221	20	TATGAT	4.51783	3.53509	10.175	4
CcrTSS_2532	3759323	-	TGGGCC	2.73887	19	TATCGT	4.91577	2.74204	10.3967	6
CcrTSS_2291	3438217	+	TCGATA	2.23561	15	TAATTG	2.04412	2.74204	7.02176	5
CcrTSS_1249	1840175	+	TTCTCC	2.8267	17	TAGCTT	4.30232	2.20234	9.33135	7
CcrTSS_1795	2676433	-	TGGCAA	2.68017	17	TAGGCA	3.64858	2.20234	8.53108	6
CcrTSS_2712	4022952	-	TTGTCC	5.54381	18	CATGTT	3.79344	2.33096	11.6682	7
CcrTSS_0863	1213649	+	TTGCAA	4.6931	19	TAAGCC	4.03964	2.74204	11.4748	5
CcrTSS_1829	2721236	-	TTGAGC	6.15558	17	TAAGCC	4.03964	2.20234	12.3976	5
CcrTSS_1145	1664953	+	TTGTGC	4.76878	17	CATTTC	1.97087	2.20234	8.94199	6
CcrTSS_0357	477297	-	TCGAGC	4.10977	17	TATGAC	4.04468	2.20234	10.3568	6
CcrTSS_2444	3641722	+	TTGCCG	6.97982	18	TAGCTG	3.53229	2.33096	12.8431	5
CcrTSS_0003	3190	+	TTGAAG	4.94984	17	CATGGA	2.80667	2.20234	9.95884	6
CcrTSS_1599	2404309	+	TTTCCT	2.35172	19	TATCCT	4.82831	2.74204	9.92206	4
CcrTSS_0221	309061	-	TTGGCG	4.51554	20	CAGGAT	3.23495	3.53509	11.2856	9
CcrTSS_0248	342657	-	TCGGAC	0.961505	17	TATGCC	4.77565	2.20234	7.93949	6
CcrTSS_2691	3991462	-	TTTATG	0.947025	19	CAACGT	3.07363	2.74204	6.76269	7
CcrTSS_2695	3994572	+	TTGATT	4.07212	16	CATTTA	1.02056	2.33096	7.42364	6
CcrTSS_2357	3533067	-	TGGAGC	4.14264	15	TAGGCA	3.64858	2.74204	10.5333	3
CcrTSS_2614	3873722	+	TTGACA	6.15213	17	CAAGTC	2.58427	2.20234	10.9387	6
CcrTSS_1762	2620783	-	TTGTGA	3.9903	18	TAGAGT	4.05217	2.33096	10.3734	6
CcrTSS_0050	71945	+	TTGCGG	6.20478	17	TAGCAG	3.15056	2.20234	11.5577	7
CcrTSS_0214	300103	+	TTGATC	5.05989	17	GATCTT	1.89411	2.20234	9.15634	6
CcrTSS_2382	3561234	-	TTCTGT	1.06389	17	TAGAGC	3.57902	2.20234	6.84525	7
CcrTSS_0986	1423003	+	TTGCGT	5.45328	19	TAAGAC	3.30867	2.74204	11.504	4
CcrTSS_0613	842257	+	TTGCGC	6.44106	17	TATACC	3.66831	2.20234	12.3117	7
CcrTSS_0176	246989	+	TTGACC	6.93061	18	CAGGGG	3.28336	2.33096	12.5449	3
CcrTSS_0390	485742	-	TTCCTG	2.39198	20	TATATG	3.02221	3.53509	8.94927	4
CcrTSS_1452	2186903	-	TTGCAA	4.6931	19	TATGCG	4.47878	2.74204	11.9139	6
CcrTSS_1843	2729879	+	TTGCCG	6.97982	19	CAACAA	0.831736	2.74204	10.5536	4
CcrTSS_1505	2266441	-	TGGCCG	4.96688	19	CAATCC	1.5841	2.74204	9.29301	4
CcrTSS_2615	3873745	-	TTGCGC	6.44106	16	CAAGTT	3.05743	2.33096	11.8294	6
CcrTSS_1334	1995718	+	TGGGAG	0.758098	18	TACGAT	2.56579	2.33096	5.65485	7
CcrTSS_1136	1645202	+	TCGCCA	4.3918	18	CAACGA	1.65017	2.33096	8.37293	3
CcrTSS_2508	3727648	-	TTGACG	6.69434	18	CACCTT	1.4209	2.33096	10.4462	7
CcrTSS_0026	32810	+	TTCCCG	4.2627	17	TAAGCT	4.51279	2.20234	10.9778	6
CcrTSS_0071	107368	+	TCGCCT	4.18251	17	TAAGAG	3.0118	2.20234	9.39665	5
CcrTSS_2048	3036240	-	TTGTTC	3.6731	18	TACTGC	1.56165	2.33096	7.56571	6
CcrTSS_1654	2480674	-	TTGACG	6.69434	16	TAAGGT	4.60025	2.33096	13.6256	6
CcrTSS_0777	1112479	-	TCGACG	4.64854	19	CAGTGG	1.93395	2.74204	9.32452	6
CcrTSS_2591	3841630	+	TCGCGC	4.39525	18	TAGTAG	2.22165	2.33096	8.94786	5
CcrTSS_0981	1415667	-	TTTACG	2.81774	16	TAAGGT	4.60025	2.33096	9.74896	7
CcrTSS_0201	281946	+	TTGCAT	4.48382	19	TATAGG	3.4589	2.74204	10.6848	4
CcrTSS_0351	475037	-	TTGACC	6.93061	16	TAGGGT	5.15951	2.33096	14.4211	7
CcrTSS_0614	844332	+	TTGCTA	4.56689	18	TAGCTC	3.82917	2.33096	10.727	5
CcrTSS_2431	3618080	+	TCGCCT	4.18251	19	TAGAAC	2.76059	2.74204	9.68514	7
CcrTSS_0870	1224487	+	TTGCCA	6.4376	18	TAGCTT	4.30232	2.33096	13.0709	6
CcrTSS_1405	2121746	+	TGGCGC	4.42812	18	CATCCT	3.72218	2.33096	10.4813	6
CcrTSS_1678	2527808	-	TCTCCA	0.515204	18	GAGACG	0.609726	2.33096	3.45589	6
CcrTSS_1198	1751588	-	TAGCAC	1.15609	17	TAGCGA	3.31555	2.20234	6.67398	6
CcrTSS_1805	2687079	-	TGGACC	4.91767	17	CACCCG	1.00011	2.20234	8.12012	6
CcrTSS_2389	3571141	-	TTCCCT	3.5112	19	TAGCGT	4.73902	2.74204	10.9923	5
CcrTSS_0025	32708	-	TTGCGA	5.66257	17	TAAGAA	2.35836	2.20234	10.2233	6
CcrTSS_0794	1132924	-	TGGCGC	4.42812	17	TAGGAT	4.34108	2.20234	10.9715	6
CcrTSS_1143	1659436	-	TTGATG	4.82362	20	CAGGAT	3.23495	3.53509	11.5937	7
CcrTSS_0529	717456	+	TTCCAG	2.5182	17	CAGCCA	2.12196	2.20234	6.8425	9
CcrTSS_1558	2348524	-	TTGTGC	4.76878	17	TATCCC	4.35515	2.20234	11.3263	6
CcrTSS_2669	3943543	+	TTTCCA	2.56101	18	TATCGA	3.4923	2.33096	8.38427	4
CcrTSS_2029	2987295	+	TTGACC	6.93061	17	GACGCC	0.238637	2.20234	9.37159	7
CcrTSS_1955	2919414	+	TCGACC	4.88481	17	TATGGG	4.56624	2.20234	11.6534	7
CcrTSS_0497	641929	-	TTGCTA	4.56689	18	TAGTGT	3.8101	2.33096	10.7079	6
CcrTSS_1975	2936251	-	TTGAGA	5.37709	20	CAGACG	2.08856	3.53509	11.0007	3
CcrTSS_0434	527065	-	TCGCCT	4.18251	17	TAAGCG	3.74277	2.20234	10.1276	7
CcrTSS_0464	571086	+	TGGAGC	4.14264	16	TAGCTT	4.30232	2.33096	10.7759	6
CcrTSS_1672	2520849	-	TCGAGC	4.10977	16	CAATCT	2.05725	2.33096	8.49799	4
CcrTSS_0896	1257874	+	TTGCGA	5.66257	15	TATGTT	4.89956	2.74204	13.3042	7
CcrTSS_0282	387422	-	TGGACG	4.6814	18	TAACAT	3.36133	2.33096	10.3737	6
CcrTSS_1029	1492509	+	TTGCGT	5.45328	20	TAAGCC	4.03964	3.53509	13.028	5
CcrTSS_0391	485990	+	TTTCGG	2.32819	16	TAGAAG	2.46372	2.33096	7.12287	6
CcrTSS_0047	64487	-	TTGCCC	7.21609	17	TAACCA	2.66883	2.20234	12.0873	6
CcrTSS_2081	3113527	+	TAGCGA	1.34707	17	CATCTT	3.37294	2.20234	6.92235	6
CcrTSS_1710	2565861	-	TTGCCA	6.4376	20	TAACAT	3.36133	3.53509	13.334	6
CcrTSS_1341	2012963	-	TCGGGG	1.6947	19	CAAGCT	3.40666	2.74204	7.8434	7
CcrTSS_1918	2868265	-	TTGTGT	3.78101	17	TAATCT	3.16338	2.20234	9.14673	5
CcrTSS_2513	3734884	-	TTCCCG	4.2627	17	TATGTT	4.89956	2.20234	11.3646	7
CcrTSS_1597	2402321	-	TTCCGG	3.48766	17	TAAGCG	3.74277	2.20234	9.43277	6
CcrTSS_1859	2745402	-	TTGAGA	5.37709	16	TATGCT	5.2488	2.33096	12.9569	6
CcrTSS_0778	1112769	+	TCGAAT	2.15253	18	TAGGGT	5.15951	2.33096	9.64301	5
CcrTSS_1376	2086832	-	TTGGCC	4.75181	16	TAAGCT	4.51279	2.33096	11.5956	5
CcrTSS_0731	1046087	+	TTGCGT	5.45328	17	TAGCTT	4.30232	2.20234	11.9579	7
CcrTSS_0322	436156	-	TTGACT	5.94284	16	CACGCT	2.19062	2.33096	10.4644	6
CcrTSS_0678	948371	-	TCTACG	0.771939	20	TAGCTT	4.30232	3.53509	8.60935	4
CcrTSS_2318	3484262	-	TTGACG	6.69434	17	TAAATA	1.63275	2.20234	10.5294	6
CcrTSS_2463	3666472	-	TTGAAA	4.40763	18	GATCAT	1.51238	2.33096	8.25097	5
CcrTSS_1799	2680699	+	TTGCGC	6.44106	18	GATGTT	2.3146	2.33096	11.0866	7
CcrTSS_1916	2859382	+	TTGCCG	6.97982	15	CAAGGC	3.02097	2.74204	12.7428	4
CcrTSS_2540	3767304	-	TTGACG	6.69434	17	TAATCA	1.73991	2.20234	10.6366	6
CcrTSS_2404	3582735	-	TTGAGC	6.15558	17	TATCGG	4.14575	2.20234	12.5037	7
CcrTSS_0388	485567	+	TCGGCC	2.706	18	TAGGCC	4.59889	2.33096	9.63586	4
CcrTSS_1872	2773216	-	TCGACC	4.88481	16	TATGCA	3.82533	2.33096	11.0411	7
CcrTSS_0962	1392229	+	TGGACG	4.6814	18	TATGAA	3.09437	2.33096	10.1067	6
CcrTSS_1591	2394657	-	TTGATC	5.05989	17	TAGGGT	5.15951	2.20234	12.4217	6
CcrTSS_2351	3528025	+	TTGAAT	4.19834	17	TAGAGG	3.28215	2.20234	9.68283	8
CcrTSS_2204	3294109	-	TCGATC	3.01409	16	CAAGAA	1.25223	2.33096	6.59728	7
CcrTSS_0589	805035	+	TCGACA	4.10632	17	TAATCG	2.39336	2.20234	8.70202	6
CcrTSS_2710	4021668	+	TTGCGC	6.44106	17	TAGCAG	3.15056	2.20234	11.794	5
CcrTSS_2664	3937043	-	TTGACT	5.94284	19	TAAGCC	4.03964	2.74204	12.7245	5
CcrTSS_2515	3737998	+	TGGCCT	4.21538	17	TAAAGA	2.06945	2.20234	8.48717	6
CcrTSS_0927	1319251	+	TTGACC	6.93061	17	CAGTCC	2.14336	2.20234	11.2763	7
CcrTSS_1050	1515188	+	TTGCGG	6.20478	17	GAGGGT	2.57455	2.20234	10.9817	6
CcrTSS_0625	865011	-	TGGTGA	1.97736	16	CAGTAC	1.41239	2.33096	5.72071	9
CcrTSS_0044	61763	-	TTGCGT	5.45328	17	CATTTC	1.97087	2.20234	9.62649	6
CcrTSS_1307	1923694	+	TGGACC	4.91767	18	TATTAC	2.69527	2.33096	9.9439	6
CcrTSS_0498	643477	+	TTCAAC	2.46899	15	TATGCG	4.47878	2.74204	9.68981	3
CcrTSS_2226	3342315	-	TCGCCG	4.93401	15	TACGAC	2.09263	2.74204	9.76868	7
CcrTSS_2141	3210677	-	TTGTAG	3.56304	16	TAGTCT	3.72264	2.33096	9.61664	6
CcrTSS_1245	1835947	+	TTTTCA	0.888733	18	TATGAC	4.04468	2.33096	7.26437	6
CcrTSS_0915	1294635	-	TGGAAA	2.39469	18	TAAGGA	3.17679	2.33096	7.90244	7
CcrTSS_2223	3336955	+	TCGCGC	4.39525	17	TAGCTG	3.53229	2.20234	10.1299	5
CcrTSS_0540	738053	+	TTGAAT	4.19834	17	CAGAAT	2.12762	2.20234	8.52829	7
CcrTSS_1117	1628247	+	TGGCGC	4.42812	16	CAATGT	2.14471	2.33096	8.90379	4
CcrTSS_2715	4025268	-	TCGCTT	2.31179	19	TATGGG	4.56624	2.74204	9.62007	4
CcrTSS_1985	2940246	+	TTCAGA	2.65997	18	TATGCT	5.2488	2.33096	10.2397	4
CcrTSS_1609	2418642	-	TTGAAA	4.40763	16	CATGAA	1.98824	2.33096	8.72683	7
CcrTSS_0737	1052950	-	TTGACC	6.93061	18	CAGAGC	2.47289	2.33096	11.7345	6
CcrTSS_2559	3798024	-	TTGACT	5.94284	17	TAGAAG	2.46372	2.20234	10.6089	8
CcrTSS_2250	3376208	-	TTGCGG	6.20478	17	TACATT	1.84018	2.20234	10.2473	6
CcrTSS_1671	2520730	+	TTGAGT	5.1678	20	CATGCT	4.14267	3.53509	12.8456	3
CcrTSS_2638	3899376	+	TTGGCC	4.75181	18	TAGAAG	2.46372	2.33096	9.54649	6
CcrTSS_1513	2287945	+	TTGCGG	6.20478	16	GAAGAT	1.19686	2.33096	9.73261	5
CcrTSS_1314	1945909	+	TCGCTT	2.31179	16	TAGCAT	3.92059	2.33096	8.56334	6
CcrTSS_1251	1844197	+	TTGCGG	6.20478	17	CAGCAC	2.34131	2.20234	10.7484	7
CcrTSS_1939	2895210	-	TTGCCG	6.97982	16	TAGTTT	3.3734	2.33096	12.6842	7
CcrTSS_1140	1650203	-	TCGATT	2.02632	20	TATCTT	4.47907	3.53509	10.0405	6
CcrTSS_1970	2933639	+	TTCCCG	4.2627	17	TACACT	2.18942	2.20234	8.65445	6
CcrTSS_0218	304383	-	TGGCGC	4.42812	17	TAGACG	3.19469	2.20234	9.82514	8
CcrTSS_1246	1837596	-	TGGAGG	3.90637	18	CATTGC	2.40757	2.33096	8.6449	3
CcrTSS_2417	3594185	-	TTGACT	5.94284	17	TATACG	3.37144	2.20234	11.5166	6
CcrTSS_1537	2316118	-	TAGCGC	2.12555	17	TAGGCT	5.07205	2.20234	9.39994	6
CcrTSS_2285	3433088	-	TTGTAG	3.56304	16	CATCGC	3.33649	2.33096	9.23049	4
CcrTSS_0630	870506	-	TCGACT	3.89703	19	CACGCG	1.4206	2.74204	8.05967	4
CcrTSS_2400	3577696	-	TCGACC	4.88481	16	TACATT	1.84018	2.33096	9.05595	7
CcrTSS_1548	2338502	+	TTCCAT	1.7667	17	TATATT	3.79223	2.20234	7.76126	6
CcrTSS_1775	2655899	-	TTGAGC	6.15558	18	CATATG	1.91608	2.33096	10.4026	4
CcrTSS_2001	2959897	+	TTGCGG	6.20478	16	CAAGGT	3.49412	2.33096	12.0299	7
CcrTSS_0145	212106	-	TGGACA	4.13919	19	TAAGCG	3.74277	2.74204	10.624	4
CcrTSS_1295	1912079	-	TCCCCC	2.45317	19	TATCCC	4.35515	2.74204	9.55036	4
CcrTSS_0414	508349	-	TGGTGG	2.51957	15	TAGATC	3.14232	2.74204	8.40393	6
CcrTSS_1271	1860681	-	TTGGTT	1.89332	17	TATCTG	3.70905	2.20234	7.8047	6
CcrTSS_1378	2088068	+	TTGACT	5.94284	18	TAGCTA	2.87885	2.33096	11.1527	6
CcrTSS_0338	456243	+	TCGCGG	4.15898	15	TACACC	1.71626	2.74204	8.61728	6
CcrTSS_2051	3041020	+	TTGGGC	3.97677	17	GATGGT	2.7513	2.20234	8.93041	6
CcrTSS_0121	175151	-	TTGCTA	4.56689	19	TAATTC	2.34099	2.74204	9.64992	4
CcrTSS_1512	2281423	+	TTGCCG	6.97982	16	TAGTGT	3.8101	2.33096	13.1209	7
CcrTSS_1517	2294254	-	TTGCCT	6.22832	17	CATGAT	3.4117	2.20234	11.8424	6
CcrTSS_0722	1037321	-	TAGGCC	0.436306	17	TAGGCT	5.07205	2.20234	7.71069	6
CcrTSS_1369	2076486	+	TTGCGA	5.66257	16	GAAGCT	1.92783	2.33096	9.92136	6
CcrTSS_2675	3950133	-	TGGACG	4.6814	17	TAAGAA	2.35836	2.20234	9.24209	7
CcrTSS_0496	641904	-	TGTCGC	0.55152	15	GATCCA	0.819878	2.74204	4.11344	7
CcrTSS_1736	2601746	-	TCGCTC	3.29957	17	TAGCCG	3.88153	2.20234	9.38344	6
CcrTSS_2685	3983051	-	TTGGGG	3.7405	19	GAGCTG	0.947332	2.74204	7.42987	5
CcrTSS_2531	3759238	-	TTGTGT	3.78101	20	CAAGCC	2.93351	3.53509	10.2496	3
CcrTSS_0455	560776	-	TTGCAC	5.47159	17	TAATCG	2.39336	2.20234	10.0673	6
CcrTSS_2401	3578625	-	TCCCGA	0.899648	17	CAAAAC	1.09521	2.20234	4.19719	3
CcrTSS_0046	63989	-	TGGACC	4.91767	19	GAAGAG	0.426836	2.74204	8.08655	4
CcrTSS_1917	2862103	-	TAGCGC	2.12555	17	CATGAC	2.93855	2.20234	7.26644	7
CcrTSS_0662	920662	+	TTCCTC	2.62825	18	TAGGGG	4.38948	2.33096	9.3487	6
CcrTSS_0688	964868	+	TTGCCG	6.97982	17	TAGAAG	2.46372	2.20234	11.6459	7
CcrTSS_2015	2977449	+	TTGACC	6.93061	17	TAGGCT	5.07205	2.20234	14.205	6
CcrTSS_2439	3637666	+	TGGCGA	3.64963	17	TAGGTT	4.72281	2.20234	10.5748	7
CcrTSS_2500	3719677	-	TTTTCT	0.679445	16	TAGTTG	2.60338	2.33096	5.61378	6
CcrTSS_2379	3557132	+	TTGCCA	6.4376	17	TATAGC	3.75577	2.20234	12.3957	7
CcrTSS_0114	168449	-	TTGTAG	3.56304	18	TAGATG	2.84545	2.33096	8.73946	7
CcrTSS_1660	2493450	+	TCGAGA	3.33129	19	TAAGGG	3.83023	2.74204	9.90355	6
CcrTSS_2641	3904139	+	TTGACC	6.93061	17	GAGTGC	0.751984	2.20234	9.88493	7
CcrTSS_1811	2694497	-	TTGCGC	6.44106	19	CATCGC	3.33649	2.74204	12.5196	5
CcrTSS_0150	220507	-	TGGTCT	2.5431	17	TATGGC	4.86311	2.20234	9.60855	6
CcrTSS_0353	476198	+	TGGAAG	2.9369	18	TAGATA	2.19201	2.33096	7.45987	5
CcrTSS_0805	1148214	+	TTGAAA	4.40763	18	CAATTG	0.937993	2.33096	7.67658	6
CcrTSS_2145	3216806	-	TTGACG	6.69434	20	TACAGT	2.27688	3.53509	12.5063	4
CcrTSS_1409	2125336	-	TGGAGC	4.14264	17	TACGGT	3.38422	2.20234	9.72919	7
CcrTSS_1867	2761162	-	TTCCCC	4.49897	17	TATGCA	3.82533	2.20234	10.5266	6
CcrTSS_0804	1145417	+	TCGGGC	1.93097	15	TATCCT	4.82831	2.74204	9.50132	6
CcrTSS_1732	2591894	+	TTGACT	5.94284	19	TACTTG	0.828084	2.74204	9.51296	4
CcrTSS_1231	1808165	+	TGGGAC	0.99437	18	CAGACC	2.38543	2.33096	5.71076	9
CcrTSS_0610	841686	-	TTGACC	6.93061	17	GATGAT	1.93287	2.20234	11.0658	5
CcrTSS_1639	2469275	-	TTGACA	6.15213	19	CAACCT	2.98617	2.74204	11.8803	5
CcrTSS_2506	3725204	-	TGGAGC	4.14264	17	TAGGGC	4.68636	2.20234	11.0313	6
CcrTSS_2066	3086778	+	TTGACC	6.93061	17	TAGACA	2.54125	2.20234	11.6742	7
CcrTSS_0555	761108	-	TTGCCA	6.4376	17	CATTGC	2.40757	2.20234	11.0475	7
CcrTSS_1623	2438089	+	TTGTGA	3.9903	20	CATCAG	2.22119	3.53509	9.74657	4
CcrTSS_2427	3615969	-	TTGTCC	5.54381	19	CATACT	3.03534	2.74204	11.3212	6
CcrTSS_2002	2960792	-	TCGCCA	4.3918	19	TATCGA	3.4923	2.74204	10.6261	3
CcrTSS_2579	3830272	-	TTGCCA	6.4376	19	GAGGCT	2.48708	2.74204	11.6667	6
CcrTSS_1774	2653520	-	TGGTGG	2.51957	17	TATCCG	4.05828	2.20234	8.78019	8
CcrTSS_1191	1741089	-	TTCCAA	1.97599	19	TAGGCT	5.07205	2.74204	9.79007	6
CcrTSS_0556	761593	-	TTTACG	2.81774	19	TATCTT	4.47907	2.74204	10.0389	6
CcrTSS_1459	2196566	+	TTCACC	4.21349	18	TACACT	2.18942	2.33096	8.73387	5
CcrTSS_1761	2619984	-	TCCCGG	1.44186	17	CATCGC	3.33649	2.20234	6.98069	7
CcrTSS_2266	3413590	-	TGGCGC	4.42812	18	TAGTGT	3.8101	2.33096	10.5692	6
CcrTSS_2480	3695759	+	TGGACT	3.9299	17	TAGAAC	2.76059	2.20234	8.89283	7
CcrTSS_1812	2696307	+	TTCATG	2.1065	17	CACGAT	1.45966	2.20234	5.7685	6
CcrTSS_2482	3699400	+	TTGTTG	3.43683	17	TACGAT	2.56579	2.20234	8.20495	6
CcrTSS_0958	1386582	-	TCGTGA	1.94449	20	TACGGC	2.91106	3.53509	8.39064	3
CcrTSS_0062	95087	+	TCGAAA	2.36182	15	TAGACG	3.19469	2.74204	8.29855	7
CcrTSS_2454	3656039	+	TTGCCA	6.4376	18	TATGAC	4.04468	2.33096	12.8132	7
CcrTSS_1860	2747566	-	TCGACA	4.10632	17	CAAGAT	2.67569	2.20234	8.98435	4
CcrTSS_2679	3970859	-	TTGACG	6.69434	16	TATCTG	3.70905	2.33096	12.7343	7
CcrTSS_2486	3702213	-	TTGTCC	5.54381	17	GATGTC	1.84145	2.20234	9.5876	7
CcrTSS_0970	1402503	+	TTGTCG	5.30754	17	GAGGTT	2.13785	2.20234	9.64773	6
CcrTSS_2697	3998836	-	TTCCGC	3.72394	17	TAACCA	2.66883	2.20234	8.59511	6
CcrTSS_2701	4003129	+	TTGGCC	4.75181	19	CAGCTT	3.19619	2.74204	10.69	4
CcrTSS_1283	1891935	+	TTTTCT	0.679445	17	TATGCC	4.77565	2.20234	7.65743	6
CcrTSS_0157	227647	+	TTGACC	6.93061	17	CATCTG	2.60292	2.20234	11.7359	6
CcrTSS_1822	2703649	-	TCGACA	4.10632	17	TACGCA	1.87329	2.20234	8.18195	7
CcrTSS_2142	3212691	+	TTGACA	6.15213	18	GAGGCT	2.48708	2.33096	10.9702	6
CcrTSS_2407	3590131	-	TTTCGG	2.32819	17	TAAGAC	3.30867	2.20234	7.83919	8
CcrTSS_1358	2062714	+	TTGGGG	3.7405	19	TATGGA	3.9128	2.74204	10.3953	4
CcrTSS_2217	3321978	+	TCGCAC	3.42579	16	GAGGCC	2.01393	2.33096	7.77068	4
CcrTSS_0588	804963	-	TTCAGC	3.43846	18	TATGCT	5.2488	2.33096	11.0182	6
CcrTSS_1719	2573383	+	TAGCCA	2.1221	17	TAGGTG	3.95279	2.20234	8.27723	6
CcrTSS_1083	1549356	+	TTGCCC	7.21609	19	TAAGGG	3.83023	2.74204	13.7884	3
CcrTSS_0764	1094627	-	TCCCCC	2.45317	20	TACGCT	3.29675	3.53509	9.28501	6
CcrTSS_0306	422574	-	TTCTCA	2.04821	17	GATGAA	0.509404	2.20234	4.75995	7
CcrTSS_0864	1215494	+	TGGAGC	4.14264	16	TATGCT	5.2488	2.33096	11.7224	6
CcrTSS_0432	523927	-	TCGCGC	4.39525	17	TAGGCT	5.07205	2.20234	11.6696	6
CcrTSS_0058	85857	+	TGGCCG	4.96688	20	TAGTAC	2.51852	3.53509	11.0205	7
CcrTSS_0308	422729	-	TGCCGC	1.711	15	TAGTTG	2.60338	2.74204	7.05641	7
CcrTSS_2725	4042684	-	TTGAGC	6.15558	19	TAACCC	3.61914	2.74204	12.5168	5
CcrTSS_1998	2946531	-	TGGTTC	1.66016	17	CAACTT	2.63693	2.20234	6.49943	7
CcrTSS_1357	2061285	+	TTGACG	6.69434	15	TATGGT	5.33626	2.74204	14.7726	5
CcrTSS_2377	3554362	-	TTGCAC	5.47159	17	CATGAC	2.93855	2.20234	10.6125	6
CcrTSS_0632	871615	-	TCCCAC	0.708668	19	CATGCA	2.7192	2.74204	6.16991	5
CcrTSS_0482	622847	-	TTGTAT	2.81154	16	CAAGGT	3.49412	2.33096	8.63663	6
CcrTSS_0578	793099	-	TTGCCG	6.97982	16	CATTGG	2.1107	2.33096	11.4215	5
CcrTSS_1087	1556052	+	TTGTCC	5.54381	18	TAGAAC	2.76059	2.33096	10.6354	6
CcrTSS_2114	3165236	+	TGGATC	3.04696	15	TATAGA	2.80546	2.74204	8.59445	8
CcrTSS_0815	1162960	+	TTCCGC	3.72394	15	GAGACG	0.609726	2.74204	7.0757	4
CcrTSS_1037	1502781	+	TTGATC	5.05989	17	CATCTC	2.89979	2.20234	10.162	7
CcrTSS_0686	961712	-	TTGCCT	6.22832	18	CAATAG	0.556261	2.33096	9.11554	5
CcrTSS_1712	2566090	-	TTGTTT	2.68532	17	CATCTG	2.60292	2.20234	7.49058	6
CcrTSS_0861	1212076	+	TGGACA	4.13919	16	TATGGT	5.33626	2.33096	11.8064	6
CcrTSS_0940	1357073	+	TAGCGG	1.88928	17	TATGCT	5.2488	2.20234	9.34042	6
CcrTSS_2313	3472678	+	TTTCCC	3.33949	17	TAAGTG	3.39353	2.20234	8.93536	7
CcrTSS_2255	3386990	-	TTGTGC	4.76878	17	CATGTC	3.32028	2.20234	10.2914	7
CcrTSS_2677	3957831	-	TTTACA	2.27553	16	TAAAGG	2.72289	2.33096	7.32939	7
CcrTSS_1208	1768380	+	TTTCCG	3.10322	17	TAGGCA	3.64858	2.20234	8.95414	6
CcrTSS_2188	3279418	+	TTGACC	6.93061	18	GAGCCC	1.59344	2.33096	10.855	6
CcrTSS_1555	2344513	+	TTGCCC	7.21609	17	TAGACC	3.49156	2.20234	12.91	6
CcrTSS_1435	2158021	-	TTCCGC	3.72394	16	TAGGCC	4.59889	2.33096	10.6538	7
CcrTSS_1316	1950985	+	TTGACC	6.93061	17	TAGCTC	3.82917	2.20234	12.9621	7
CcrTSS_2263	3402206	+	TCGCGA	3.61677	19	CATCAG	2.22119	2.74204	8.57999	4
CcrTSS_0059	88951	+	TTGACT	5.94284	16	TATTTT	3.55015	2.33096	11.824	7
CcrTSS_1481	2230464	-	TTGCCG	6.97982	20	CATGGA	2.80667	3.53509	13.3216	5
CcrTSS_2288	3436996	-	TTGCCA	6.4376	17	CAGCCT	3.54543	2.20234	12.1854	7
CcrTSS_0582	798229	+	TTTATC	1.1833	15	CATCTA	1.94948	2.74204	5.87481	6
CcrTSS_2386	3569503	-	TTGCGC	6.44106	17	TACGCC	2.8236	2.20234	11.467	5
CcrTSS_1717	2571555	+	TTGACC	6.93061	20	CAGGAG	2.46493	3.53509	12.9306	9
CcrTSS_0910	1291803	+	TAGCGG	1.88928	16	TACCTG	1.757	2.33096	5.97724	5
CcrTSS_2008	2973215	+	TGGTGC	2.75584	18	TAATGC	2.77769	2.33096	7.86449	8
CcrTSS_1837	2727659	-	TTGCAG	5.23532	17	TATGCA	3.82533	2.20234	11.263	6
CcrTSS_1565	2354232	-	TTCAAG	2.23272	19	CAGAGA	1.52258	2.74204	6.49734	8
CcrTSS_0078	120675	-	TCGCGG	4.15898	15	TAGAGG	3.28215	2.74204	10.1832	3
CcrTSS_2618	3877095	-	TTGACC	6.93061	20	TAGGAA	2.91761	3.53509	13.3833	4
CcrTSS_1715	2568784	-	TGGACA	4.13919	19	TAGACC	3.49156	2.74204	10.3728	6
CcrTSS_1342	2014204	-	TCGTTT	0.639521	17	TACGTG	2.17749	2.20234	5.01935	6
CcrTSS_1210	1773963	+	TTGCGG	6.20478	18	TAACCA	2.66883	2.33096	11.2046	6
CcrTSS_2152	3228841	-	TTGACA	6.15213	18	CATCGT	3.80964	2.33096	12.2927	6
CcrTSS_0675	942431	-	TGGCGT	3.44034	17	CATCCC	3.24903	2.20234	8.89171	6
CcrTSS_1120	1631476	-	TTGCCA	6.4376	16	TAGTTT	3.3734	2.33096	12.142	6
CcrTSS_2112	3164513	-	TTTAGC	2.27898	19	GATCCC	1.77019	2.74204	6.79121	4
CcrTSS_0300	416782	-	TTGACC	6.93061	19	TATGTC	4.42641	2.74204	14.0991	5
CcrTSS_0399	488210	-	TCGCGC	4.39525	17	TATTCA	2.47592	2.20234	9.07351	6
CcrTSS_2723	4036636	+	TGGGGC	1.96384	18	TAGAGC	3.57902	2.33096	7.87382	6
CcrTSS_0945	1369250	-	TTGCGC	6.44106	17	TAACGT	4.17976	2.20234	12.8232	6
CcrTSS_0522	692957	-	TCGCGT	3.40748	17	TATAGT	4.22893	2.20234	9.83874	7
CcrTSS_1488	2239175	+	TGTCCC	1.32655	17	TAGCCT	4.65155	2.20234	8.18044	6
CcrTSS_1691	2548826	-	TGGACG	4.6814	17	GAAGCT	1.92783	2.20234	8.81156	6
CcrTSS_2110	3159561	+	TTGCAA	4.6931	19	TATGTG	4.12954	2.74204	11.5647	4
CcrTSS_2665	3937760	-	TTCCCG	4.2627	17	TATCTG	3.70905	2.20234	10.1741	6
CcrTSS_0005	4902	+	TTGACC	6.93061	19	TATCCG	4.05828	2.74204	13.7309	5
CcrTSS_2373	3550622	-	TCGCCC	5.17029	19	TATCGG	4.14575	2.74204	12.0581	4
CcrTSS_2276	3420342	+	TCGCCG	4.93401	17	TACGAC	2.09263	2.20234	9.22898	6
CcrTSS_1791	2673478	-	TTGTTG	3.43683	16	CATACT	3.03534	2.33096	8.80312	6
CcrTSS_0789	1121885	+	TTTACA	2.27553	18	TAGCGG	3.96899	2.33096	8.57548	6
CcrTSS_1864	2755270	+	TTGCGA	5.66257	19	TATCCG	4.05828	2.74204	12.4629	5
CcrTSS_2026	2984834	-	TTTATT	0.195524	15	TAATCC	2.69023	2.74204	5.62779	4
CcrTSS_0741	1058178	+	TTGCCT	6.22832	19	CACACC	0.610137	2.74204	9.58049	4
CcrTSS_1787	2671671	+	TTGCGG	6.20478	17	TAATGT	3.25084	2.20234	11.658	6
CcrTSS_0067	97818	+	TTGGCG	4.51554	17	TAGGGT	5.15951	2.20234	11.8774	7
CcrTSS_0261	360199	-	TTCCCT	3.5112	18	TAGCGT	4.73902	2.33096	10.5812	6
CcrTSS_1554	2343102	+	TTCCCT	3.5112	19	CAGATC	2.03619	2.74204	8.28943	7
CcrTSS_1344	2027874	+	TTGGTG	2.64482	17	GAAGTT	1.57859	2.20234	6.42575	9
CcrTSS_0143	210531	-	TGGATT	2.05918	20	TATCCC	4.35515	3.53509	9.94942	4
CcrTSS_0305	422462	+	TCGCAT	2.43801	19	CATGCG	3.37265	2.74204	8.5527	4
CcrTSS_2397	3573942	+	TGGACA	4.13919	17	TATCAG	3.32732	2.20234	9.66884	6
CcrTSS_1392	2103829	+	TTGTGA	3.9903	15	TATACA	2.718	2.74204	9.45033	8
CcrTSS_1847	2734094	+	TGGCGG	4.19184	17	TAGAAC	2.76059	2.20234	9.15477	8
CcrTSS_2287	3434486	+	TGGACC	4.91767	18	TACACC	1.71626	2.33096	8.9649	8
CcrTSS_1935	2889874	-	TTCCCT	3.5112	15	TACAAT	1.45845	2.74204	7.71169	5
CcrTSS_1682	2535025	+	TTGCCC	7.21609	19	TAGCCC	4.1784	2.74204	14.1365	5
CcrTSS_0470	584303	+	TGGACC	4.91767	19	TAGGTG	3.95279	2.74204	11.6125	5
CcrTSS_2175	3256513	+	TGGCGT	3.44034	17	TATTTG	2.78013	2.20234	8.42281	6
CcrTSS_1352	2056542	+	TTGGAA	2.22882	19	TATTTG	2.78013	2.74204	7.75099	4
CcrTSS_1922	2874621	-	TTGAAG	4.94984	20	CAGGTC	3.14353	3.53509	11.6285	3
CcrTSS_1630	2450419	+	TTGCGT	5.45328	16	TATGGT	5.33626	2.33096	13.1205	6
CcrTSS_1730	2589559	-	TCCCCC	2.45317	15	CATGGA	2.80667	2.74204	8.00187	5
CcrTSS_0691	971360	+	TCGCCC	5.17029	17	GATCTC	1.42096	2.20234	8.79358	5
CcrTSS_1850	2739206	-	TTGAAT	4.19834	18	CATGTA	2.36997	2.33096	8.89927	6
CcrTSS_1601	2408641	+	TCGACA	4.10632	18	TAGTCG	2.95261	2.33096	9.3899	6
CcrTSS_1030	1493203	+	TGGCGG	4.19184	19	TATTGT	3.98685	2.74204	10.9207	4
CcrTSS_1765	2630321	-	TCGAAG	2.90404	16	TAAGCT	4.51279	2.33096	9.74779	6
CcrTSS_0110	163343	+	TTCCCC	4.49897	16	TAATGT	3.25084	2.33096	10.0808	7
CcrTSS_2059	3071572	+	TTGACC	6.93061	18	CAGAAC	1.65446	2.33096	10.916	7
CcrTSS_0140	202687	-	TTGCCA	6.4376	17	CAGCTT	3.19619	2.20234	11.8361	7
CcrTSS_2595	3842387	+	TCGACC	4.88481	19	CAAAGA	0.963324	2.74204	8.59017	5
CcrTSS_1362	2068147	-	TAGCCC	2.90059	18	CATTAC	1.58914	2.33096	6.82069	6
CcrTSS_0039	50069	-	TTCTCC	2.8267	17	TAGGCT	5.07205	2.20234	10.1011	7
CcrTSS_0095	140974	+	TCGCAA	2.6473	19	TATCGC	4.44262	2.74204	9.83196	4
CcrTSS_2102	3150221	-	TTGCGC	6.44106	19	CACGGG	1.50806	2.74204	10.6912	6
CcrTSS_1322	1974744	-	TTGGCC	4.75181	17	GATGAT	1.93287	2.20234	8.88702	6
CcrTSS_2237	3355551	+	TTCAAA	1.69051	16	TATCTA	3.05561	2.33096	7.07708	7
CcrTSS_1482	2232757	-	TTGTAA	3.02083	17	TAAAGC	3.01976	2.20234	8.24293	6
CcrTSS_1470	2219445	-	TTGCCC	7.21609	16	TATGGT	5.33626	2.33096	14.8833	6
CcrTSS_2385	3568858	-	TTTACC	3.05401	20	TATGAC	4.04468	3.53509	10.6338	3
CcrTSS_1658	2484992	+	TCCCCC	2.45317	18	TAGGCG	4.30202	2.33096	9.08615	4
CcrTSS_1192	1741598	+	TGGACA	4.13919	19	TAAGCG	3.74277	2.74204	10.624	4
CcrTSS_1315	1949821	-	TGGCGC	4.42812	17	CACACT	1.08329	2.20234	7.71374	6
CcrTSS_0742	1061601	+	TTGTTT	2.68532	16	TAATCC	2.69023	2.33096	7.70651	7
CcrTSS_0285	390244	-	TTGACG	6.69434	17	TAGGTT	4.72281	2.20234	13.6195	7
CcrTSS_2138	3198994	+	TAGTCT	0.240539	19	GATGCT	2.66384	2.74204	5.64641	7
CcrTSS_1497	2247560	+	TGGTCC	3.53088	17	TAGAAG	2.46372	2.20234	8.19693	6
CcrTSS_1982	2938706	+	TGGCTA	2.55395	20	CAACCC	2.51302	3.53509	8.60205	5
CcrTSS_1888	2801282	+	TTGCGC	6.44106	17	TACGGC	2.91106	2.20234	11.5545	6
CcrTSS_0665	921483	-	TGCACT	1.21278	15	TATGTC	4.42641	2.74204	8.38123	6
CcrTSS_0052	76114	+	TTGCCG	6.97982	17	TAAATA	1.63275	2.20234	10.8149	6
CcrTSS_2193	3280865	-	TGGCGC	4.42812	18	TATACC	3.66831	2.33096	10.4274	7
CcrTSS_1355	2059014	+	TGGCGT	3.44034	17	CAGATC	2.03619	2.20234	7.67887	6
CcrTSS_1043	1507360	+	TTCCTG	2.39198	18	CATAGT	3.1228	2.33096	7.84574	5
CcrTSS_1650	2479113	+	TGGATG	2.81068	16	CATAGC	2.64965	2.33096	7.79129	4
CcrTSS_0349	473559	+	TTGTTT	2.68532	17	TATTCG	3.12937	2.20234	8.01703	7
CcrTSS_0232	326756	+	TCGCGC	4.39525	19	TATAGC	3.75577	2.74204	10.8931	7
CcrTSS_0081	124282	-	TTGCCG	6.97982	17	CACTGT	0.928678	2.20234	10.1108	6
CcrTSS_1855	2743618	-	TTGAAC	5.18611	17	TAATTG	2.04412	2.20234	9.43257	6
CcrTSS_1042	1506288	+	TTGCCA	6.4376	18	TAAGCA	3.08932	2.33096	11.8579	5
CcrTSS_0994	1430284	-	TTGCCA	6.4376	20	GATCCG	1.47332	3.53509	11.446	4
CcrTSS_1990	2941162	-	TTCATC	2.34278	18	TAGCAC	3.44743	2.33096	8.12117	7
CcrTSS_1476	2222954	-	TTGCAA	4.6931	17	TAGCTT	4.30232	2.20234	11.1978	6
CcrTSS_0090	135446	-	TTGGCG	4.51554	17	CAGAGT	2.94605	2.20234	9.66392	7
CcrTSS_1496	2246132	-	TTTTCC	1.66722	15	TAGACG	3.19469	2.74204	7.60394	4
CcrTSS_1644	2472776	+	TTCTGA	1.27318	15	TAGAAT	3.23375	2.74204	7.24896	6
CcrTSS_0616	846445	-	TTGCAG	5.23532	17	CATACT	3.03534	2.20234	10.473	6
CcrTSS_1009	1469343	+	TTGTGT	3.78101	16	TATTCT	3.89939	2.33096	10.0114	6
CcrTSS_1821	2703112	-	TTGCGC	6.44106	19	CACCGT	1.85759	2.74204	11.0407	3
CcrTSS_1759	2612537	+	TTGGCT	3.76403	20	GATCGT	2.33081	3.53509	9.62993	3
CcrTSS_0668	933005	+	TTGTGC	4.76878	18	CAGATC	2.03619	2.33096	9.13594	5
CcrTSS_2127	3184722	-	TTGCGC	6.44106	17	TACCGC	2.49057	2.20234	11.134	7
CcrTSS_1319	1956586	+	TTGACA	6.15213	18	CAATTG	0.937993	2.33096	9.42108	5
CcrTSS_1638	2465215	+	TTGACA	6.15213	15	TAGAGC	3.57902	2.74204	12.4732	8
CcrTSS_1233	1810374	-	TTCACG	3.97722	18	TAGAAC	2.76059	2.33096	9.06877	8
CcrTSS_0570	774368	+	TTGCGT	5.45328	17	CAAGGT	3.49412	2.20234	11.1497	7
CcrTSS_0669	935113	-	TCGCGG	4.15898	18	TATCGA	3.4923	2.33096	9.98225	7
CcrTSS_2216	3320740	-	TTGATC	5.05989	17	CAGGGT	4.05338	2.20234	11.3156	6
CcrTSS_1047	1512455	-	TTGATC	5.05989	17	TAAGGT	4.60025	2.20234	11.8625	6
CcrTSS_2704	4005950	-	TTGGCG	4.51554	17	CAACCA	1.5627	2.20234	8.28058	8
CcrTSS_0219	304431	+	TCGCAT	2.43801	17	TATCTG	3.70905	2.20234	8.3494	4
CcrTSS_1895	2812857	+	TTGCCA	6.4376	18	TACGGT	3.38422	2.33096	12.1528	6
CcrTSS_0246	340212	+	TCGCGC	4.39525	20	CATGTC	3.32028	3.53509	11.2506	3
CcrTSS_1320	1968167	+	TTTACG	2.81774	17	CAGGGT	4.05338	2.20234	9.07346	6
CcrTSS_1257	1847684	+	TTCCCT	3.5112	17	CATGTT	3.79344	2.20234	9.50697	6
CcrTSS_2378	3557108	-	TGGCCC	5.20315	15	TATAAA	1.98703	2.74204	9.93222	8
CcrTSS_2517	3739859	-	TTCATC	2.34278	16	TATGGA	3.9128	2.33096	8.58653	7
CcrTSS_2360	3535125	-	TTGTGC	4.76878	18	TATCGT	4.91577	2.33096	12.0155	6
CcrTSS_0595	823105	+	TTCCCT	3.5112	17	TATGGG	4.56624	2.20234	10.2798	6
CcrTSS_0122	177320	-	TTGGTG	2.64482	17	CACCGC	1.38444	2.20234	6.2316	9
CcrTSS_2151	3226675	-	TTGTAC	3.79932	16	GAACCG	0.737311	2.33096	6.86759	7
CcrTSS_2103	3150289	+	TTGGCG	4.51554	18	CAGGGT	4.05338	2.33096	10.8999	9
CcrTSS_0348	473486	+	TGGGCA	1.96038	15	TATAGC	3.75577	2.74204	8.4582	7
CcrTSS_2249	3375420	+	TTGAAC	5.18611	17	CATTTC	1.97087	2.20234	9.35932	6
CcrTSS_1301	1918219	-	TTGATC	5.05989	17	GATCAC	1.03922	2.20234	8.30146	6
CcrTSS_0909	1291707	-	TTGCGC	6.44106	16	TATGTT	4.89956	2.33096	13.6716	6
CcrTSS_0341	458347	+	TGGTGA	1.97736	19	CAACGC	2.60048	2.74204	7.31987	5
CcrTSS_1454	2188650	-	TTGCGC	6.44106	17	TAATGC	2.77769	2.20234	11.4211	7
CcrTSS_2155	3230664	-	TTGAAG	4.94984	16	TATTCG	3.12937	2.33096	10.4102	7
CcrTSS_0284	389017	-	TCGTGC	2.72298	18	CAACCT	2.98617	2.33096	8.04011	5
CcrTSS_2525	3747843	-	TTGACC	6.93061	20	CACTGT	0.928678	3.53509	11.3944	4
CcrTSS_1363	2068210	-	TGGATG	2.81068	15	TAGCCG	3.88153	2.74204	9.43425	5
CcrTSS_0037	48959	-	TCGACA	4.10632	19	CAAAGC	1.91364	2.74204	8.762	5
CcrTSS_1840	2727764	+	TCGTAG	1.51724	16	TAGTTT	3.3734	2.33096	7.2216	6
CcrTSS_1034	1497192	-	TTGATG	4.82362	17	CATGGC	3.75698	2.20234	10.7829	7
CcrTSS_0187	262392	-	TGGCCA	4.42467	17	TAGACG	3.19469	2.20234	9.82169	7
CcrTSS_0594	822935	-	TTGCAT	4.48382	16	TAAGTC	3.6904	2.33096	10.5052	7
CcrTSS_0360	477863	+	TAGCCT	1.91281	15	TACGGG	2.61419	2.74204	7.26904	5
CcrTSS_0948	1372339	+	TTTAGC	2.27898	18	TAGTCC	3.24948	2.33096	7.85943	5
CcrTSS_0344	465785	+	TGGACA	4.13919	16	CATACA	1.61187	2.33096	8.08202	7
CcrTSS_1287	1898234	+	TTGGCG	4.51554	19	TAAGCC	4.03964	2.74204	11.2972	3
CcrTSS_1983	2939202	-	TGGATA	2.26847	19	CATCGT	3.80964	2.74204	8.82015	4
CcrTSS_2528	3754120	+	TTGGGA	3.19829	17	TAATCC	2.69023	2.20234	8.09085	6
CcrTSS_0634	871734	-	TTGACG	6.69434	18	TAAGCC	4.03964	2.33096	13.0649	5
CcrTSS_2699	4002472	-	TTGAGA	5.37709	18	TAGGGC	4.68636	2.33096	12.3944	7
CcrTSS_0568	772904	-	TTGACG	6.69434	20	CATTTA	1.02056	3.53509	11.25	4
CcrTSS_2104	3151972	+	TTGGCG	4.51554	20	CAGCAG	2.04443	3.53509	10.0951	4
CcrTSS_2167	3245026	-	TTGATC	5.05989	18	CACACT	1.08329	2.33096	8.47415	7
CcrTSS_1568	2357949	+	TGGCGT	3.44034	17	TAATCA	1.73991	2.20234	7.38259	6
CcrTSS_1818	2699421	+	TTCCAA	1.97599	16	TATCTA	3.05561	2.33096	7.36255	8
CcrTSS_0156	227610	+	TTTTCT	0.679445	17	TAAGGA	3.17679	2.20234	6.05857	6
CcrTSS_0372	479812	-	TTGCTT	4.3576	16	CAAGCT	3.40666	2.33096	10.0952	6
CcrTSS_2668	3941602	-	TTCAAT	1.48122	17	CAAGGG	2.7241	2.20234	6.40766	6
CcrTSS_1763	2620875	+	TTGACG	6.69434	16	CAAGAT	2.67569	2.33096	11.701	7
CcrTSS_2242	3363888	-	TCGACG	4.64854	17	TACGGC	2.91106	2.20234	9.76193	6
CcrTSS_0205	286771	+	TTGACG	6.69434	17	TACCTG	1.757	2.20234	10.6537	6
