# Supplementary material for: Genome-Scale Transcription-Translation Mapping Reveals Features of Zymomonas mobilis Transcription Units and Promoters
Source: mSystems. 2020 Jul 21;5(4):e00250-20. doi: 10.1128/mSystems.00250-20 (PMC7566282; doi:10.1128/mSystems.00250-20)
Supplement: DATA SET S3 [file mSystems.00250-20-sd003.xlsx]

## Sheet: Legends
Processing Sites	Explanation
Sequence	Chromosome (ZM4) or plasmid
Position	location on chromosome or plasmid; 1-based genome coordinates
Name	ProSite index number
Strand
TTS_list	Explanation
Sequence	Chromosome (ZM4) or plasmid
Position	location on chromosome or plasmid; 1-based genome coordinates
Name	TTS index number
Strand
A	Minimal medium, anaerobic, mid-glucose. 1 if TTS detected, "-" if TTS not detected
B	Minimal medium, anaerobic, stationary
C	Rich medium, anaerobic, mid-glucose
D	Rich medium, anaerobic, stationary
E	Rich medium, aerobic, mid-glucose
F	Rich medium, aerobic, stationary
PreTerm	Index number of predicted intrinsic terminator (see worksheet) consistent with term-seq-detected TTS or" -" if no intrinsic terminator was predicted corresponding to the TTS loacation
Location__class	a1=between inline genes, same strand
	a2=between inline genes, opposite strand
	b=between convergent genes
	c=between divergent genes
	d1=internal, same strand
	d2=internal, opposite strand (antisense)
ttHP_TTS_matches
PreTerm_#	Predicted Terminator Index
#_3ends	number of TTSs that map to terminator
TTS_list	list of TTS index numbers that map to terminator
3end-Ut-poss	position(s) in Utract of TTS(s)
strand
lastTTS_pos	postion of 3' most TTS in terminator
ttHP_pos	predicted position of termination
Location_class	same classes as given for TTS_list
len stem	lenfth of predicted terminator stem
len loop	length of predicted terminator loop
hairpin ∆G	Mfold calculated free energy of hairpin formation, 37 °C 1 M NaCl
#Us	Number of Us in Utract
hybrid ∆G	predicted free energy of formation of Utract RNA:DNA hybrid, 37 °C 1 M NaCl
seq_range	beginning and ending coordinates of predicted terminator including 15 nt flanks upstream and downstream of terminator
ttHP_seq	sequence of predicted terminator with flank and loop sequences in lower case and hairpin and termination positions in upper case
ttHP_predicted_terminators
Predicted Term	TransTerm HP v2.09 predicted terminator
Pos	predicted position of termination (8th nt 3' of hairpin)
hp_start	left genome coordinate of hairpin
hp_end	right genome coordinate of hairpin
strand
5' flank	sequence of predicted terminator 5' flank
5'-hp stem	sequence of predicted terminator 5' hairpin stem
loop	sequence of predicted terminator loop
3-hp stem	sequence of predicted terminator 3' hairpin stem
3' flank	sequence of predicted terminator 3' flank
Term_score	Transterm HP predicted terminator score (max=100, cutoff=76)

## Sheet: Processing Sites
Sequence	Position	Name	Strand
ZM4	4609	ProSite_0001	-
ZM4	4610	ProSite_0002	-
ZM4	8943	ProSite_0003	-
ZM4	9439	ProSite_0004	-
ZM4	9735	ProSite_0005	-
ZM4	9830	ProSite_0006	-
ZM4	10150	ProSite_0007	-
ZM4	10293	ProSite_0008	-
ZM4	11865	ProSite_0009	-
ZM4	11866	ProSite_0010	-
ZM4	12120	ProSite_0011	-
ZM4	12438	ProSite_0012	-
ZM4	17501	ProSite_0013	+
ZM4	17528	ProSite_0014	+
ZM4	17624	ProSite_0015	+
ZM4	18317	ProSite_0016	+
ZM4	18700	ProSite_0017	+
ZM4	38730	ProSite_0018	-
ZM4	39658	ProSite_0019	-
ZM4	39659	ProSite_0020	-
ZM4	39694	ProSite_0021	-
ZM4	39697	ProSite_0022	-
ZM4	39710	ProSite_0023	-
ZM4	39808	ProSite_0024	-
ZM4	39970	ProSite_0025	-
ZM4	39971	ProSite_0026	-
ZM4	40012	ProSite_0027	-
ZM4	40013	ProSite_0028	-
ZM4	40014	ProSite_0029	-
ZM4	40152	ProSite_0030	-
ZM4	40153	ProSite_0031	-
ZM4	40213	ProSite_0032	-
ZM4	40219	ProSite_0033	-
ZM4	50737	ProSite_0034	-
ZM4	78824	ProSite_0035	-
ZM4	82450	ProSite_0036	-
ZM4	104068	ProSite_0037	+
ZM4	104146	ProSite_0038	+
ZM4	104147	ProSite_0039	+
ZM4	104148	ProSite_0040	+
ZM4	104149	ProSite_0041	+
ZM4	104317	ProSite_0042	+
ZM4	113543	ProSite_0043	-
ZM4	113544	ProSite_0044	-
ZM4	113584	ProSite_0045	-
ZM4	113594	ProSite_0046	-
ZM4	118301	ProSite_0047	-
ZM4	139196	ProSite_0048	-
ZM4	139255	ProSite_0049	-
ZM4	139256	ProSite_0050	-
ZM4	139485	ProSite_0051	-
ZM4	139579	ProSite_0052	-
ZM4	139648	ProSite_0053	-
ZM4	139684	ProSite_0054	-
ZM4	139868	ProSite_0055	-
ZM4	139869	ProSite_0056	-
ZM4	139870	ProSite_0057	-
ZM4	140104	ProSite_0058	-
ZM4	140105	ProSite_0059	-
ZM4	140106	ProSite_0060	-
ZM4	140107	ProSite_0061	-
ZM4	140290	ProSite_0062	-
ZM4	140291	ProSite_0063	-
ZM4	140292	ProSite_0064	-
ZM4	140368	ProSite_0065	-
ZM4	140489	ProSite_0066	-
ZM4	142114	ProSite_0067	+
ZM4	150760	ProSite_0068	+
ZM4	150868	ProSite_0069	+
ZM4	150915	ProSite_0070	+
ZM4	150916	ProSite_0071	+
ZM4	150994	ProSite_0072	+
ZM4	151062	ProSite_0073	+
ZM4	151138	ProSite_0074	+
ZM4	151151	ProSite_0075	+
ZM4	151235	ProSite_0076	+
ZM4	151236	ProSite_0077	+
ZM4	151290	ProSite_0078	+
ZM4	157881	ProSite_0079	+
ZM4	160000	ProSite_0080	-
ZM4	160001	ProSite_0081	-
ZM4	160025	ProSite_0082	-
ZM4	160026	ProSite_0083	-
ZM4	163843	ProSite_0084	+
ZM4	163914	ProSite_0085	+
ZM4	163953	ProSite_0086	+
ZM4	163954	ProSite_0087	+
ZM4	163977	ProSite_0088	+
ZM4	163984	ProSite_0089	+
ZM4	163988	ProSite_0090	+
ZM4	163999	ProSite_0091	+
ZM4	164000	ProSite_0092	+
ZM4	164001	ProSite_0093	+
ZM4	164064	ProSite_0094	+
ZM4	164165	ProSite_0095	+
ZM4	164166	ProSite_0096	+
ZM4	164214	ProSite_0097	+
ZM4	164254	ProSite_0098	+
ZM4	164277	ProSite_0099	+
ZM4	164325	ProSite_0100	+
ZM4	164327	ProSite_0101	+
ZM4	164350	ProSite_0102	+
ZM4	164406	ProSite_0103	+
ZM4	164457	ProSite_0104	+
ZM4	164458	ProSite_0105	+
ZM4	164520	ProSite_0106	+
ZM4	164629	ProSite_0107	+
ZM4	164667	ProSite_0108	+
ZM4	164709	ProSite_0109	+
ZM4	164710	ProSite_0110	+
ZM4	164778	ProSite_0111	+
ZM4	164780	ProSite_0112	+
ZM4	164979	ProSite_0113	+
ZM4	165030	ProSite_0114	+
ZM4	165086	ProSite_0115	+
ZM4	165174	ProSite_0116	+
ZM4	165216	ProSite_0117	+
ZM4	165276	ProSite_0118	+
ZM4	165345	ProSite_0119	+
ZM4	165346	ProSite_0120	+
ZM4	165347	ProSite_0121	+
ZM4	165396	ProSite_0122	+
ZM4	165472	ProSite_0123	+
ZM4	165600	ProSite_0124	+
ZM4	165780	ProSite_0125	+
ZM4	165855	ProSite_0126	+
ZM4	165972	ProSite_0127	+
ZM4	166065	ProSite_0128	+
ZM4	166070	ProSite_0129	+
ZM4	166219	ProSite_0130	+
ZM4	168623	ProSite_0131	-
ZM4	169202	ProSite_0132	-
ZM4	173737	ProSite_0133	+
ZM4	173739	ProSite_0134	+
ZM4	173755	ProSite_0135	+
ZM4	173788	ProSite_0136	+
ZM4	173838	ProSite_0137	+
ZM4	173839	ProSite_0138	+
ZM4	173914	ProSite_0139	+
ZM4	173971	ProSite_0140	+
ZM4	173972	ProSite_0141	+
ZM4	173973	ProSite_0142	+
ZM4	177297	ProSite_0143	+
ZM4	177298	ProSite_0144	+
ZM4	177299	ProSite_0145	+
ZM4	203589	ProSite_0146	-
ZM4	203590	ProSite_0147	-
ZM4	203657	ProSite_0148	-
ZM4	203726	ProSite_0149	-
ZM4	203786	ProSite_0150	-
ZM4	203854	ProSite_0151	-
ZM4	204202	ProSite_0152	-
ZM4	204233	ProSite_0153	-
ZM4	204273	ProSite_0154	-
ZM4	204343	ProSite_0155	-
ZM4	204390	ProSite_0156	-
ZM4	204391	ProSite_0157	-
ZM4	204448	ProSite_0158	-
ZM4	204466	ProSite_0159	-
ZM4	204510	ProSite_0160	-
ZM4	204583	ProSite_0161	-
ZM4	204584	ProSite_0162	-
ZM4	204641	ProSite_0163	-
ZM4	204718	ProSite_0164	-
ZM4	204840	ProSite_0165	-
ZM4	204841	ProSite_0166	-
ZM4	204893	ProSite_0167	-
ZM4	210699	ProSite_0168	+
ZM4	216539	ProSite_0169	+
ZM4	216557	ProSite_0170	+
ZM4	229958	ProSite_0171	+
ZM4	229959	ProSite_0172	+
ZM4	229960	ProSite_0173	+
ZM4	230907	ProSite_0174	-
ZM4	230988	ProSite_0175	-
ZM4	232132	ProSite_0176	-
ZM4	234395	ProSite_0177	+
ZM4	234472	ProSite_0178	+
ZM4	234553	ProSite_0179	+
ZM4	234613	ProSite_0180	+
ZM4	234616	ProSite_0181	+
ZM4	234657	ProSite_0182	+
ZM4	234788	ProSite_0183	+
ZM4	234882	ProSite_0184	+
ZM4	235027	ProSite_0185	+
ZM4	235084	ProSite_0186	+
ZM4	235140	ProSite_0187	+
ZM4	235269	ProSite_0188	+
ZM4	235377	ProSite_0189	+
ZM4	235378	ProSite_0190	+
ZM4	235443	ProSite_0191	+
ZM4	235494	ProSite_0192	+
ZM4	235621	ProSite_0193	+
ZM4	235733	ProSite_0194	+
ZM4	235899	ProSite_0195	+
ZM4	235950	ProSite_0196	+
ZM4	236080	ProSite_0197	+
ZM4	236232	ProSite_0198	+
ZM4	236473	ProSite_0199	+
ZM4	236557	ProSite_0200	+
ZM4	236588	ProSite_0201	+
ZM4	236801	ProSite_0202	+
ZM4	236802	ProSite_0203	+
ZM4	236864	ProSite_0204	+
ZM4	236961	ProSite_0205	+
ZM4	237033	ProSite_0206	+
ZM4	237461	ProSite_0207	+
ZM4	237748	ProSite_0208	+
ZM4	237749	ProSite_0209	+
ZM4	237750	ProSite_0210	+
ZM4	237976	ProSite_0211	+
ZM4	238049	ProSite_0212	+
ZM4	238422	ProSite_0213	+
ZM4	238468	ProSite_0214	+
ZM4	238672	ProSite_0215	+
ZM4	238719	ProSite_0216	+
ZM4	238720	ProSite_0217	+
ZM4	238790	ProSite_0218	+
ZM4	238933	ProSite_0219	+
ZM4	239003	ProSite_0220	+
ZM4	239004	ProSite_0221	+
ZM4	239005	ProSite_0222	+
ZM4	240754	ProSite_0223	-
ZM4	240913	ProSite_0224	-
ZM4	240972	ProSite_0225	-
ZM4	241442	ProSite_0226	+
ZM4	243558	ProSite_0227	+
ZM4	243612	ProSite_0228	+
ZM4	243614	ProSite_0229	+
ZM4	243677	ProSite_0230	+
ZM4	243718	ProSite_0231	+
ZM4	244580	ProSite_0232	+
ZM4	260892	ProSite_0233	+
ZM4	284969	ProSite_0234	+
ZM4	284985	ProSite_0235	+
ZM4	284986	ProSite_0236	+
ZM4	284987	ProSite_0237	+
ZM4	285073	ProSite_0238	+
ZM4	285375	ProSite_0239	+
ZM4	285468	ProSite_0240	+
ZM4	285530	ProSite_0241	+
ZM4	285643	ProSite_0242	+
ZM4	285644	ProSite_0243	+
ZM4	285727	ProSite_0244	+
ZM4	299887	ProSite_0245	-
ZM4	299898	ProSite_0246	-
ZM4	300035	ProSite_0247	-
ZM4	300037	ProSite_0248	-
ZM4	300051	ProSite_0249	-
ZM4	300136	ProSite_0250	-
ZM4	300145	ProSite_0251	-
ZM4	300190	ProSite_0252	-
ZM4	313219	ProSite_0253	+
ZM4	319003	ProSite_0254	+
ZM4	319875	ProSite_0255	-
ZM4	319876	ProSite_0256	-
ZM4	319894	ProSite_0257	-
ZM4	319916	ProSite_0258	-
ZM4	329257	ProSite_0259	+
ZM4	342843	ProSite_0260	+
ZM4	344826	ProSite_0261	+
ZM4	371114	ProSite_0262	+
ZM4	371388	ProSite_0263	+
ZM4	371402	ProSite_0264	+
ZM4	371419	ProSite_0265	+
ZM4	371589	ProSite_0266	+
ZM4	371666	ProSite_0267	+
ZM4	371667	ProSite_0268	+
ZM4	371832	ProSite_0269	+
ZM4	371860	ProSite_0270	+
ZM4	371976	ProSite_0271	+
ZM4	372028	ProSite_0272	+
ZM4	372090	ProSite_0273	+
ZM4	372234	ProSite_0274	+
ZM4	372239	ProSite_0275	+
ZM4	372278	ProSite_0276	+
ZM4	372312	ProSite_0277	+
ZM4	372449	ProSite_0278	+
ZM4	372450	ProSite_0279	+
ZM4	372571	ProSite_0280	+
ZM4	372572	ProSite_0281	+
ZM4	372834	ProSite_0282	+
ZM4	372835	ProSite_0283	+
ZM4	373008	ProSite_0284	+
ZM4	373502	ProSite_0285	+
ZM4	373941	ProSite_0286	+
ZM4	374144	ProSite_0287	+
ZM4	374255	ProSite_0288	+
ZM4	374331	ProSite_0289	+
ZM4	374333	ProSite_0290	+
ZM4	374378	ProSite_0291	+
ZM4	374495	ProSite_0292	+
ZM4	374546	ProSite_0293	+
ZM4	374640	ProSite_0294	+
ZM4	374924	ProSite_0295	+
ZM4	374925	ProSite_0296	+
ZM4	374959	ProSite_0297	+
ZM4	375168	ProSite_0298	+
ZM4	375239	ProSite_0299	+
ZM4	375314	ProSite_0300	+
ZM4	375658	ProSite_0301	+
ZM4	375715	ProSite_0302	+
ZM4	375790	ProSite_0303	+
ZM4	375930	ProSite_0304	+
ZM4	375931	ProSite_0305	+
ZM4	376020	ProSite_0306	+
ZM4	376091	ProSite_0307	+
ZM4	376139	ProSite_0308	+
ZM4	376276	ProSite_0309	+
ZM4	376277	ProSite_0310	+
ZM4	376318	ProSite_0311	+
ZM4	376415	ProSite_0312	+
ZM4	376487	ProSite_0313	+
ZM4	376531	ProSite_0314	+
ZM4	376532	ProSite_0315	+
ZM4	376550	ProSite_0316	+
ZM4	376658	ProSite_0317	+
ZM4	376745	ProSite_0318	+
ZM4	376925	ProSite_0319	+
ZM4	382799	ProSite_0320	-
ZM4	382800	ProSite_0321	-
ZM4	382801	ProSite_0322	-
ZM4	382817	ProSite_0323	-
ZM4	382818	ProSite_0324	-
ZM4	385238	ProSite_0325	-
ZM4	407020	ProSite_0326	+
ZM4	407038	ProSite_0327	+
ZM4	407039	ProSite_0328	+
ZM4	408037	ProSite_0329	+
ZM4	408134	ProSite_0330	+
ZM4	408448	ProSite_0331	+
ZM4	408721	ProSite_0332	+
ZM4	408842	ProSite_0333	+
ZM4	408914	ProSite_0334	+
ZM4	409398	ProSite_0335	+
ZM4	409453	ProSite_0336	+
ZM4	409494	ProSite_0337	+
ZM4	409496	ProSite_0338	+
ZM4	409621	ProSite_0339	+
ZM4	412147	ProSite_0340	+
ZM4	413758	ProSite_0341	+
ZM4	425559	ProSite_0342	+
ZM4	427648	ProSite_0343	+
ZM4	435100	ProSite_0344	-
ZM4	435249	ProSite_0345	-
ZM4	446623	ProSite_0346	+
ZM4	446624	ProSite_0347	+
ZM4	451579	ProSite_0348	-
ZM4	462937	ProSite_0349	+
ZM4	477633	ProSite_0350	-
ZM4	483448	ProSite_0351	-
ZM4	483449	ProSite_0352	-
ZM4	483450	ProSite_0353	-
ZM4	483485	ProSite_0354	-
ZM4	483487	ProSite_0355	-
ZM4	488132	ProSite_0356	+
ZM4	488527	ProSite_0357	+
ZM4	488773	ProSite_0358	+
ZM4	489000	ProSite_0359	+
ZM4	489104	ProSite_0360	+
ZM4	489605	ProSite_0361	+
ZM4	515467	ProSite_0362	+
ZM4	515525	ProSite_0363	+
ZM4	515527	ProSite_0364	+
ZM4	515676	ProSite_0365	+
ZM4	515701	ProSite_0366	+
ZM4	515791	ProSite_0367	+
ZM4	515821	ProSite_0368	+
ZM4	515850	ProSite_0369	+
ZM4	515851	ProSite_0370	+
ZM4	515899	ProSite_0371	+
ZM4	515900	ProSite_0372	+
ZM4	515938	ProSite_0373	+
ZM4	515978	ProSite_0374	+
ZM4	516022	ProSite_0375	+
ZM4	516123	ProSite_0376	+
ZM4	516201	ProSite_0377	+
ZM4	516388	ProSite_0378	+
ZM4	516418	ProSite_0379	+
ZM4	516455	ProSite_0380	+
ZM4	516589	ProSite_0381	+
ZM4	516647	ProSite_0382	+
ZM4	516648	ProSite_0383	+
ZM4	516728	ProSite_0384	+
ZM4	516803	ProSite_0385	+
ZM4	516812	ProSite_0386	+
ZM4	516869	ProSite_0387	+
ZM4	517011	ProSite_0388	+
ZM4	517013	ProSite_0389	+
ZM4	517070	ProSite_0390	+
ZM4	517167	ProSite_0391	+
ZM4	517242	ProSite_0392	+
ZM4	517243	ProSite_0393	+
ZM4	517325	ProSite_0394	+
ZM4	517382	ProSite_0395	+
ZM4	517442	ProSite_0396	+
ZM4	517475	ProSite_0397	+
ZM4	517476	ProSite_0398	+
ZM4	517532	ProSite_0399	+
ZM4	517567	ProSite_0400	+
ZM4	517574	ProSite_0401	+
ZM4	517685	ProSite_0402	+
ZM4	517688	ProSite_0403	+
ZM4	517778	ProSite_0404	+
ZM4	517779	ProSite_0405	+
ZM4	517879	ProSite_0406	+
ZM4	517880	ProSite_0407	+
ZM4	517966	ProSite_0408	+
ZM4	518041	ProSite_0409	+
ZM4	518052	ProSite_0410	+
ZM4	518180	ProSite_0411	+
ZM4	518181	ProSite_0412	+
ZM4	518315	ProSite_0413	+
ZM4	518443	ProSite_0414	+
ZM4	518457	ProSite_0415	+
ZM4	518458	ProSite_0416	+
ZM4	518558	ProSite_0417	+
ZM4	518564	ProSite_0418	+
ZM4	518579	ProSite_0419	+
ZM4	518581	ProSite_0420	+
ZM4	518633	ProSite_0421	+
ZM4	518660	ProSite_0422	+
ZM4	518717	ProSite_0423	+
ZM4	518718	ProSite_0424	+
ZM4	518817	ProSite_0425	+
ZM4	518818	ProSite_0426	+
ZM4	518819	ProSite_0427	+
ZM4	518820	ProSite_0428	+
ZM4	518864	ProSite_0429	+
ZM4	518881	ProSite_0430	+
ZM4	518883	ProSite_0431	+
ZM4	518893	ProSite_0432	+
ZM4	518916	ProSite_0433	+
ZM4	519055	ProSite_0434	+
ZM4	519070	ProSite_0435	+
ZM4	519088	ProSite_0436	+
ZM4	519094	ProSite_0437	+
ZM4	519096	ProSite_0438	+
ZM4	519126	ProSite_0439	+
ZM4	519127	ProSite_0440	+
ZM4	519216	ProSite_0441	+
ZM4	519255	ProSite_0442	+
ZM4	519263	ProSite_0443	+
ZM4	519293	ProSite_0444	+
ZM4	519435	ProSite_0445	+
ZM4	519457	ProSite_0446	+
ZM4	519458	ProSite_0447	+
ZM4	519460	ProSite_0448	+
ZM4	519484	ProSite_0449	+
ZM4	519558	ProSite_0450	+
ZM4	519596	ProSite_0451	+
ZM4	519597	ProSite_0452	+
ZM4	519613	ProSite_0453	+
ZM4	519622	ProSite_0454	+
ZM4	519655	ProSite_0455	+
ZM4	519656	ProSite_0456	+
ZM4	519682	ProSite_0457	+
ZM4	519684	ProSite_0458	+
ZM4	519743	ProSite_0459	+
ZM4	519793	ProSite_0460	+
ZM4	519806	ProSite_0461	+
ZM4	519890	ProSite_0462	+
ZM4	519891	ProSite_0463	+
ZM4	519912	ProSite_0464	+
ZM4	519928	ProSite_0465	+
ZM4	519931	ProSite_0466	+
ZM4	519933	ProSite_0467	+
ZM4	519993	ProSite_0468	+
ZM4	520026	ProSite_0469	+
ZM4	520046	ProSite_0470	+
ZM4	520086	ProSite_0471	+
ZM4	520087	ProSite_0472	+
ZM4	520088	ProSite_0473	+
ZM4	520089	ProSite_0474	+
ZM4	520113	ProSite_0475	+
ZM4	520204	ProSite_0476	+
ZM4	520239	ProSite_0477	+
ZM4	520240	ProSite_0478	+
ZM4	520542	ProSite_0479	+
ZM4	520567	ProSite_0480	+
ZM4	520617	ProSite_0481	+
ZM4	520685	ProSite_0482	+
ZM4	520686	ProSite_0483	+
ZM4	520687	ProSite_0484	+
ZM4	520715	ProSite_0485	+
ZM4	520750	ProSite_0486	+
ZM4	520788	ProSite_0487	+
ZM4	520848	ProSite_0488	+
ZM4	520926	ProSite_0489	+
ZM4	520942	ProSite_0490	+
ZM4	520999	ProSite_0491	+
ZM4	521000	ProSite_0492	+
ZM4	521001	ProSite_0493	+
ZM4	521088	ProSite_0494	+
ZM4	521150	ProSite_0495	+
ZM4	521174	ProSite_0496	+
ZM4	521277	ProSite_0497	+
ZM4	521313	ProSite_0498	+
ZM4	521316	ProSite_0499	+
ZM4	521403	ProSite_0500	+
ZM4	521406	ProSite_0501	+
ZM4	521478	ProSite_0502	+
ZM4	521518	ProSite_0503	+
ZM4	521547	ProSite_0504	+
ZM4	521548	ProSite_0505	+
ZM4	521633	ProSite_0506	+
ZM4	521730	ProSite_0507	+
ZM4	521763	ProSite_0508	+
ZM4	521812	ProSite_0509	+
ZM4	521991	ProSite_0510	+
ZM4	521992	ProSite_0511	+
ZM4	521993	ProSite_0512	+
ZM4	522091	ProSite_0513	+
ZM4	522092	ProSite_0514	+
ZM4	522116	ProSite_0515	+
ZM4	522156	ProSite_0516	+
ZM4	522282	ProSite_0517	+
ZM4	522406	ProSite_0518	+
ZM4	522420	ProSite_0519	+
ZM4	522454	ProSite_0520	+
ZM4	522482	ProSite_0521	+
ZM4	522544	ProSite_0522	+
ZM4	522626	ProSite_0523	+
ZM4	522627	ProSite_0524	+
ZM4	522689	ProSite_0525	+
ZM4	522690	ProSite_0526	+
ZM4	522741	ProSite_0527	+
ZM4	522742	ProSite_0528	+
ZM4	522803	ProSite_0529	+
ZM4	522838	ProSite_0530	+
ZM4	522890	ProSite_0531	+
ZM4	522911	ProSite_0532	+
ZM4	522937	ProSite_0533	+
ZM4	523024	ProSite_0534	+
ZM4	523027	ProSite_0535	+
ZM4	523065	ProSite_0536	+
ZM4	523066	ProSite_0537	+
ZM4	523118	ProSite_0538	+
ZM4	523119	ProSite_0539	+
ZM4	523159	ProSite_0540	+
ZM4	523161	ProSite_0541	+
ZM4	523262	ProSite_0542	+
ZM4	523374	ProSite_0543	+
ZM4	523431	ProSite_0544	+
ZM4	523511	ProSite_0545	+
ZM4	523512	ProSite_0546	+
ZM4	523561	ProSite_0547	+
ZM4	523663	ProSite_0548	+
ZM4	523739	ProSite_0549	+
ZM4	523776	ProSite_0550	+
ZM4	523779	ProSite_0551	+
ZM4	523826	ProSite_0552	+
ZM4	523859	ProSite_0553	+
ZM4	523887	ProSite_0554	+
ZM4	523910	ProSite_0555	+
ZM4	524002	ProSite_0556	+
ZM4	524084	ProSite_0557	+
ZM4	524175	ProSite_0558	+
ZM4	524309	ProSite_0559	+
ZM4	524342	ProSite_0560	+
ZM4	524376	ProSite_0561	+
ZM4	524403	ProSite_0562	+
ZM4	524404	ProSite_0563	+
ZM4	524421	ProSite_0564	+
ZM4	524565	ProSite_0565	+
ZM4	524641	ProSite_0566	+
ZM4	524642	ProSite_0567	+
ZM4	524739	ProSite_0568	+
ZM4	524882	ProSite_0569	+
ZM4	524883	ProSite_0570	+
ZM4	524944	ProSite_0571	+
ZM4	524946	ProSite_0572	+
ZM4	525054	ProSite_0573	+
ZM4	525100	ProSite_0574	+
ZM4	525157	ProSite_0575	+
ZM4	525158	ProSite_0576	+
ZM4	525236	ProSite_0577	+
ZM4	525238	ProSite_0578	+
ZM4	525276	ProSite_0579	+
ZM4	525357	ProSite_0580	+
ZM4	525358	ProSite_0581	+
ZM4	525386	ProSite_0582	+
ZM4	525433	ProSite_0583	+
ZM4	525485	ProSite_0584	+
ZM4	525527	ProSite_0585	+
ZM4	525549	ProSite_0586	+
ZM4	525604	ProSite_0587	+
ZM4	525665	ProSite_0588	+
ZM4	525704	ProSite_0589	+
ZM4	525706	ProSite_0590	+
ZM4	525707	ProSite_0591	+
ZM4	525781	ProSite_0592	+
ZM4	525842	ProSite_0593	+
ZM4	525870	ProSite_0594	+
ZM4	525886	ProSite_0595	+
ZM4	525947	ProSite_0596	+
ZM4	526011	ProSite_0597	+
ZM4	526012	ProSite_0598	+
ZM4	526052	ProSite_0599	+
ZM4	526053	ProSite_0600	+
ZM4	526087	ProSite_0601	+
ZM4	526161	ProSite_0602	+
ZM4	526162	ProSite_0603	+
ZM4	526164	ProSite_0604	+
ZM4	526245	ProSite_0605	+
ZM4	526278	ProSite_0606	+
ZM4	526358	ProSite_0607	+
ZM4	526474	ProSite_0608	+
ZM4	526475	ProSite_0609	+
ZM4	526533	ProSite_0610	+
ZM4	526597	ProSite_0611	+
ZM4	526674	ProSite_0612	+
ZM4	526865	ProSite_0613	+
ZM4	526867	ProSite_0614	+
ZM4	526934	ProSite_0615	+
ZM4	526975	ProSite_0616	+
ZM4	526976	ProSite_0617	+
ZM4	526994	ProSite_0618	+
ZM4	527040	ProSite_0619	+
ZM4	527041	ProSite_0620	+
ZM4	527043	ProSite_0621	+
ZM4	527090	ProSite_0622	+
ZM4	527143	ProSite_0623	+
ZM4	527144	ProSite_0624	+
ZM4	527146	ProSite_0625	+
ZM4	527240	ProSite_0626	+
ZM4	527297	ProSite_0627	+
ZM4	527357	ProSite_0628	+
ZM4	527358	ProSite_0629	+
ZM4	527391	ProSite_0630	+
ZM4	527403	ProSite_0631	+
ZM4	527450	ProSite_0632	+
ZM4	527531	ProSite_0633	+
ZM4	527616	ProSite_0634	+
ZM4	527617	ProSite_0635	+
ZM4	527782	ProSite_0636	+
ZM4	527786	ProSite_0637	+
ZM4	527871	ProSite_0638	+
ZM4	528012	ProSite_0639	+
ZM4	528100	ProSite_0640	+
ZM4	528156	ProSite_0641	+
ZM4	528158	ProSite_0642	+
ZM4	528227	ProSite_0643	+
ZM4	528228	ProSite_0644	+
ZM4	528266	ProSite_0645	+
ZM4	528331	ProSite_0646	+
ZM4	528349	ProSite_0647	+
ZM4	528387	ProSite_0648	+
ZM4	528533	ProSite_0649	+
ZM4	528540	ProSite_0650	+
ZM4	528595	ProSite_0651	+
ZM4	528601	ProSite_0652	+
ZM4	528602	ProSite_0653	+
ZM4	528700	ProSite_0654	+
ZM4	528759	ProSite_0655	+
ZM4	528760	ProSite_0656	+
ZM4	528761	ProSite_0657	+
ZM4	528786	ProSite_0658	+
ZM4	528895	ProSite_0659	+
ZM4	528897	ProSite_0660	+
ZM4	528898	ProSite_0661	+
ZM4	528945	ProSite_0662	+
ZM4	529036	ProSite_0663	+
ZM4	529095	ProSite_0664	+
ZM4	529098	ProSite_0665	+
ZM4	529099	ProSite_0666	+
ZM4	529100	ProSite_0667	+
ZM4	529187	ProSite_0668	+
ZM4	529200	ProSite_0669	+
ZM4	529250	ProSite_0670	+
ZM4	529298	ProSite_0671	+
ZM4	529346	ProSite_0672	+
ZM4	529348	ProSite_0673	+
ZM4	529412	ProSite_0674	+
ZM4	529658	ProSite_0675	+
ZM4	529712	ProSite_0676	+
ZM4	529713	ProSite_0677	+
ZM4	529832	ProSite_0678	+
ZM4	530042	ProSite_0679	+
ZM4	530076	ProSite_0680	+
ZM4	530152	ProSite_0681	+
ZM4	530298	ProSite_0682	+
ZM4	530461	ProSite_0683	+
ZM4	532784	ProSite_0684	+
ZM4	532813	ProSite_0685	+
ZM4	532838	ProSite_0686	+
ZM4	532880	ProSite_0687	+
ZM4	532924	ProSite_0688	+
ZM4	532940	ProSite_0689	+
ZM4	533021	ProSite_0690	+
ZM4	533112	ProSite_0691	+
ZM4	533155	ProSite_0692	+
ZM4	533156	ProSite_0693	+
ZM4	533314	ProSite_0694	+
ZM4	533369	ProSite_0695	+
ZM4	533370	ProSite_0696	+
ZM4	533441	ProSite_0697	+
ZM4	533524	ProSite_0698	+
ZM4	533576	ProSite_0699	+
ZM4	533577	ProSite_0700	+
ZM4	533699	ProSite_0701	+
ZM4	533700	ProSite_0702	+
ZM4	533749	ProSite_0703	+
ZM4	533896	ProSite_0704	+
ZM4	534195	ProSite_0705	+
ZM4	534334	ProSite_0706	+
ZM4	534353	ProSite_0707	+
ZM4	534542	ProSite_0708	+
ZM4	534609	ProSite_0709	+
ZM4	534611	ProSite_0710	+
ZM4	534683	ProSite_0711	+
ZM4	534727	ProSite_0712	+
ZM4	534789	ProSite_0713	+
ZM4	534813	ProSite_0714	+
ZM4	534814	ProSite_0715	+
ZM4	534879	ProSite_0716	+
ZM4	535551	ProSite_0717	+
ZM4	535568	ProSite_0718	+
ZM4	535569	ProSite_0719	+
ZM4	535570	ProSite_0720	+
ZM4	542648	ProSite_0721	-
ZM4	542686	ProSite_0722	-
ZM4	542688	ProSite_0723	-
ZM4	542691	ProSite_0724	-
ZM4	542692	ProSite_0725	-
ZM4	542814	ProSite_0726	-
ZM4	542815	ProSite_0727	-
ZM4	546242	ProSite_0728	-
ZM4	546358	ProSite_0729	-
ZM4	547406	ProSite_0730	-
ZM4	547568	ProSite_0731	-
ZM4	547696	ProSite_0732	-
ZM4	548112	ProSite_0733	-
ZM4	548169	ProSite_0734	-
ZM4	548253	ProSite_0735	-
ZM4	548259	ProSite_0736	-
ZM4	548272	ProSite_0737	-
ZM4	548377	ProSite_0738	-
ZM4	548378	ProSite_0739	-
ZM4	548451	ProSite_0740	-
ZM4	548452	ProSite_0741	-
ZM4	548486	ProSite_0742	-
ZM4	548488	ProSite_0743	-
ZM4	550740	ProSite_0744	-
ZM4	551737	ProSite_0745	-
ZM4	553815	ProSite_0746	-
ZM4	553816	ProSite_0747	-
ZM4	554066	ProSite_0748	-
ZM4	554232	ProSite_0749	-
ZM4	554348	ProSite_0750	-
ZM4	554471	ProSite_0751	-
ZM4	554641	ProSite_0752	-
ZM4	554642	ProSite_0753	-
ZM4	573150	ProSite_0754	+
ZM4	573152	ProSite_0755	+
ZM4	573185	ProSite_0756	+
ZM4	573186	ProSite_0757	+
ZM4	573187	ProSite_0758	+
ZM4	604994	ProSite_0759	-
ZM4	609413	ProSite_0760	-
ZM4	612032	ProSite_0761	-
ZM4	612102	ProSite_0762	-
ZM4	612219	ProSite_0763	-
ZM4	612294	ProSite_0764	-
ZM4	612356	ProSite_0765	-
ZM4	612357	ProSite_0766	-
ZM4	612453	ProSite_0767	-
ZM4	612454	ProSite_0768	-
ZM4	612548	ProSite_0769	-
ZM4	612644	ProSite_0770	-
ZM4	612764	ProSite_0771	-
ZM4	613137	ProSite_0772	-
ZM4	613315	ProSite_0773	-
ZM4	613450	ProSite_0774	-
ZM4	613590	ProSite_0775	-
ZM4	613591	ProSite_0776	-
ZM4	613592	ProSite_0777	-
ZM4	624803	ProSite_0778	-
ZM4	624965	ProSite_0779	-
ZM4	625106	ProSite_0780	-
ZM4	625144	ProSite_0781	-
ZM4	625187	ProSite_0782	-
ZM4	625222	ProSite_0783	-
ZM4	653741	ProSite_0784	+
ZM4	653858	ProSite_0785	+
ZM4	653859	ProSite_0786	+
ZM4	653860	ProSite_0787	+
ZM4	653979	ProSite_0788	+
ZM4	654221	ProSite_0789	+
ZM4	654344	ProSite_0790	+
ZM4	654437	ProSite_0791	+
ZM4	654467	ProSite_0792	+
ZM4	654536	ProSite_0793	+
ZM4	654595	ProSite_0794	+
ZM4	654689	ProSite_0795	+
ZM4	654839	ProSite_0796	+
ZM4	654884	ProSite_0797	+
ZM4	654938	ProSite_0798	+
ZM4	655242	ProSite_0799	+
ZM4	655385	ProSite_0800	+
ZM4	655388	ProSite_0801	+
ZM4	655597	ProSite_0802	+
ZM4	655671	ProSite_0803	+
ZM4	655672	ProSite_0804	+
ZM4	663359	ProSite_0805	+
ZM4	663424	ProSite_0806	+
ZM4	663425	ProSite_0807	+
ZM4	663551	ProSite_0808	+
ZM4	663552	ProSite_0809	+
ZM4	663640	ProSite_0810	+
ZM4	663687	ProSite_0811	+
ZM4	663728	ProSite_0812	+
ZM4	663816	ProSite_0813	+
ZM4	663880	ProSite_0814	+
ZM4	663881	ProSite_0815	+
ZM4	664004	ProSite_0816	+
ZM4	664014	ProSite_0817	+
ZM4	664015	ProSite_0818	+
ZM4	664305	ProSite_0819	+
ZM4	664306	ProSite_0820	+
ZM4	664406	ProSite_0821	+
ZM4	664442	ProSite_0822	+
ZM4	664444	ProSite_0823	+
ZM4	664551	ProSite_0824	+
ZM4	664552	ProSite_0825	+
ZM4	664619	ProSite_0826	+
ZM4	664623	ProSite_0827	+
ZM4	664624	ProSite_0828	+
ZM4	664795	ProSite_0829	+
ZM4	664907	ProSite_0830	+
ZM4	664950	ProSite_0831	+
ZM4	664978	ProSite_0832	+
ZM4	665072	ProSite_0833	+
ZM4	665082	ProSite_0834	+
ZM4	665170	ProSite_0835	+
ZM4	665171	ProSite_0836	+
ZM4	665231	ProSite_0837	+
ZM4	665233	ProSite_0838	+
ZM4	665492	ProSite_0839	+
ZM4	665570	ProSite_0840	+
ZM4	665573	ProSite_0841	+
ZM4	665625	ProSite_0842	+
ZM4	665642	ProSite_0843	+
ZM4	665697	ProSite_0844	+
ZM4	665845	ProSite_0845	+
ZM4	665846	ProSite_0846	+
ZM4	665900	ProSite_0847	+
ZM4	665901	ProSite_0848	+
ZM4	670502	ProSite_0849	-
ZM4	671030	ProSite_0850	-
ZM4	686337	ProSite_0851	-
ZM4	686409	ProSite_0852	-
ZM4	686509	ProSite_0853	-
ZM4	686712	ProSite_0854	-
ZM4	686713	ProSite_0855	-
ZM4	686759	ProSite_0856	-
ZM4	686760	ProSite_0857	-
ZM4	686931	ProSite_0858	-
ZM4	687006	ProSite_0859	-
ZM4	687211	ProSite_0860	-
ZM4	687351	ProSite_0861	-
ZM4	687433	ProSite_0862	-
ZM4	687499	ProSite_0863	-
ZM4	692402	ProSite_0864	-
ZM4	692403	ProSite_0865	-
ZM4	692498	ProSite_0866	-
ZM4	692511	ProSite_0867	-
ZM4	692666	ProSite_0868	-
ZM4	694238	ProSite_0869	+
ZM4	694239	ProSite_0870	+
ZM4	694240	ProSite_0871	+
ZM4	698252	ProSite_0872	-
ZM4	698253	ProSite_0873	-
ZM4	698254	ProSite_0874	-
ZM4	698271	ProSite_0875	-
ZM4	698282	ProSite_0876	-
ZM4	721822	ProSite_0877	+
ZM4	722778	ProSite_0878	+
ZM4	722917	ProSite_0879	+
ZM4	724080	ProSite_0880	+
ZM4	724081	ProSite_0881	+
ZM4	724609	ProSite_0882	+
ZM4	724610	ProSite_0883	+
ZM4	724903	ProSite_0884	+
ZM4	724904	ProSite_0885	+
ZM4	724979	ProSite_0886	+
ZM4	725056	ProSite_0887	+
ZM4	725129	ProSite_0888	+
ZM4	725130	ProSite_0889	+
ZM4	725146	ProSite_0890	+
ZM4	725200	ProSite_0891	+
ZM4	725241	ProSite_0892	+
ZM4	725259	ProSite_0893	+
ZM4	725338	ProSite_0894	+
ZM4	725436	ProSite_0895	+
ZM4	725437	ProSite_0896	+
ZM4	725519	ProSite_0897	+
ZM4	725575	ProSite_0898	+
ZM4	725576	ProSite_0899	+
ZM4	725582	ProSite_0900	+
ZM4	725656	ProSite_0901	+
ZM4	725703	ProSite_0902	+
ZM4	725710	ProSite_0903	+
ZM4	725711	ProSite_0904	+
ZM4	725761	ProSite_0905	+
ZM4	725762	ProSite_0906	+
ZM4	725840	ProSite_0907	+
ZM4	725896	ProSite_0908	+
ZM4	725999	ProSite_0909	+
ZM4	726092	ProSite_0910	+
ZM4	726174	ProSite_0911	+
ZM4	726175	ProSite_0912	+
ZM4	726259	ProSite_0913	+
ZM4	726260	ProSite_0914	+
ZM4	726309	ProSite_0915	+
ZM4	726311	ProSite_0916	+
ZM4	726356	ProSite_0917	+
ZM4	726358	ProSite_0918	+
ZM4	726389	ProSite_0919	+
ZM4	726391	ProSite_0920	+
ZM4	726437	ProSite_0921	+
ZM4	726438	ProSite_0922	+
ZM4	726439	ProSite_0923	+
ZM4	726490	ProSite_0924	+
ZM4	726491	ProSite_0925	+
ZM4	726530	ProSite_0926	+
ZM4	726635	ProSite_0927	+
ZM4	726636	ProSite_0928	+
ZM4	726689	ProSite_0929	+
ZM4	726692	ProSite_0930	+
ZM4	726723	ProSite_0931	+
ZM4	726724	ProSite_0932	+
ZM4	726839	ProSite_0933	+
ZM4	726842	ProSite_0934	+
ZM4	726913	ProSite_0935	+
ZM4	726915	ProSite_0936	+
ZM4	726972	ProSite_0937	+
ZM4	727033	ProSite_0938	+
ZM4	727056	ProSite_0939	+
ZM4	727057	ProSite_0940	+
ZM4	727066	ProSite_0941	+
ZM4	727103	ProSite_0942	+
ZM4	727118	ProSite_0943	+
ZM4	727155	ProSite_0944	+
ZM4	727162	ProSite_0945	+
ZM4	727194	ProSite_0946	+
ZM4	727195	ProSite_0947	+
ZM4	727710	ProSite_0948	+
ZM4	727711	ProSite_0949	+
ZM4	727940	ProSite_0950	+
ZM4	727941	ProSite_0951	+
ZM4	728018	ProSite_0952	+
ZM4	728465	ProSite_0953	+
ZM4	728466	ProSite_0954	+
ZM4	728724	ProSite_0955	+
ZM4	728976	ProSite_0956	+
ZM4	729042	ProSite_0957	+
ZM4	729043	ProSite_0958	+
ZM4	729228	ProSite_0959	+
ZM4	729324	ProSite_0960	+
ZM4	729559	ProSite_0961	+
ZM4	729592	ProSite_0962	+
ZM4	729673	ProSite_0963	+
ZM4	729741	ProSite_0964	+
ZM4	729875	ProSite_0965	+
ZM4	730054	ProSite_0966	+
ZM4	730392	ProSite_0967	+
ZM4	730719	ProSite_0968	+
ZM4	730770	ProSite_0969	+
ZM4	730957	ProSite_0970	+
ZM4	731202	ProSite_0971	+
ZM4	731267	ProSite_0972	+
ZM4	731270	ProSite_0973	+
ZM4	731352	ProSite_0974	+
ZM4	731353	ProSite_0975	+
ZM4	731426	ProSite_0976	+
ZM4	731427	ProSite_0977	+
ZM4	731428	ProSite_0978	+
ZM4	731504	ProSite_0979	+
ZM4	731842	ProSite_0980	+
ZM4	731848	ProSite_0981	+
ZM4	731891	ProSite_0982	+
ZM4	731892	ProSite_0983	+
ZM4	731968	ProSite_0984	+
ZM4	732502	ProSite_0985	+
ZM4	732715	ProSite_0986	+
ZM4	732783	ProSite_0987	+
ZM4	732784	ProSite_0988	+
ZM4	732785	ProSite_0989	+
ZM4	733108	ProSite_0990	+
ZM4	733290	ProSite_0991	+
ZM4	733386	ProSite_0992	+
ZM4	733665	ProSite_0993	+
ZM4	733708	ProSite_0994	+
ZM4	733754	ProSite_0995	+
ZM4	733756	ProSite_0996	+
ZM4	733809	ProSite_0997	+
ZM4	733924	ProSite_0998	+
ZM4	734002	ProSite_0999	+
ZM4	734123	ProSite_1000	+
ZM4	734125	ProSite_1001	+
ZM4	734403	ProSite_1002	+
ZM4	734475	ProSite_1003	+
ZM4	734476	ProSite_1004	+
ZM4	734477	ProSite_1005	+
ZM4	734593	ProSite_1006	+
ZM4	734754	ProSite_1007	+
ZM4	734928	ProSite_1008	+
ZM4	735016	ProSite_1009	+
ZM4	735220	ProSite_1010	+
ZM4	735384	ProSite_1011	+
ZM4	735385	ProSite_1012	+
ZM4	735628	ProSite_1013	+
ZM4	735831	ProSite_1014	+
ZM4	735838	ProSite_1015	+
ZM4	736089	ProSite_1016	+
ZM4	736090	ProSite_1017	+
ZM4	742027	ProSite_1018	+
ZM4	742069	ProSite_1019	+
ZM4	742070	ProSite_1020	+
ZM4	742112	ProSite_1021	+
ZM4	742113	ProSite_1022	+
ZM4	742115	ProSite_1023	+
ZM4	742167	ProSite_1024	+
ZM4	742168	ProSite_1025	+
ZM4	742172	ProSite_1026	+
ZM4	745967	ProSite_1027	-
ZM4	745968	ProSite_1028	-
ZM4	745969	ProSite_1029	-
ZM4	746004	ProSite_1030	-
ZM4	746005	ProSite_1031	-
ZM4	746033	ProSite_1032	-
ZM4	747667	ProSite_1033	-
ZM4	748171	ProSite_1034	-
ZM4	748179	ProSite_1035	-
ZM4	748663	ProSite_1036	-
ZM4	748664	ProSite_1037	-
ZM4	748665	ProSite_1038	-
ZM4	748754	ProSite_1039	-
ZM4	748755	ProSite_1040	-
ZM4	748842	ProSite_1041	-
ZM4	748843	ProSite_1042	-
ZM4	748844	ProSite_1043	-
ZM4	748845	ProSite_1044	-
ZM4	748943	ProSite_1045	-
ZM4	748944	ProSite_1046	-
ZM4	749062	ProSite_1047	-
ZM4	749064	ProSite_1048	-
ZM4	749127	ProSite_1049	-
ZM4	749153	ProSite_1050	-
ZM4	749225	ProSite_1051	-
ZM4	749226	ProSite_1052	-
ZM4	749330	ProSite_1053	-
ZM4	749366	ProSite_1054	-
ZM4	749413	ProSite_1055	-
ZM4	749481	ProSite_1056	-
ZM4	749582	ProSite_1057	-
ZM4	751976	ProSite_1058	+
ZM4	752068	ProSite_1059	+
ZM4	752081	ProSite_1060	+
ZM4	752179	ProSite_1061	+
ZM4	752214	ProSite_1062	+
ZM4	752299	ProSite_1063	+
ZM4	752329	ProSite_1064	+
ZM4	752393	ProSite_1065	+
ZM4	752394	ProSite_1066	+
ZM4	819851	ProSite_1067	-
ZM4	819889	ProSite_1068	-
ZM4	819942	ProSite_1069	-
ZM4	819945	ProSite_1070	-
ZM4	819946	ProSite_1071	-
ZM4	819947	ProSite_1072	-
ZM4	844046	ProSite_1073	+
ZM4	844114	ProSite_1074	+
ZM4	844198	ProSite_1075	+
ZM4	844199	ProSite_1076	+
ZM4	844568	ProSite_1077	+
ZM4	864489	ProSite_1078	-
ZM4	886810	ProSite_1079	-
ZM4	887332	ProSite_1080	-
ZM4	887645	ProSite_1081	-
ZM4	887776	ProSite_1082	-
ZM4	890559	ProSite_1083	-
ZM4	894733	ProSite_1084	-
ZM4	894964	ProSite_1085	-
ZM4	895005	ProSite_1086	-
ZM4	895242	ProSite_1087	-
ZM4	895431	ProSite_1088	-
ZM4	906960	ProSite_1089	-
ZM4	906961	ProSite_1090	-
ZM4	906962	ProSite_1091	-
ZM4	906979	ProSite_1092	-
ZM4	914482	ProSite_1093	-
ZM4	915843	ProSite_1094	-
ZM4	923315	ProSite_1095	+
ZM4	923333	ProSite_1096	+
ZM4	923334	ProSite_1097	+
ZM4	937324	ProSite_1098	+
ZM4	937645	ProSite_1099	+
ZM4	937834	ProSite_1100	+
ZM4	965555	ProSite_1101	+
ZM4	965557	ProSite_1102	+
ZM4	965588	ProSite_1103	+
ZM4	965589	ProSite_1104	+
ZM4	966262	ProSite_1105	+
ZM4	966416	ProSite_1106	+
ZM4	966821	ProSite_1107	+
ZM4	967025	ProSite_1108	+
ZM4	967172	ProSite_1109	+
ZM4	968294	ProSite_1110	+
ZM4	968807	ProSite_1111	+
ZM4	969468	ProSite_1112	+
ZM4	969621	ProSite_1113	+
ZM4	969892	ProSite_1114	+
ZM4	970044	ProSite_1115	+
ZM4	994542	ProSite_1116	+
ZM4	994543	ProSite_1117	+
ZM4	995005	ProSite_1118	-
ZM4	1008739	ProSite_1119	+
ZM4	1008876	ProSite_1120	+
ZM4	1008909	ProSite_1121	+
ZM4	1009851	ProSite_1122	-
ZM4	1009934	ProSite_1123	-
ZM4	1009987	ProSite_1124	-
ZM4	1010114	ProSite_1125	-
ZM4	1010240	ProSite_1126	-
ZM4	1010241	ProSite_1127	-
ZM4	1010242	ProSite_1128	-
ZM4	1012740	ProSite_1129	-
ZM4	1012741	ProSite_1130	-
ZM4	1012817	ProSite_1131	-
ZM4	1012917	ProSite_1132	-
ZM4	1013110	ProSite_1133	-
ZM4	1014703	ProSite_1134	+
ZM4	1014746	ProSite_1135	+
ZM4	1014779	ProSite_1136	+
ZM4	1014815	ProSite_1137	+
ZM4	1014861	ProSite_1138	+
ZM4	1014862	ProSite_1139	+
ZM4	1014938	ProSite_1140	+
ZM4	1015080	ProSite_1141	+
ZM4	1017455	ProSite_1142	+
ZM4	1017692	ProSite_1143	+
ZM4	1019033	ProSite_1144	+
ZM4	1019102	ProSite_1145	+
ZM4	1019510	ProSite_1146	+
ZM4	1031020	ProSite_1147	-
ZM4	1031021	ProSite_1148	-
ZM4	1031039	ProSite_1149	-
ZM4	1031071	ProSite_1150	-
ZM4	1031072	ProSite_1151	-
ZM4	1031073	ProSite_1152	-
ZM4	1037163	ProSite_1153	-
ZM4	1037280	ProSite_1154	-
ZM4	1037726	ProSite_1155	-
ZM4	1039328	ProSite_1156	-
ZM4	1050243	ProSite_1157	-
ZM4	1050300	ProSite_1158	-
ZM4	1050301	ProSite_1159	-
ZM4	1050752	ProSite_1160	-
ZM4	1050804	ProSite_1161	-
ZM4	1052381	ProSite_1162	-
ZM4	1052382	ProSite_1163	-
ZM4	1052383	ProSite_1164	-
ZM4	1052400	ProSite_1165	-
ZM4	1058777	ProSite_1166	+
ZM4	1058794	ProSite_1167	+
ZM4	1058795	ProSite_1168	+
ZM4	1058796	ProSite_1169	+
ZM4	1068602	ProSite_1170	+
ZM4	1076042	ProSite_1171	-
ZM4	1076043	ProSite_1172	-
ZM4	1076107	ProSite_1173	-
ZM4	1076109	ProSite_1174	-
ZM4	1076176	ProSite_1175	-
ZM4	1076193	ProSite_1176	-
ZM4	1076221	ProSite_1177	-
ZM4	1076236	ProSite_1178	-
ZM4	1076336	ProSite_1179	-
ZM4	1076337	ProSite_1180	-
ZM4	1076420	ProSite_1181	-
ZM4	1076421	ProSite_1182	-
ZM4	1076463	ProSite_1183	-
ZM4	1076541	ProSite_1184	-
ZM4	1082029	ProSite_1185	-
ZM4	1082050	ProSite_1186	-
ZM4	1082051	ProSite_1187	-
ZM4	1082111	ProSite_1188	-
ZM4	1082112	ProSite_1189	-
ZM4	1082113	ProSite_1190	-
ZM4	1082162	ProSite_1191	-
ZM4	1082163	ProSite_1192	-
ZM4	1082174	ProSite_1193	-
ZM4	1082203	ProSite_1194	-
ZM4	1085812	ProSite_1195	+
ZM4	1086446	ProSite_1196	+
ZM4	1086613	ProSite_1197	+
ZM4	1087408	ProSite_1198	+
ZM4	1087449	ProSite_1199	+
ZM4	1087450	ProSite_1200	+
ZM4	1087648	ProSite_1201	+
ZM4	1087716	ProSite_1202	+
ZM4	1087781	ProSite_1203	+
ZM4	1088616	ProSite_1204	+
ZM4	1088712	ProSite_1205	+
ZM4	1088726	ProSite_1206	+
ZM4	1088784	ProSite_1207	+
ZM4	1089040	ProSite_1208	+
ZM4	1089041	ProSite_1209	+
ZM4	1089155	ProSite_1210	+
ZM4	1089156	ProSite_1211	+
ZM4	1111550	ProSite_1212	-
ZM4	1111552	ProSite_1213	-
ZM4	1122271	ProSite_1214	-
ZM4	1122272	ProSite_1215	-
ZM4	1122290	ProSite_1216	-
ZM4	1125174	ProSite_1217	+
ZM4	1125498	ProSite_1218	+
ZM4	1126214	ProSite_1219	-
ZM4	1129587	ProSite_1220	+
ZM4	1129595	ProSite_1221	+
ZM4	1129647	ProSite_1222	+
ZM4	1129715	ProSite_1223	+
ZM4	1129717	ProSite_1224	+
ZM4	1129764	ProSite_1225	+
ZM4	1129804	ProSite_1226	+
ZM4	1129808	ProSite_1227	+
ZM4	1129906	ProSite_1228	+
ZM4	1129925	ProSite_1229	+
ZM4	1129972	ProSite_1230	+
ZM4	1130021	ProSite_1231	+
ZM4	1130092	ProSite_1232	+
ZM4	1130093	ProSite_1233	+
ZM4	1130112	ProSite_1234	+
ZM4	1130162	ProSite_1235	+
ZM4	1130193	ProSite_1236	+
ZM4	1130227	ProSite_1237	+
ZM4	1130233	ProSite_1238	+
ZM4	1130236	ProSite_1239	+
ZM4	1130360	ProSite_1240	+
ZM4	1130435	ProSite_1241	+
ZM4	1130479	ProSite_1242	+
ZM4	1130515	ProSite_1243	+
ZM4	1130564	ProSite_1244	+
ZM4	1130580	ProSite_1245	+
ZM4	1130659	ProSite_1246	+
ZM4	1130844	ProSite_1247	+
ZM4	1130845	ProSite_1248	+
ZM4	1131774	ProSite_1249	-
ZM4	1131775	ProSite_1250	-
ZM4	1131776	ProSite_1251	-
ZM4	1131808	ProSite_1252	-
ZM4	1131809	ProSite_1253	-
ZM4	1131810	ProSite_1254	-
ZM4	1133025	ProSite_1255	+
ZM4	1133383	ProSite_1256	+
ZM4	1134730	ProSite_1257	+
ZM4	1135311	ProSite_1258	+
ZM4	1141263	ProSite_1259	+
ZM4	1141264	ProSite_1260	+
ZM4	1141265	ProSite_1261	+
ZM4	1151276	ProSite_1262	+
ZM4	1159295	ProSite_1263	+
ZM4	1159665	ProSite_1264	+
ZM4	1159666	ProSite_1265	+
ZM4	1160670	ProSite_1266	+
ZM4	1160868	ProSite_1267	+
ZM4	1161109	ProSite_1268	+
ZM4	1161418	ProSite_1269	+
ZM4	1165406	ProSite_1270	-
ZM4	1169526	ProSite_1271	-
ZM4	1174598	ProSite_1272	-
ZM4	1174923	ProSite_1273	-
ZM4	1175727	ProSite_1274	-
ZM4	1175845	ProSite_1275	-
ZM4	1175846	ProSite_1276	-
ZM4	1175912	ProSite_1277	-
ZM4	1175971	ProSite_1278	-
ZM4	1176009	ProSite_1279	-
ZM4	1176059	ProSite_1280	-
ZM4	1176060	ProSite_1281	-
ZM4	1176100	ProSite_1282	-
ZM4	1176178	ProSite_1283	-
ZM4	1176229	ProSite_1284	-
ZM4	1176263	ProSite_1285	-
ZM4	1176264	ProSite_1286	-
ZM4	1212050	ProSite_1287	+
ZM4	1212051	ProSite_1288	+
ZM4	1226113	ProSite_1289	+
ZM4	1233426	ProSite_1290	-
ZM4	1233427	ProSite_1291	-
ZM4	1233428	ProSite_1292	-
ZM4	1233445	ProSite_1293	-
ZM4	1236370	ProSite_1294	-
ZM4	1236371	ProSite_1295	-
ZM4	1238516	ProSite_1296	-
ZM4	1239627	ProSite_1297	-
ZM4	1244474	ProSite_1298	+
ZM4	1247042	ProSite_1299	-
ZM4	1250738	ProSite_1300	+
ZM4	1250824	ProSite_1301	+
ZM4	1250825	ProSite_1302	+
ZM4	1250973	ProSite_1303	+
ZM4	1251118	ProSite_1304	+
ZM4	1251320	ProSite_1305	+
ZM4	1251389	ProSite_1306	+
ZM4	1251418	ProSite_1307	+
ZM4	1251434	ProSite_1308	+
ZM4	1251583	ProSite_1309	+
ZM4	1251709	ProSite_1310	+
ZM4	1251710	ProSite_1311	+
ZM4	1251742	ProSite_1312	+
ZM4	1251770	ProSite_1313	+
ZM4	1251867	ProSite_1314	+
ZM4	1251868	ProSite_1315	+
ZM4	1251984	ProSite_1316	+
ZM4	1255909	ProSite_1317	+
ZM4	1255910	ProSite_1318	+
ZM4	1261911	ProSite_1319	-
ZM4	1262178	ProSite_1320	-
ZM4	1262261	ProSite_1321	-
ZM4	1262296	ProSite_1322	-
ZM4	1262424	ProSite_1323	-
ZM4	1262540	ProSite_1324	-
ZM4	1262541	ProSite_1325	-
ZM4	1262571	ProSite_1326	-
ZM4	1262651	ProSite_1327	-
ZM4	1262652	ProSite_1328	-
ZM4	1262751	ProSite_1329	-
ZM4	1262753	ProSite_1330	-
ZM4	1262758	ProSite_1331	-
ZM4	1263831	ProSite_1332	-
ZM4	1265134	ProSite_1333	-
ZM4	1265135	ProSite_1334	-
ZM4	1265202	ProSite_1335	-
ZM4	1265265	ProSite_1336	-
ZM4	1265345	ProSite_1337	-
ZM4	1265541	ProSite_1338	-
ZM4	1265542	ProSite_1339	-
ZM4	1265688	ProSite_1340	-
ZM4	1288776	ProSite_1341	-
ZM4	1296048	ProSite_1342	-
ZM4	1296933	ProSite_1343	-
ZM4	1296934	ProSite_1344	-
ZM4	1297044	ProSite_1345	-
ZM4	1302181	ProSite_1346	-
ZM4	1305678	ProSite_1347	-
ZM4	1310333	ProSite_1348	-
ZM4	1313674	ProSite_1349	+
ZM4	1314253	ProSite_1350	+
ZM4	1352753	ProSite_1351	+
ZM4	1352962	ProSite_1352	+
ZM4	1353147	ProSite_1353	+
ZM4	1358665	ProSite_1354	+
ZM4	1358682	ProSite_1355	+
ZM4	1358683	ProSite_1356	+
ZM4	1358684	ProSite_1357	+
ZM4	1368033	ProSite_1358	-
ZM4	1368034	ProSite_1359	-
ZM4	1368282	ProSite_1360	-
ZM4	1368354	ProSite_1361	-
ZM4	1368542	ProSite_1362	-
ZM4	1369668	ProSite_1363	-
ZM4	1369669	ProSite_1364	-
ZM4	1369736	ProSite_1365	-
ZM4	1369738	ProSite_1366	-
ZM4	1369815	ProSite_1367	-
ZM4	1369816	ProSite_1368	-
ZM4	1369823	ProSite_1369	-
ZM4	1369914	ProSite_1370	-
ZM4	1370063	ProSite_1371	-
ZM4	1370084	ProSite_1372	-
ZM4	1370156	ProSite_1373	-
ZM4	1370157	ProSite_1374	-
ZM4	1370196	ProSite_1375	-
ZM4	1370253	ProSite_1376	-
ZM4	1370417	ProSite_1377	-
ZM4	1370418	ProSite_1378	-
ZM4	1370419	ProSite_1379	-
ZM4	1370420	ProSite_1380	-
ZM4	1370421	ProSite_1381	-
ZM4	1370474	ProSite_1382	-
ZM4	1370520	ProSite_1383	-
ZM4	1370570	ProSite_1384	-
ZM4	1370571	ProSite_1385	-
ZM4	1370607	ProSite_1386	-
ZM4	1370608	ProSite_1387	-
ZM4	1370649	ProSite_1388	-
ZM4	1370783	ProSite_1389	-
ZM4	1375178	ProSite_1390	-
ZM4	1375274	ProSite_1391	-
ZM4	1375848	ProSite_1392	-
ZM4	1375849	ProSite_1393	-
ZM4	1375941	ProSite_1394	-
ZM4	1375942	ProSite_1395	-
ZM4	1375990	ProSite_1396	-
ZM4	1376006	ProSite_1397	-
ZM4	1376009	ProSite_1398	-
ZM4	1376128	ProSite_1399	-
ZM4	1376129	ProSite_1400	-
ZM4	1376163	ProSite_1401	-
ZM4	1376242	ProSite_1402	-
ZM4	1376346	ProSite_1403	-
ZM4	1376483	ProSite_1404	-
ZM4	1376532	ProSite_1405	-
ZM4	1376553	ProSite_1406	-
ZM4	1376595	ProSite_1407	-
ZM4	1376631	ProSite_1408	-
ZM4	1376657	ProSite_1409	-
ZM4	1376658	ProSite_1410	-
ZM4	1376702	ProSite_1411	-
ZM4	1376754	ProSite_1412	-
ZM4	1376755	ProSite_1413	-
ZM4	1376826	ProSite_1414	-
ZM4	1376828	ProSite_1415	-
ZM4	1376872	ProSite_1416	-
ZM4	1376873	ProSite_1417	-
ZM4	1376937	ProSite_1418	-
ZM4	1377000	ProSite_1419	-
ZM4	1377044	ProSite_1420	-
ZM4	1377045	ProSite_1421	-
ZM4	1377056	ProSite_1422	-
ZM4	1377107	ProSite_1423	-
ZM4	1377153	ProSite_1424	-
ZM4	1377280	ProSite_1425	-
ZM4	1377281	ProSite_1426	-
ZM4	1377282	ProSite_1427	-
ZM4	1377314	ProSite_1428	-
ZM4	1377353	ProSite_1429	-
ZM4	1377354	ProSite_1430	-
ZM4	1377389	ProSite_1431	-
ZM4	1377426	ProSite_1432	-
ZM4	1377427	ProSite_1433	-
ZM4	1377497	ProSite_1434	-
ZM4	1377563	ProSite_1435	-
ZM4	1377619	ProSite_1436	-
ZM4	1377620	ProSite_1437	-
ZM4	1377621	ProSite_1438	-
ZM4	1377726	ProSite_1439	-
ZM4	1377865	ProSite_1440	-
ZM4	1377867	ProSite_1441	-
ZM4	1377909	ProSite_1442	-
ZM4	1377910	ProSite_1443	-
ZM4	1377911	ProSite_1444	-
ZM4	1377960	ProSite_1445	-
ZM4	1377962	ProSite_1446	-
ZM4	1377963	ProSite_1447	-
ZM4	1383584	ProSite_1448	+
ZM4	1383591	ProSite_1449	+
ZM4	1383695	ProSite_1450	+
ZM4	1383696	ProSite_1451	+
ZM4	1383772	ProSite_1452	+
ZM4	1383816	ProSite_1453	+
ZM4	1383901	ProSite_1454	+
ZM4	1383912	ProSite_1455	+
ZM4	1383913	ProSite_1456	+
ZM4	1386688	ProSite_1457	+
ZM4	1386705	ProSite_1458	+
ZM4	1386706	ProSite_1459	+
ZM4	1386707	ProSite_1460	+
ZM4	1388255	ProSite_1461	+
ZM4	1388306	ProSite_1462	+
ZM4	1388308	ProSite_1463	+
ZM4	1390946	ProSite_1464	+
ZM4	1390948	ProSite_1465	+
ZM4	1390980	ProSite_1466	+
ZM4	1390997	ProSite_1467	+
ZM4	1390998	ProSite_1468	+
ZM4	1390999	ProSite_1469	+
ZM4	1425677	ProSite_1470	+
ZM4	1425678	ProSite_1471	+
ZM4	1426218	ProSite_1472	+
ZM4	1426345	ProSite_1473	+
ZM4	1426346	ProSite_1474	+
ZM4	1427276	ProSite_1475	-
ZM4	1427450	ProSite_1476	-
ZM4	1435448	ProSite_1477	-
ZM4	1441203	ProSite_1478	+
ZM4	1441204	ProSite_1479	+
ZM4	1441904	ProSite_1480	+
ZM4	1443171	ProSite_1481	+
ZM4	1455513	ProSite_1482	-
ZM4	1468294	ProSite_1483	-
ZM4	1468295	ProSite_1484	-
ZM4	1468335	ProSite_1485	-
ZM4	1494208	ProSite_1486	-
ZM4	1494209	ProSite_1487	-
ZM4	1494586	ProSite_1488	-
ZM4	1495300	ProSite_1489	-
ZM4	1514083	ProSite_1490	-
ZM4	1514084	ProSite_1491	-
ZM4	1514085	ProSite_1492	-
ZM4	1514102	ProSite_1493	-
ZM4	1514119	ProSite_1494	-
ZM4	1517340	ProSite_1495	+
ZM4	1517425	ProSite_1496	+
ZM4	1517492	ProSite_1497	+
ZM4	1517534	ProSite_1498	+
ZM4	1517537	ProSite_1499	+
ZM4	1517637	ProSite_1500	+
ZM4	1517693	ProSite_1501	+
ZM4	1517769	ProSite_1502	+
ZM4	1517811	ProSite_1503	+
ZM4	1517834	ProSite_1504	+
ZM4	1517844	ProSite_1505	+
ZM4	1517880	ProSite_1506	+
ZM4	1517891	ProSite_1507	+
ZM4	1517972	ProSite_1508	+
ZM4	1518067	ProSite_1509	+
ZM4	1518090	ProSite_1510	+
ZM4	1518255	ProSite_1511	+
ZM4	1518261	ProSite_1512	+
ZM4	1518446	ProSite_1513	+
ZM4	1518528	ProSite_1514	+
ZM4	1518537	ProSite_1515	+
ZM4	1518552	ProSite_1516	+
ZM4	1518553	ProSite_1517	+
ZM4	1518594	ProSite_1518	+
ZM4	1518626	ProSite_1519	+
ZM4	1518744	ProSite_1520	+
ZM4	1518746	ProSite_1521	+
ZM4	1518782	ProSite_1522	+
ZM4	1518865	ProSite_1523	+
ZM4	1518945	ProSite_1524	+
ZM4	1518946	ProSite_1525	+
ZM4	1518991	ProSite_1526	+
ZM4	1518993	ProSite_1527	+
ZM4	1519016	ProSite_1528	+
ZM4	1519029	ProSite_1529	+
ZM4	1526840	ProSite_1530	-
ZM4	1543159	ProSite_1531	-
ZM4	1543355	ProSite_1532	-
ZM4	1543374	ProSite_1533	-
ZM4	1543449	ProSite_1534	-
ZM4	1543452	ProSite_1535	-
ZM4	1543494	ProSite_1536	-
ZM4	1543538	ProSite_1537	-
ZM4	1543687	ProSite_1538	-
ZM4	1543706	ProSite_1539	-
ZM4	1543731	ProSite_1540	-
ZM4	1543770	ProSite_1541	-
ZM4	1543819	ProSite_1542	-
ZM4	1543839	ProSite_1543	-
ZM4	1543840	ProSite_1544	-
ZM4	1543841	ProSite_1545	-
ZM4	1543876	ProSite_1546	-
ZM4	1543877	ProSite_1547	-
ZM4	1545515	ProSite_1548	-
ZM4	1547452	ProSite_1549	+
ZM4	1547547	ProSite_1550	+
ZM4	1547745	ProSite_1551	+
ZM4	1547746	ProSite_1552	+
ZM4	1547830	ProSite_1553	+
ZM4	1548071	ProSite_1554	+
ZM4	1548323	ProSite_1555	+
ZM4	1548324	ProSite_1556	+
ZM4	1548398	ProSite_1557	+
ZM4	1548489	ProSite_1558	+
ZM4	1548579	ProSite_1559	+
ZM4	1548742	ProSite_1560	+
ZM4	1548974	ProSite_1561	+
ZM4	1549196	ProSite_1562	+
ZM4	1549197	ProSite_1563	+
ZM4	1549198	ProSite_1564	+
ZM4	1549445	ProSite_1565	+
ZM4	1549578	ProSite_1566	+
ZM4	1550181	ProSite_1567	+
ZM4	1565910	ProSite_1568	+
ZM4	1566210	ProSite_1569	+
ZM4	1574867	ProSite_1570	+
ZM4	1575035	ProSite_1571	+
ZM4	1584213	ProSite_1572	+
ZM4	1584580	ProSite_1573	+
ZM4	1586296	ProSite_1574	+
ZM4	1596154	ProSite_1575	+
ZM4	1596155	ProSite_1576	+
ZM4	1596177	ProSite_1577	+
ZM4	1596178	ProSite_1578	+
ZM4	1626170	ProSite_1579	+
ZM4	1626406	ProSite_1580	+
ZM4	1636929	ProSite_1581	+
ZM4	1636930	ProSite_1582	+
ZM4	1636931	ProSite_1583	+
ZM4	1637039	ProSite_1584	+
ZM4	1637075	ProSite_1585	+
ZM4	1637132	ProSite_1586	+
ZM4	1637133	ProSite_1587	+
ZM4	1637192	ProSite_1588	+
ZM4	1637412	ProSite_1589	+
ZM4	1637495	ProSite_1590	+
ZM4	1637528	ProSite_1591	+
ZM4	1637592	ProSite_1592	+
ZM4	1637593	ProSite_1593	+
ZM4	1637689	ProSite_1594	+
ZM4	1637828	ProSite_1595	+
ZM4	1637910	ProSite_1596	+
ZM4	1637938	ProSite_1597	+
ZM4	1637976	ProSite_1598	+
ZM4	1638058	ProSite_1599	+
ZM4	1649982	ProSite_1600	-
ZM4	1651865	ProSite_1601	-
ZM4	1651866	ProSite_1602	-
ZM4	1651973	ProSite_1603	-
ZM4	1651974	ProSite_1604	-
ZM4	1652019	ProSite_1605	-
ZM4	1652020	ProSite_1606	-
ZM4	1652021	ProSite_1607	-
ZM4	1652077	ProSite_1608	-
ZM4	1652137	ProSite_1609	-
ZM4	1652166	ProSite_1610	-
ZM4	1652167	ProSite_1611	-
ZM4	1652240	ProSite_1612	-
ZM4	1652241	ProSite_1613	-
ZM4	1652259	ProSite_1614	-
ZM4	1652283	ProSite_1615	-
ZM4	1652316	ProSite_1616	-
ZM4	1652347	ProSite_1617	-
ZM4	1652368	ProSite_1618	-
ZM4	1652403	ProSite_1619	-
ZM4	1652437	ProSite_1620	-
ZM4	1652475	ProSite_1621	-
ZM4	1652476	ProSite_1622	-
ZM4	1652533	ProSite_1623	-
ZM4	1652535	ProSite_1624	-
ZM4	1652701	ProSite_1625	-
ZM4	1652765	ProSite_1626	-
ZM4	1652786	ProSite_1627	-
ZM4	1652787	ProSite_1628	-
ZM4	1652788	ProSite_1629	-
ZM4	1652963	ProSite_1630	-
ZM4	1652965	ProSite_1631	-
ZM4	1652977	ProSite_1632	-
ZM4	1652997	ProSite_1633	-
ZM4	1652998	ProSite_1634	-
ZM4	1653019	ProSite_1635	-
ZM4	1653039	ProSite_1636	-
ZM4	1653040	ProSite_1637	-
ZM4	1653051	ProSite_1638	-
ZM4	1653054	ProSite_1639	-
ZM4	1653077	ProSite_1640	-
ZM4	1653082	ProSite_1641	-
ZM4	1653126	ProSite_1642	-
ZM4	1653166	ProSite_1643	-
ZM4	1653521	ProSite_1644	+
ZM4	1653605	ProSite_1645	+
ZM4	1653643	ProSite_1646	+
ZM4	1653682	ProSite_1647	+
ZM4	1653761	ProSite_1648	+
ZM4	1653763	ProSite_1649	+
ZM4	1653789	ProSite_1650	+
ZM4	1653804	ProSite_1651	+
ZM4	1653850	ProSite_1652	+
ZM4	1653852	ProSite_1653	+
ZM4	1653910	ProSite_1654	+
ZM4	1654020	ProSite_1655	+
ZM4	1654157	ProSite_1656	+
ZM4	1654404	ProSite_1657	+
ZM4	1654405	ProSite_1658	+
ZM4	1654720	ProSite_1659	+
ZM4	1657176	ProSite_1660	-
ZM4	1657177	ProSite_1661	-
ZM4	1657239	ProSite_1662	-
ZM4	1669357	ProSite_1663	+
ZM4	1669603	ProSite_1664	+
ZM4	1669811	ProSite_1665	+
ZM4	1694725	ProSite_1666	-
ZM4	1694726	ProSite_1667	-
ZM4	1694744	ProSite_1668	-
ZM4	1702781	ProSite_1669	-
ZM4	1708918	ProSite_1670	+
ZM4	1709016	ProSite_1671	+
ZM4	1709659	ProSite_1672	+
ZM4	1763317	ProSite_1673	-
ZM4	1763576	ProSite_1674	-
ZM4	1763605	ProSite_1675	-
ZM4	1764002	ProSite_1676	-
ZM4	1764099	ProSite_1677	-
ZM4	1764195	ProSite_1678	-
ZM4	1764209	ProSite_1679	-
ZM4	1764314	ProSite_1680	-
ZM4	1764317	ProSite_1681	-
ZM4	1764545	ProSite_1682	-
ZM4	1764680	ProSite_1683	-
ZM4	1764713	ProSite_1684	-
ZM4	1764714	ProSite_1685	-
ZM4	1764899	ProSite_1686	-
ZM4	1764979	ProSite_1687	-
ZM4	1765057	ProSite_1688	-
ZM4	1765119	ProSite_1689	-
ZM4	1765218	ProSite_1690	-
ZM4	1765245	ProSite_1691	-
ZM4	1765512	ProSite_1692	-
ZM4	1765525	ProSite_1693	-
ZM4	1765526	ProSite_1694	-
ZM4	1765527	ProSite_1695	-
ZM4	1765758	ProSite_1696	-
ZM4	1765814	ProSite_1697	-
ZM4	1765862	ProSite_1698	-
ZM4	1765928	ProSite_1699	-
ZM4	1766103	ProSite_1700	-
ZM4	1766175	ProSite_1701	-
ZM4	1766177	ProSite_1702	-
ZM4	1766212	ProSite_1703	-
ZM4	1766250	ProSite_1704	-
ZM4	1766267	ProSite_1705	-
ZM4	1766405	ProSite_1706	-
ZM4	1766406	ProSite_1707	-
ZM4	1766407	ProSite_1708	-
ZM4	1766549	ProSite_1709	-
ZM4	1766597	ProSite_1710	-
ZM4	1766598	ProSite_1711	-
ZM4	1766666	ProSite_1712	-
ZM4	1766824	ProSite_1713	-
ZM4	1766825	ProSite_1714	-
ZM4	1768592	ProSite_1715	+
ZM4	1768593	ProSite_1716	+
ZM4	1768722	ProSite_1717	+
ZM4	1768727	ProSite_1718	+
ZM4	1768757	ProSite_1719	+
ZM4	1768758	ProSite_1720	+
ZM4	1768867	ProSite_1721	+
ZM4	1768919	ProSite_1722	+
ZM4	1768964	ProSite_1723	+
ZM4	1769108	ProSite_1724	+
ZM4	1769232	ProSite_1725	+
ZM4	1769233	ProSite_1726	+
ZM4	1769282	ProSite_1727	+
ZM4	1769342	ProSite_1728	+
ZM4	1769435	ProSite_1729	+
ZM4	1769942	ProSite_1730	-
ZM4	1770677	ProSite_1731	-
ZM4	1778562	ProSite_1732	-
ZM4	1778565	ProSite_1733	-
ZM4	1778568	ProSite_1734	-
ZM4	1778615	ProSite_1735	-
ZM4	1778616	ProSite_1736	-
ZM4	1778639	ProSite_1737	-
ZM4	1778665	ProSite_1738	-
ZM4	1778679	ProSite_1739	-
ZM4	1778700	ProSite_1740	-
ZM4	1778723	ProSite_1741	-
ZM4	1778725	ProSite_1742	-
ZM4	1778771	ProSite_1743	-
ZM4	1778782	ProSite_1744	-
ZM4	1779011	ProSite_1745	-
ZM4	1779012	ProSite_1746	-
ZM4	1779116	ProSite_1747	-
ZM4	1779118	ProSite_1748	-
ZM4	1779951	ProSite_1749	+
ZM4	1797169	ProSite_1750	+
ZM4	1797173	ProSite_1751	+
ZM4	1797183	ProSite_1752	+
ZM4	1797184	ProSite_1753	+
ZM4	1797216	ProSite_1754	+
ZM4	1797240	ProSite_1755	+
ZM4	1797241	ProSite_1756	+
ZM4	1797276	ProSite_1757	+
ZM4	1797282	ProSite_1758	+
ZM4	1797309	ProSite_1759	+
ZM4	1798245	ProSite_1760	+
ZM4	1799473	ProSite_1761	-
ZM4	1799613	ProSite_1762	-
ZM4	1799661	ProSite_1763	-
ZM4	1799714	ProSite_1764	-
ZM4	1800000	ProSite_1765	-
ZM4	1800045	ProSite_1766	-
ZM4	1800123	ProSite_1767	-
ZM4	1800267	ProSite_1768	-
ZM4	1800344	ProSite_1769	-
ZM4	1800553	ProSite_1770	-
ZM4	1803755	ProSite_1771	+
ZM4	1803909	ProSite_1772	+
ZM4	1820147	ProSite_1773	-
ZM4	1820148	ProSite_1774	-
ZM4	1821384	ProSite_1775	+
ZM4	1821662	ProSite_1776	+
ZM4	1822093	ProSite_1777	+
ZM4	1822159	ProSite_1778	+
ZM4	1822456	ProSite_1779	+
ZM4	1822493	ProSite_1780	+
ZM4	1822723	ProSite_1781	+
ZM4	1823271	ProSite_1782	+
ZM4	1823387	ProSite_1783	+
ZM4	1823551	ProSite_1784	+
ZM4	1826537	ProSite_1785	-
ZM4	1826579	ProSite_1786	-
ZM4	1826580	ProSite_1787	-
ZM4	1826641	ProSite_1788	-
ZM4	1826659	ProSite_1789	-
ZM4	1826683	ProSite_1790	-
ZM4	1826684	ProSite_1791	-
ZM4	1826703	ProSite_1792	-
ZM4	1826729	ProSite_1793	-
ZM4	1826730	ProSite_1794	-
ZM4	1826775	ProSite_1795	-
ZM4	1826838	ProSite_1796	-
ZM4	1826876	ProSite_1797	-
ZM4	1826963	ProSite_1798	-
ZM4	1826965	ProSite_1799	-
ZM4	1827023	ProSite_1800	-
ZM4	1827058	ProSite_1801	-
ZM4	1827070	ProSite_1802	-
ZM4	1827091	ProSite_1803	-
ZM4	1827092	ProSite_1804	-
ZM4	1839985	ProSite_1805	-
ZM4	1839986	ProSite_1806	-
ZM4	1842754	ProSite_1807	+
ZM4	1842810	ProSite_1808	+
ZM4	1842830	ProSite_1809	+
ZM4	1842831	ProSite_1810	+
ZM4	1842884	ProSite_1811	+
ZM4	1842960	ProSite_1812	+
ZM4	1843035	ProSite_1813	+
ZM4	1843060	ProSite_1814	+
ZM4	1843120	ProSite_1815	+
ZM4	1843121	ProSite_1816	+
ZM4	1843122	ProSite_1817	+
ZM4	1843229	ProSite_1818	+
ZM4	1843296	ProSite_1819	+
ZM4	1843381	ProSite_1820	+
ZM4	1843495	ProSite_1821	+
ZM4	1843564	ProSite_1822	+
ZM4	1843622	ProSite_1823	+
ZM4	1843680	ProSite_1824	+
ZM4	1843724	ProSite_1825	+
ZM4	1843726	ProSite_1826	+
ZM4	1843787	ProSite_1827	+
ZM4	1843861	ProSite_1828	+
ZM4	1843890	ProSite_1829	+
ZM4	1843891	ProSite_1830	+
ZM4	1844096	ProSite_1831	+
ZM4	1844255	ProSite_1832	+
ZM4	1844482	ProSite_1833	+
ZM4	1846503	ProSite_1834	+
ZM4	1906740	ProSite_1835	+
ZM4	1925643	ProSite_1836	-
ZM4	1927135	ProSite_1837	-
ZM4	1927688	ProSite_1838	-
ZM4	1934630	ProSite_1839	+
ZM4	1934648	ProSite_1840	+
ZM4	1934649	ProSite_1841	+
ZM4	1941252	ProSite_1842	-
ZM4	1941253	ProSite_1843	-
ZM4	1941271	ProSite_1844	-
ZM4	1949418	ProSite_1845	-
ZM4	1950243	ProSite_1846	+
ZM4	1950244	ProSite_1847	+
ZM4	1950284	ProSite_1848	+
ZM4	1950285	ProSite_1849	+
ZM4	1952020	ProSite_1850	-
ZM4	1952402	ProSite_1851	-
ZM4	1952457	ProSite_1852	-
ZM4	1952663	ProSite_1853	-
ZM4	1952717	ProSite_1854	-
ZM4	1952760	ProSite_1855	-
ZM4	1952829	ProSite_1856	-
ZM4	1953022	ProSite_1857	-
ZM4	1953023	ProSite_1858	-
ZM4	1958474	ProSite_1859	-
ZM4	1963113	ProSite_1860	+
ZM4	1963202	ProSite_1861	+
ZM4	1963203	ProSite_1862	+
ZM4	1963299	ProSite_1863	+
ZM4	1963407	ProSite_1864	+
ZM4	1963455	ProSite_1865	+
ZM4	1963479	ProSite_1866	+
ZM4	1963548	ProSite_1867	+
ZM4	1963549	ProSite_1868	+
ZM4	1963572	ProSite_1869	+
ZM4	1963729	ProSite_1870	+
ZM4	1963730	ProSite_1871	+
ZM4	1963731	ProSite_1872	+
ZM4	1984409	ProSite_1873	+
ZM4	1984456	ProSite_1874	+
ZM4	1984457	ProSite_1875	+
ZM4	1984493	ProSite_1876	+
ZM4	1984537	ProSite_1877	+
ZM4	1984610	ProSite_1878	+
ZM4	1984693	ProSite_1879	+
ZM4	1984717	ProSite_1880	+
ZM4	1984740	ProSite_1881	+
ZM4	1984825	ProSite_1882	+
ZM4	1984913	ProSite_1883	+
ZM4	1984914	ProSite_1884	+
ZM4	1984972	ProSite_1885	+
ZM4	1985010	ProSite_1886	+
ZM4	1985015	ProSite_1887	+
ZM4	1985022	ProSite_1888	+
ZM4	1985167	ProSite_1889	+
ZM4	1985193	ProSite_1890	+
ZM4	1985194	ProSite_1891	+
ZM4	1985195	ProSite_1892	+
ZM4	1985196	ProSite_1893	+
ZM4	1985266	ProSite_1894	+
ZM4	1985267	ProSite_1895	+
ZM4	1985320	ProSite_1896	+
ZM4	1985402	ProSite_1897	+
ZM4	1985445	ProSite_1898	+
ZM4	1985462	ProSite_1899	+
ZM4	1985478	ProSite_1900	+
ZM4	1985507	ProSite_1901	+
ZM4	1985610	ProSite_1902	+
ZM4	1985632	ProSite_1903	+
ZM4	1985633	ProSite_1904	+
ZM4	1985634	ProSite_1905	+
ZM4	1985721	ProSite_1906	+
ZM4	1985836	ProSite_1907	+
ZM4	1985837	ProSite_1908	+
ZM4	1985865	ProSite_1909	+
ZM4	1985903	ProSite_1910	+
ZM4	1985904	ProSite_1911	+
ZM4	1985953	ProSite_1912	+
ZM4	1985955	ProSite_1913	+
ZM4	1985993	ProSite_1914	+
ZM4	1986048	ProSite_1915	+
ZM4	1986091	ProSite_1916	+
ZM4	1986092	ProSite_1917	+
ZM4	1986111	ProSite_1918	+
ZM4	1986177	ProSite_1919	+
ZM4	1986178	ProSite_1920	+
ZM4	1986229	ProSite_1921	+
ZM4	1986266	ProSite_1922	+
ZM4	1986279	ProSite_1923	+
ZM4	1986280	ProSite_1924	+
ZM4	1986354	ProSite_1925	+
ZM4	1986361	ProSite_1926	+
ZM4	1986398	ProSite_1927	+
ZM4	1986399	ProSite_1928	+
pZM32	11023	ProSite_1929	-
pZM32	11089	ProSite_1930	-
pZM32	11236	ProSite_1931	-
pZM32	11340	ProSite_1932	-
pZM32	11341	ProSite_1933	-
pZM32	14102	ProSite_1934	-
pZM32	14103	ProSite_1935	-
pZM32	20458	ProSite_1936	+
pZM32	20459	ProSite_1937	+
pZM32	20668	ProSite_1938	+
pZM32	20732	ProSite_1939	+
pZM32	20824	ProSite_1940	+
pZM33	476	ProSite_1941	+
pZM33	2564	ProSite_1942	+
pZM33	17672	ProSite_1943	-
pZM33	27939	ProSite_1944	+
pZM33	27974	ProSite_1945	+
pZM33	28387	ProSite_1946	+
pZM33	30783	ProSite_1947	+
pZM33	30784	ProSite_1948	+
pZM33	30835	ProSite_1949	+
pZM33	31003	ProSite_1950	+
pZM33	31199	ProSite_1951	+
pZM33	31445	ProSite_1952	+
pZM33	32910	ProSite_1953	-
pZM36	23658	ProSite_1954	-

## Sheet: TTS_list
Sequence	Position	Name	Strand	A	B	C	D	E	F	PreTerm	Location_class
ZM4	3657	TERM_0001	-	-	-	-	-	1	-	PreTerm_4	b
ZM4	3767	TERM_0002	+	-	1	-	1	-	1	-	d2
ZM4	8304	TERM_0003	-	-	-	-	-	1	-	PreTerm_7r	a1
ZM4	8308	TERM_0004	-	-	-	-	-	1	-	PreTerm_7r	a1
ZM4	8309	TERM_0005	-	-	-	-	-	1	-	PreTerm_7r	a1
ZM4	8909	TERM_0006	-	-	-	-	-	1	-	-	d1
ZM4	8913	TERM_0007	-	-	-	-	-	1	1	-	d1
ZM4	9208	TERM_0008	-	-	-	-	-	1	-	-	d1
ZM4	9576	TERM_0009	-	-	-	-	-	1	-	-	d1
ZM4	11116	TERM_0010	-	-	-	-	-	1	-	-	d1
ZM4	12569	TERM_0011	-	-	-	-	-	1	1	-	d1
ZM4	12572	TERM_0012	-	-	-	-	-	1	-	-	d1
ZM4	12619	TERM_0013	-	-	-	-	-	1	-	-	d1
ZM4	14730	TERM_0014	+	-	-	-	-	-	1	-	d2
ZM4	17482	TERM_0015	+	-	-	-	-	-	1	-	c
ZM4	17889	TERM_0016	+	-	-	-	-	1	1	-	c
ZM4	17895	TERM_0017	+	-	-	-	-	-	1	-	c
ZM4	18156	TERM_0018	+	-	-	-	-	1	-	-	c
ZM4	18417	TERM_0019	+	-	-	-	-	1	-	-	a1
ZM4	18574	TERM_0020	+	-	-	-	-	1	-	-	a1
ZM4	18995	TERM_0021	+	-	-	-	-	-	1	-	a1
ZM4	19059	TERM_0022	+	-	-	-	-	-	1	-	a1
ZM4	19060	TERM_0023	+	-	-	-	-	1	-	-	a1
ZM4	19081	TERM_0024	+	-	-	-	-	-	1	-	a1
ZM4	19082	TERM_0025	+	-	1	-	1	1	1	-	a1
ZM4	19083	TERM_0026	+	-	-	-	-	1	1	-	a1
ZM4	20519	TERM_0027	+	-	-	1	-	-	-	-	a1
ZM4	20520	TERM_0028	+	1	-	1	-	1	1	-	a1
ZM4	38560	TERM_0029	-	-	-	-	-	1	-	-	d2
ZM4	38561	TERM_0030	-	-	-	-	-	1	-	-	d2
ZM4	38562	TERM_0031	-	-	-	-	-	-	1	-	d2
ZM4	39379	TERM_0032	-	-	1	-	-	-	-	-	d1
ZM4	39462	TERM_0033	-	-	1	-	1	-	1	PreTerm_31	a1
ZM4	39464	TERM_0034	-	-	1	-	-	-	-	PreTerm_31	a1
ZM4	39533	TERM_0035	-	-	-	-	1	1	1	PreTerm_32r	a1
ZM4	39534	TERM_0036	-	-	1	-	1	-	1	PreTerm_32r	a1
ZM4	39535	TERM_0037	-	-	1	-	-	-	1	PreTerm_32r	a1
ZM4	39536	TERM_0038	-	-	1	-	-	-	-	PreTerm_32r	a1
ZM4	39537	TERM_0039	-	-	1	-	-	-	1	PreTerm_32r	a1
ZM4	39538	TERM_0040	-	-	1	-	-	-	-	PreTerm_32r	a1
ZM4	39555	TERM_0041	-	-	1	-	-	-	-	-	a1
ZM4	39563	TERM_0042	-	-	1	-	-	-	-	-	a1
ZM4	39566	TERM_0043	-	-	1	-	-	-	1	-	a1
ZM4	39594	TERM_0044	-	-	1	-	-	-	-	-	a1
ZM4	39685	TERM_0045	-	-	1	-	-	-	-	-	d1
ZM4	39814	TERM_0046	-	-	1	-	1	1	-	-	d1
ZM4	39815	TERM_0047	-	-	1	-	-	-	-	-	d1
ZM4	39816	TERM_0048	-	-	1	-	-	1	-	-	d1
ZM4	39817	TERM_0049	-	-	1	-	-	-	-	-	d1
ZM4	39942	TERM_0050	-	-	1	-	-	-	-	-	d1
ZM4	40050	TERM_0051	-	-	1	-	-	-	-	-	d1
ZM4	40051	TERM_0052	-	-	1	-	-	-	-	-	d1
ZM4	40056	TERM_0053	-	-	1	-	-	-	-	-	d1
ZM4	40063	TERM_0054	-	-	1	-	-	-	-	-	d1
ZM4	40081	TERM_0055	-	-	1	-	-	-	-	-	d1
ZM4	40099	TERM_0056	-	-	1	-	-	-	-	-	d1
ZM4	40171	TERM_0057	-	-	1	-	-	-	-	-	d1
ZM4	49933	TERM_0058	-	-	-	-	-	1	-	PreTerm_45	b
ZM4	49934	TERM_0059	-	-	-	-	-	1	-	PreTerm_45	b
ZM4	49935	TERM_0060	-	-	-	-	-	1	1	PreTerm_45	b
ZM4	49952	TERM_0061	-	-	-	-	-	1	-	-	b
ZM4	50600	TERM_0062	-	-	-	-	-	1	-	-	d1
ZM4	81712	TERM_0063	-	-	1	-	-	-	-	PreTerm_70	a1
ZM4	84873	TERM_0064	-	1	-	-	-	-	-	PreTerm_74	b
ZM4	84874	TERM_0065	-	1	1	-	-	-	-	PreTerm_74	b
ZM4	84875	TERM_0066	-	-	1	-	-	-	-	PreTerm_74	b
ZM4	84893	TERM_0067	-	-	1	-	-	-	-	-	b
ZM4	84894	TERM_0068	-	-	1	-	-	-	-	-	b
ZM4	84942	TERM_0069	-	-	1	-	-	-	-	-	b
ZM4	93738	TERM_0070	+	-	-	1	-	-	1	PreTerm_82	b
ZM4	104199	TERM_0071	+	-	-	-	-	1	-	-	a1
ZM4	104200	TERM_0072	+	-	-	-	-	1	-	-	a1
ZM4	104372	TERM_0073	+	-	-	-	-	1	1	-	a1
ZM4	104373	TERM_0074	+	-	-	-	-	1	1	-	a1
ZM4	106217	TERM_0075	+	-	-	-	-	1	1	PreTerm_89	a1
ZM4	106218	TERM_0076	+	-	-	1	-	1	1	PreTerm_89	a1
ZM4	110614	TERM_0077	+	-	1	-	1	-	-	-	a1
ZM4	110884	TERM_0078	+	-	1	-	-	1	-	-	b
ZM4	110900	TERM_0079	+	-	1	-	1	-	1	PreTerm_93	b
ZM4	110901	TERM_0080	+	-	1	-	-	-	1	PreTerm_93	b
ZM4	110902	TERM_0081	+	-	1	-	-	1	1	PreTerm_93	b
ZM4	110903	TERM_0082	+	-	-	-	-	1	1	PreTerm_93	b
ZM4	110904	TERM_0083	+	-	-	-	-	1	1	PreTerm_93	b
ZM4	113978	TERM_0084	-	-	1	-	-	-	-	-	a1
ZM4	125131	TERM_0085	+	-	1	-	-	-	1	PreTerm_103	a1
ZM4	138992	TERM_0086	-	1	1	1	1	1	1	PreTerm_114	a1
ZM4	138993	TERM_0087	-	-	1	-	1	-	1	PreTerm_114	a1
ZM4	138994	TERM_0088	-	-	-	-	-	1	-	PreTerm_114	a1
ZM4	139012	TERM_0089	-	1	1	1	1	1	1	-	a1
ZM4	139013	TERM_0090	-	1	1	-	-	-	-	-	a1
ZM4	139014	TERM_0091	-	-	1	-	-	-	-	-	a1
ZM4	139052	TERM_0092	-	1	1	1	1	1	1	-	d1
ZM4	139053	TERM_0093	-	1	1	1	1	1	1	-	c
ZM4	139389	TERM_0094	-	-	1	-	-	-	-	-	c
ZM4	139409	TERM_0095	-	-	1	-	-	-	-	-	c
ZM4	139693	TERM_0096	-	1	-	-	-	-	-	-	c
ZM4	139743	TERM_0097	-	1	1	1	-	-	-	-	c
ZM4	139759	TERM_0098	-	-	1	-	-	-	-	-	c
ZM4	139814	TERM_0099	-	1	-	-	-	-	-	-	c
ZM4	139815	TERM_0100	-	1	1	-	-	1	1	-	c
ZM4	139816	TERM_0101	-	1	1	1	1	1	1	-	c
ZM4	140064	TERM_0102	-	1	1	1	-	-	-	-	c
ZM4	140125	TERM_0103	-	-	1	-	-	-	-	-	c
ZM4	140126	TERM_0104	-	1	-	-	-	-	-	-	c
ZM4	140127	TERM_0105	-	-	1	-	-	-	-	-	c
ZM4	140236	TERM_0106	-	-	1	-	-	-	-	-	c
ZM4	140311	TERM_0107	-	-	-	-	-	-	1	-	c
ZM4	140317	TERM_0108	-	1	-	-	1	-	-	-	c
ZM4	140342	TERM_0109	-	-	-	-	1	-	-	-	c
ZM4	140344	TERM_0110	-	-	1	-	-	-	-	-	c
ZM4	140345	TERM_0111	-	-	1	-	-	-	-	-	c
ZM4	140401	TERM_0112	-	-	-	-	1	-	-	-	c
ZM4	140415	TERM_0113	-	-	1	-	-	-	-	-	c
ZM4	140490	TERM_0114	-	-	1	-	-	-	-	-	c
ZM4	142444	TERM_0115	+	1	-	1	-	1	-	-	a1
ZM4	142448	TERM_0116	+	-	-	1	-	1	-	-	a1
ZM4	143473	TERM_0117	-	-	-	1	-	1	-	-	b
ZM4	143474	TERM_0118	-	-	-	1	-	-	-	-	b
ZM4	144029	TERM_0119	-	-	1	-	-	-	-	PreTerm_116	a1
ZM4	144030	TERM_0120	-	-	1	-	-	-	-	PreTerm_116	a1
ZM4	150407	TERM_0121	+	-	-	-	-	-	1	-	a1
ZM4	151002	TERM_0122	+	-	-	-	1	-	-	-	a1
ZM4	151106	TERM_0123	+	-	-	-	-	-	1	-	a1
ZM4	151107	TERM_0124	+	-	1	-	-	-	-	-	a1
ZM4	151312	TERM_0125	+	-	-	-	-	-	1	-	a1
ZM4	151350	TERM_0126	+	-	1	-	-	-	-	-	b
ZM4	151351	TERM_0127	+	-	1	-	-	-	-	-	b
ZM4	151365	TERM_0128	+	-	1	-	-	-	1	-	b
ZM4	151366	TERM_0129	+	-	1	-	1	1	1	-	b
ZM4	151367	TERM_0130	+	-	1	-	-	1	1	-	b
ZM4	151385	TERM_0131	+	-	1	-	1	-	1	PreTerm_120	b
ZM4	151386	TERM_0132	+	-	-	-	1	-	1	PreTerm_120	b
ZM4	153167	TERM_0133	-	1	-	1	-	1	1	PreTerm_123	a1
ZM4	153168	TERM_0134	-	-	-	-	-	1	1	PreTerm_123	a1
ZM4	153169	TERM_0135	-	-	-	-	-	-	1	PreTerm_123	a1
ZM4	157728	TERM_0136	+	-	-	1	-	1	-	-	a2
ZM4	157729	TERM_0137	+	-	-	1	-	1	-	-	a2
ZM4	159475	TERM_0138	+	1	-	-	-	-	-	-	a2
ZM4	159699	TERM_0139	+	-	1	-	-	-	-	PreTerm_126	a2
ZM4	159700	TERM_0140	+	1	1	1	1	1	1	PreTerm_126	a2
ZM4	159970	TERM_0141	-	-	-	-	-	-	1	-	a1
ZM4	159971	TERM_0142	-	1	1	1	1	1	1	-	a1
ZM4	159972	TERM_0143	-	1	1	1	1	1	1	-	a1
ZM4	163511	TERM_0144	+	-	-	-	-	1	-	-	c
ZM4	163786	TERM_0145	+	-	-	-	-	1	1	-	c
ZM4	163787	TERM_0146	+	-	-	-	-	-	1	-	c
ZM4	163841	TERM_0147	+	-	1	-	-	-	-	-	a1
ZM4	163921	TERM_0148	+	-	1	-	-	-	-	-	a1
ZM4	163922	TERM_0149	+	-	1	-	-	-	-	-	a1
ZM4	163938	TERM_0150	+	-	1	-	-	-	-	-	a1
ZM4	164209	TERM_0151	+	-	1	-	-	-	-	-	a1
ZM4	164368	TERM_0152	+	-	1	-	-	-	-	-	a1
ZM4	164370	TERM_0153	+	1	-	-	-	-	-	-	a1
ZM4	164571	TERM_0154	+	-	1	-	-	-	-	-	a1
ZM4	164668	TERM_0155	+	-	1	-	-	-	1	-	a1
ZM4	164819	TERM_0156	+	-	-	-	1	-	-	-	a1
ZM4	164888	TERM_0157	+	1	-	-	-	1	1	-	a1
ZM4	164959	TERM_0158	+	1	1	1	1	1	1	-	a1
ZM4	164960	TERM_0159	+	1	1	1	1	1	1	-	a1
ZM4	164961	TERM_0160	+	1	-	1	1	1	1	-	a1
ZM4	165028	TERM_0161	+	1	1	-	-	1	-	-	a1
ZM4	165273	TERM_0162	+	-	1	-	-	-	-	-	a1
ZM4	165282	TERM_0163	+	-	1	-	-	-	-	-	a1
ZM4	165535	TERM_0164	+	-	1	-	-	-	-	-	a1
ZM4	165915	TERM_0165	+	1	-	-	-	-	-	-	a1
ZM4	165957	TERM_0166	+	1	1	1	1	1	-	-	a1
ZM4	166258	TERM_0167	+	-	1	-	-	-	-	-	a1
ZM4	166347	TERM_0168	+	-	1	-	-	-	-	PreTerm_132	a1
ZM4	166348	TERM_0169	+	-	1	-	1	-	-	PreTerm_132	a1
ZM4	166349	TERM_0170	+	-	1	1	1	1	1	PreTerm_132	a1
ZM4	166350	TERM_0171	+	1	1	1	1	1	1	PreTerm_132	a1
ZM4	166351	TERM_0172	+	1	-	1	1	1	1	PreTerm_132	a1
ZM4	166352	TERM_0173	+	1	-	-	-	-	-	PreTerm_132	a1
ZM4	168087	TERM_0174	-	1	-	1	-	1	1	-	b
ZM4	168088	TERM_0175	-	1	-	1	-	1	1	-	b
ZM4	169037	TERM_0176	-	-	-	-	-	1	1	-	d1
ZM4	171128	TERM_0177	+	-	1	-	-	-	-	PreTerm_136	b
ZM4	171129	TERM_0178	+	-	1	-	-	1	-	PreTerm_136	b
ZM4	171130	TERM_0179	+	1	-	1	-	1	-	PreTerm_136	b
ZM4	171299	TERM_0180	-	-	-	-	-	1	-	PreTerm_137	b
ZM4	171300	TERM_0181	-	-	-	-	-	1	-	PreTerm_137	b
ZM4	173866	TERM_0182	+	-	-	1	-	1	-	-	d1
ZM4	173872	TERM_0183	+	-	-	-	-	-	1	-	d1
ZM4	173950	TERM_0184	+	1	-	1	-	-	1	-	d1
ZM4	173991	TERM_0185	+	-	1	-	-	-	-	-	a1
ZM4	174012	TERM_0186	+	1	1	1	1	1	1	-	a1
ZM4	174055	TERM_0187	+	1	1	1	1	1	1	-	a1
ZM4	174071	TERM_0188	+	-	1	-	-	-	-	PreTerm_139	a1
ZM4	174072	TERM_0189	+	-	1	-	1	-	-	PreTerm_139	a1
ZM4	174073	TERM_0190	+	1	1	-	1	-	1	PreTerm_139	a1
ZM4	174074	TERM_0191	+	1	1	1	1	1	1	PreTerm_139	a1
ZM4	174075	TERM_0192	+	1	-	1	1	1	1	PreTerm_139	a1
ZM4	199115	TERM_0193	+	1	-	-	-	1	-	PreTerm_164	b
ZM4	199116	TERM_0194	+	-	-	1	-	-	1	PreTerm_164	b
ZM4	203435	TERM_0195	-	-	-	-	-	-	1	-	a1
ZM4	203436	TERM_0196	-	-	-	-	1	1	1	-	a1
ZM4	203437	TERM_0197	-	-	1	1	1	1	1	-	a1
ZM4	203442	TERM_0198	-	-	1	-	-	-	-	-	a1
ZM4	203495	TERM_0199	-	-	-	-	-	-	1	-	d1
ZM4	203737	TERM_0200	-	-	-	-	-	-	1	-	d1
ZM4	204045	TERM_0201	-	-	-	-	-	1	1	-	d1
ZM4	204046	TERM_0202	-	-	-	-	-	-	1	-	d1
ZM4	204135	TERM_0203	-	-	-	-	-	-	1	-	a1
ZM4	204164	TERM_0204	-	-	-	-	-	1	1	-	a1
ZM4	204165	TERM_0205	-	-	-	-	-	1	1	-	a1
ZM4	204183	TERM_0206	-	1	-	1	-	1	-	PreTerm_170	a1
ZM4	204184	TERM_0207	-	1	-	1	-	1	-	PreTerm_170	a1
ZM4	204185	TERM_0208	-	1	-	1	-	1	-	PreTerm_170	a1
ZM4	204186	TERM_0209	-	-	-	-	1	-	-	PreTerm_170	a1
ZM4	204187	TERM_0210	-	-	-	1	1	1	-	PreTerm_170	a1
ZM4	204188	TERM_0211	-	-	-	-	1	-	-	PreTerm_170	a1
ZM4	204241	TERM_0212	-	1	-	1	-	1	1	PreTerm_172	a1
ZM4	204242	TERM_0213	-	-	-	1	1	1	1	PreTerm_172	a1
ZM4	204243	TERM_0214	-	1	1	1	1	1	1	PreTerm_172	a1
ZM4	204244	TERM_0215	-	-	-	-	1	-	-	PreTerm_172	a1
ZM4	204278	TERM_0216	-	1	-	1	-	1	-	-	a1
ZM4	204305	TERM_0217	-	1	-	1	1	1	1	-	d1
ZM4	204460	TERM_0218	-	-	-	-	-	-	1	-	d1
ZM4	204469	TERM_0219	-	-	-	-	-	-	1	-	d1
ZM4	204542	TERM_0220	-	-	-	-	-	1	-	-	d1
ZM4	204585	TERM_0221	-	1	-	-	-	1	-	-	a1
ZM4	204638	TERM_0222	-	-	-	1	-	1	-	-	a1
ZM4	204817	TERM_0223	-	1	-	-	-	-	-	-	d1
ZM4	204925	TERM_0224	-	-	-	-	-	1	-	-	d1
ZM4	204926	TERM_0225	-	-	-	1	-	-	-	-	d1
ZM4	204960	TERM_0226	-	1	-	-	-	1	-	-	d1
ZM4	216806	TERM_0227	+	-	-	1	1	-	-	-	a1
ZM4	216807	TERM_0228	+	1	-	1	-	1	-	-	a1
ZM4	216808	TERM_0229	+	-	-	1	-	-	-	-	a1
ZM4	217669	TERM_0230	+	1	-	1	1	1	1	-	a1
ZM4	217686	TERM_0231	+	-	-	-	-	-	1	PreTerm_187	a1
ZM4	228819	TERM_0232	+	-	1	-	-	-	1	PreTerm_191	b
ZM4	228820	TERM_0233	+	-	-	-	-	-	1	PreTerm_191	b
ZM4	228822	TERM_0234	+	-	-	-	-	-	1	PreTerm_191	b
ZM4	230638	TERM_0235	-	-	1	-	-	1	1	PreTerm_195	a1
ZM4	230796	TERM_0236	-	-	1	-	-	-	1	-	c
ZM4	233991	TERM_0237	+	-	-	-	-	1	-	PreTerm_197	a1
ZM4	234223	TERM_0238	+	-	-	1	-	-	-	-	a1
ZM4	234224	TERM_0239	+	-	-	1	-	-	-	-	a1
ZM4	234354	TERM_0240	+	1	-	-	-	-	-	-	a1
ZM4	234786	TERM_0241	+	1	1	1	-	-	-	-	a1
ZM4	234881	TERM_0242	+	-	1	-	-	-	-	-	a1
ZM4	234927	TERM_0243	+	1	1	1	-	1	-	-	a1
ZM4	235026	TERM_0244	+	1	-	1	-	-	-	-	a1
ZM4	235694	TERM_0245	+	-	-	-	-	1	-	-	a1
ZM4	235787	TERM_0246	+	1	-	-	-	-	-	-	a1
ZM4	236230	TERM_0247	+	1	1	-	-	1	-	-	a1
ZM4	236379	TERM_0248	+	1	1	-	-	1	-	-	a1
ZM4	236574	TERM_0249	+	-	-	1	-	-	-	-	a1
ZM4	236751	TERM_0250	+	1	-	-	-	-	-	-	a1
ZM4	236800	TERM_0251	+	-	-	1	-	-	-	-	a1
ZM4	237436	TERM_0252	+	-	1	-	-	-	-	-	a1
ZM4	237613	TERM_0253	+	1	-	-	-	-	-	-	a1
ZM4	237808	TERM_0254	+	-	1	-	-	-	-	-	a1
ZM4	237922	TERM_0255	+	1	1	1	-	1	-	-	a1
ZM4	237975	TERM_0256	+	-	1	-	-	-	-	-	a1
ZM4	238063	TERM_0257	+	-	1	-	-	-	-	-	a1
ZM4	238191	TERM_0258	+	1	1	-	-	1	-	-	a1
ZM4	238258	TERM_0259	+	1	-	-	-	-	-	-	a1
ZM4	238347	TERM_0260	+	-	-	-	-	1	-	-	a1
ZM4	238348	TERM_0261	+	1	1	-	-	1	1	-	a1
ZM4	238354	TERM_0262	+	1	1	1	-	-	1	-	a1
ZM4	238408	TERM_0263	+	1	1	-	-	-	-	-	a1
ZM4	238411	TERM_0264	+	-	1	-	-	-	-	-	a1
ZM4	238466	TERM_0265	+	1	1	-	-	-	-	-	a1
ZM4	238808	TERM_0266	+	-	1	-	1	-	1	PreTerm_200r	a1
ZM4	238809	TERM_0267	+	-	1	1	1	1	1	PreTerm_200r	a1
ZM4	238810	TERM_0268	+	-	-	1	1	1	-	PreTerm_200r	a1
ZM4	239146	TERM_0269	+	1	-	-	-	-	-	-	b
ZM4	239163	TERM_0270	+	-	1	-	1	-	1	PreTerm_204	b
ZM4	239165	TERM_0271	+	-	1	-	1	-	-	PreTerm_204	b
ZM4	239166	TERM_0272	+	1	-	1	-	-	-	PreTerm_204	b
ZM4	239167	TERM_0273	+	1	-	1	-	1	1	PreTerm_204	b
ZM4	240531	TERM_0274	-	1	1	1	1	1	1	PreTerm_207	a1
ZM4	240532	TERM_0275	-	1	1	1	1	1	1	PreTerm_207	a1
ZM4	240533	TERM_0276	-	1	1	1	1	1	-	PreTerm_207	a1
ZM4	240549	TERM_0277	-	1	-	-	1	-	-	-	a1
ZM4	240550	TERM_0278	-	1	-	-	-	-	-	-	a1
ZM4	240829	TERM_0279	-	1	-	1	-	-	-	-	c
ZM4	240978	TERM_0280	-	-	-	-	-	1	-	-	c
ZM4	243319	TERM_0281	+	-	-	-	-	1	-	PreTerm_210	a1
ZM4	243512	TERM_0282	+	-	-	-	1	-	-	-	a1
ZM4	243710	TERM_0283	+	-	-	1	-	1	-	-	a1
ZM4	243821	TERM_0284	+	-	-	-	1	-	1	-	b
ZM4	243822	TERM_0285	+	1	-	-	1	1	1	-	b
ZM4	243823	TERM_0286	+	-	-	-	1	1	1	-	b
ZM4	243825	TERM_0287	+	1	-	1	-	1	-	-	b
ZM4	243826	TERM_0288	+	1	-	1	-	-	-	-	b
ZM4	244716	TERM_0289	+	-	-	-	-	1	-	-	d1
ZM4	244887	TERM_0290	+	1	-	-	-	1	1	PreTerm_211	a1
ZM4	244888	TERM_0291	+	1	-	1	-	1	1	PreTerm_211	a1
ZM4	244890	TERM_0292	+	1	-	-	-	1	-	PreTerm_211	a1
ZM4	260914	TERM_0293	+	1	-	1	-	1	-	PreTerm_215	a1
ZM4	260915	TERM_0294	+	-	-	1	-	-	-	PreTerm_215	a1
ZM4	260916	TERM_0295	+	-	-	-	-	1	-	PreTerm_215	a1
ZM4	280302	TERM_0296	+	1	1	1	-	1	-	PreTerm_222	b
ZM4	285328	TERM_0297	+	-	-	1	-	-	-	-	c
ZM4	285393	TERM_0298	+	1	-	-	-	-	-	-	c
ZM4	285466	TERM_0299	+	-	-	-	-	1	-	-	c
ZM4	285713	TERM_0300	+	-	-	-	-	1	-	-	c
ZM4	285796	TERM_0301	+	-	-	1	-	1	-	-	c
ZM4	285854	TERM_0302	+	1	1	1	1	1	1	PreTerm_229	b
ZM4	285855	TERM_0303	+	1	1	1	1	1	1	PreTerm_229	b
ZM4	285856	TERM_0304	+	1	-	1	1	1	1	PreTerm_229	b
ZM4	292924	TERM_0305	-	-	-	-	1	1	1	PreTerm_237	b
ZM4	292925	TERM_0306	-	-	1	-	1	1	1	PreTerm_237	b
ZM4	292926	TERM_0307	-	-	-	-	-	-	1	-	b
ZM4	299792	TERM_0308	-	1	-	1	-	1	1	PreTerm_246r	a1
ZM4	299793	TERM_0309	-	-	-	-	-	1	-	PreTerm_246r	a1
ZM4	299794	TERM_0310	-	1	1	1	1	1	1	PreTerm_246r	a1
ZM4	299795	TERM_0311	-	-	-	-	1	-	-	PreTerm_246r	a1
ZM4	299797	TERM_0312	-	-	1	-	-	-	-	PreTerm_246r	a1
ZM4	299822	TERM_0313	-	1	1	-	-	-	-	-	a1
ZM4	299823	TERM_0314	-	1	1	-	-	-	-	-	a1
ZM4	299889	TERM_0315	-	1	-	1	1	1	1	-	d1
ZM4	299892	TERM_0316	-	-	-	1	-	-	1	-	d1
ZM4	299942	TERM_0317	-	1	-	-	-	-	-	-	d1
ZM4	299971	TERM_0318	-	-	-	-	-	-	1	-	d1
ZM4	300017	TERM_0319	-	-	-	1	-	1	-	-	d1
ZM4	300052	TERM_0320	-	1	-	1	-	-	-	-	d1
ZM4	300154	TERM_0321	-	-	1	-	-	-	-	-	c
ZM4	300169	TERM_0322	-	-	1	-	-	-	-	-	c
ZM4	300170	TERM_0323	-	-	1	-	-	-	-	-	c
ZM4	313622	TERM_0324	-	-	-	-	-	1	-	-	b
ZM4	313624	TERM_0325	-	-	-	-	-	-	1	-	b
ZM4	313674	TERM_0326	+	-	1	-	-	-	1	-	b
ZM4	313675	TERM_0327	+	-	-	-	-	-	1	-	b
ZM4	319066	TERM_0328	+	-	-	-	1	-	-	-	d1
ZM4	319432	TERM_0329	+	-	1	-	-	-	-	PreTerm_260	b
ZM4	319433	TERM_0330	+	-	-	-	1	-	-	PreTerm_260	b
ZM4	330436	TERM_0331	+	-	-	1	-	-	-	PreTerm_272	a1
ZM4	330981	TERM_0332	+	1	-	-	-	-	-	-	a1
ZM4	331081	TERM_0333	+	-	-	-	-	1	1	-	a1
ZM4	331462	TERM_0334	+	-	-	1	1	-	1	PreTerm_276	b
ZM4	331463	TERM_0335	+	1	-	-	1	1	1	PreTerm_276	b
ZM4	331464	TERM_0336	+	-	-	-	-	1	1	PreTerm_276	b
ZM4	335001	TERM_0337	+	-	-	-	-	1	-	-	a1
ZM4	335709	TERM_0338	+	-	1	-	-	-	1	PreTerm_279	a1
ZM4	335711	TERM_0339	+	-	-	-	-	-	1	PreTerm_279	a1
ZM4	341703	TERM_0340	+	1	-	-	-	-	-	-	a1
ZM4	343067	TERM_0341	+	-	1	-	-	-	-	PreTerm_291	a1
ZM4	343068	TERM_0342	+	1	-	-	-	-	-	PreTerm_291	a1
ZM4	343069	TERM_0343	+	1	-	-	-	-	-	PreTerm_291	a1
ZM4	344987	TERM_0344	+	-	-	-	-	1	-	-	a1
ZM4	345465	TERM_0345	+	-	-	1	-	1	-	-	a1
ZM4	357309	TERM_0346	+	-	-	-	-	-	1	PreTerm_301	c
ZM4	370999	TERM_0347	+	1	1	-	-	1	-	-	a1
ZM4	371000	TERM_0348	+	-	1	-	-	-	-	-	a1
ZM4	371071	TERM_0349	+	-	1	-	-	-	-	-	a1
ZM4	371136	TERM_0350	+	-	1	-	-	-	-	-	a1
ZM4	371195	TERM_0351	+	-	1	-	-	-	-	-	a1
ZM4	371196	TERM_0352	+	-	-	-	1	-	-	-	a1
ZM4	371250	TERM_0353	+	-	1	-	-	-	-	-	a1
ZM4	371303	TERM_0354	+	-	1	-	-	-	1	-	a1
ZM4	371675	TERM_0355	+	-	1	-	-	-	-	-	a1
ZM4	371679	TERM_0356	+	-	1	-	-	-	-	-	a1
ZM4	371859	TERM_0357	+	-	-	1	-	-	-	-	a1
ZM4	371947	TERM_0358	+	-	1	-	-	-	-	-	a1
ZM4	372086	TERM_0359	+	-	1	-	-	-	-	-	a1
ZM4	372162	TERM_0360	+	-	1	-	-	-	-	-	a1
ZM4	372416	TERM_0361	+	-	1	-	-	-	-	-	a1
ZM4	372503	TERM_0362	+	-	1	-	-	-	-	-	d1
ZM4	372545	TERM_0363	+	-	1	-	-	-	-	-	a1
ZM4	372629	TERM_0364	+	-	-	-	-	-	1	-	a1
ZM4	372630	TERM_0365	+	-	1	-	-	-	1	-	a1
ZM4	372631	TERM_0366	+	-	1	-	-	-	-	-	a1
ZM4	372632	TERM_0367	+	-	1	-	-	-	1	-	a1
ZM4	372633	TERM_0368	+	-	-	1	-	1	-	-	a1
ZM4	372634	TERM_0369	+	-	1	1	-	1	1	-	a1
ZM4	372709	TERM_0370	+	-	1	-	-	-	-	-	a1
ZM4	372765	TERM_0371	+	1	-	1	1	-	-	-	a1
ZM4	372979	TERM_0372	+	-	1	1	-	-	-	-	a1
ZM4	373114	TERM_0373	+	1	1	1	1	1	-	-	a1
ZM4	374167	TERM_0374	+	-	-	-	-	1	1	PreTerm_305r	a1
ZM4	374831	TERM_0375	+	1	1	1	-	-	1	-	a1
ZM4	374832	TERM_0376	+	1	-	1	-	1	1	-	a1
ZM4	374892	TERM_0377	+	1	-	-	-	-	-	-	a1
ZM4	374957	TERM_0378	+	1	1	1	-	1	1	-	a1
ZM4	374958	TERM_0379	+	-	1	-	-	1	-	-	a1
ZM4	375075	TERM_0380	+	-	-	-	-	1	-	-	a1
ZM4	375229	TERM_0381	+	1	-	-	-	-	-	-	a1
ZM4	375424	TERM_0382	+	-	-	1	-	-	-	-	a1
ZM4	375488	TERM_0383	+	1	-	-	-	-	-	-	a1
ZM4	375515	TERM_0384	+	-	1	1	-	-	-	-	a1
ZM4	375997	TERM_0385	+	-	1	-	-	-	1	-	a1
ZM4	375998	TERM_0386	+	-	1	1	1	1	1	-	a1
ZM4	376206	TERM_0387	+	-	-	1	-	-	-	-	a1
ZM4	376530	TERM_0388	+	-	-	-	-	1	-	-	a1
ZM4	377095	TERM_0389	+	1	1	1	1	1	1	PreTerm_310	b
ZM4	377096	TERM_0390	+	-	1	1	1	1	-	PreTerm_310	b
ZM4	377097	TERM_0391	+	1	1	1	1	1	1	PreTerm_310	b
ZM4	377098	TERM_0392	+	1	-	1	1	1	1	PreTerm_310	b
ZM4	377099	TERM_0393	+	1	-	1	-	-	-	PreTerm_310	b
ZM4	384743	TERM_0394	-	-	-	-	-	1	-	-	c
ZM4	407896	TERM_0395	+	-	-	-	-	-	1	-	a1
ZM4	409933	TERM_0396	+	-	-	-	-	1	-	-	a1
ZM4	410015	TERM_0397	+	-	-	-	-	1	1	-	a1
ZM4	410093	TERM_0398	+	-	1	-	-	-	1	PreTerm_332	b
ZM4	410094	TERM_0399	+	-	-	-	-	1	1	PreTerm_332	b
ZM4	410095	TERM_0400	+	-	-	-	-	1	1	PreTerm_332	b
ZM4	411952	TERM_0401	+	1	-	-	-	-	-	PreTerm_336	a1
ZM4	411953	TERM_0402	+	-	-	-	-	1	1	PreTerm_336	a1
ZM4	413107	TERM_0403	+	1	-	-	-	-	-	-	a1
ZM4	414091	TERM_0404	+	-	-	-	-	1	-	-	a1
ZM4	414288	TERM_0405	+	-	-	1	-	-	1	PreTerm_339	a1
ZM4	414289	TERM_0406	+	1	-	1	-	1	1	PreTerm_339	a1
ZM4	414469	TERM_0407	+	-	-	-	-	1	-	-	a1
ZM4	417196	TERM_0408	-	-	-	-	1	-	-	-	d2
ZM4	417197	TERM_0409	-	-	-	-	1	-	-	-	d2
ZM4	417198	TERM_0410	-	1	-	1	1	1	1	-	d2
ZM4	417240	TERM_0411	-	-	-	1	-	-	1	-	d2
ZM4	417241	TERM_0412	-	1	-	1	1	-	1	-	d2
ZM4	417242	TERM_0413	-	1	-	1	1	-	-	-	d2
ZM4	417271	TERM_0414	-	1	-	-	1	-	-	-	d2
ZM4	417289	TERM_0415	-	-	-	1	-	-	-	-	d2
ZM4	417341	TERM_0416	-	1	-	1	1	1	1	PreTerm_341	b
ZM4	417342	TERM_0417	-	-	1	-	1	1	-	PreTerm_341	b
ZM4	417343	TERM_0418	-	1	1	1	1	1	1	PreTerm_341	b
ZM4	417344	TERM_0419	-	-	1	-	-	-	1	PreTerm_341	b
ZM4	417358	TERM_0420	-	-	-	-	-	1	1	-	b
ZM4	417360	TERM_0421	-	-	-	-	-	1	1	-	b
ZM4	425577	TERM_0422	+	-	-	-	-	-	1	-	d1
ZM4	434192	TERM_0423	-	-	-	-	-	1	-	PreTerm_349	a1
ZM4	434998	TERM_0424	-	-	-	1	-	1	1	PreTerm_350	a1
ZM4	434999	TERM_0425	-	1	-	1	1	1	1	PreTerm_350	a1
ZM4	435000	TERM_0426	-	1	-	1	1	1	1	PreTerm_350	a1
ZM4	435001	TERM_0427	-	-	1	-	1	-	1	PreTerm_350	a1
ZM4	435002	TERM_0428	-	-	1	-	-	-	-	PreTerm_350	a1
ZM4	435093	TERM_0429	-	-	1	-	-	-	-	-	d1
ZM4	435094	TERM_0430	-	-	-	-	-	-	1	-	d1
ZM4	438962	TERM_0431	+	-	-	-	-	1	-	-	a1
ZM4	439625	TERM_0432	-	-	-	-	-	1	1	PreTerm_353	b
ZM4	439658	TERM_0433	+	-	1	-	-	-	-	PreTerm_352	b
ZM4	450627	TERM_0434	-	1	-	-	-	-	-	PreTerm_359	b
ZM4	457412	TERM_0435	+	-	-	-	1	-	-	-	a2
ZM4	457413	TERM_0436	+	-	-	-	1	-	-	-	a2
ZM4	457435	TERM_0437	+	1	1	1	1	1	1	PreTerm_363	a2
ZM4	457436	TERM_0438	+	1	1	1	1	1	1	PreTerm_363	a2
ZM4	457437	TERM_0439	+	1	1	1	1	1	1	PreTerm_363	a2
ZM4	457438	TERM_0440	+	1	-	-	-	1	1	PreTerm_363	a2
ZM4	461095	TERM_0441	+	1	-	-	-	-	-	-	c
ZM4	466960	TERM_0442	-	-	-	1	-	1	-	-	a1
ZM4	466961	TERM_0443	-	1	-	1	1	1	1	-	a1
ZM4	466962	TERM_0444	-	-	1	-	-	-	-	-	a1
ZM4	486185	TERM_0445	+	-	1	-	-	-	-	-	d1
ZM4	488070	TERM_0446	+	1	-	-	-	-	-	-	a1
ZM4	488199	TERM_0447	+	1	1	-	-	-	-	-	a1
ZM4	488313	TERM_0448	+	1	-	-	-	-	-	-	a1
ZM4	488732	TERM_0449	+	1	-	-	-	-	-	-	a1
ZM4	488863	TERM_0450	+	1	-	-	-	-	-	-	a1
ZM4	489291	TERM_0451	+	1	-	-	-	-	-	-	a1
ZM4	489490	TERM_0452	+	1	1	-	-	-	-	-	a1
ZM4	489732	TERM_0453	+	1	1	-	-	-	-	-	a1
ZM4	489793	TERM_0454	+	1	-	-	-	-	-	-	a1
ZM4	489794	TERM_0455	+	1	1	-	-	-	-	-	a1
ZM4	489906	TERM_0456	+	1	1	-	-	-	-	-	a1
ZM4	489925	TERM_0457	+	-	1	-	-	-	-	PreTerm_391	a1
ZM4	489926	TERM_0458	+	1	1	1	-	1	-	PreTerm_391	a1
ZM4	489927	TERM_0459	+	1	1	1	-	1	-	PreTerm_391	a1
ZM4	489928	TERM_0460	+	1	-	1	-	-	-	PreTerm_391	a1
ZM4	489929	TERM_0461	+	1	-	1	-	1	-	PreTerm_391	a1
ZM4	499918	TERM_0462	+	-	-	-	-	1	-	PreTerm_402	b
ZM4	505357	TERM_0463	-	-	-	-	-	-	1	-	d1
ZM4	515577	TERM_0464	+	1	-	-	-	1	-	-	a1
ZM4	515619	TERM_0465	+	-	-	1	-	-	-	-	a1
ZM4	515673	TERM_0466	+	-	-	-	-	1	-	-	a1
ZM4	515700	TERM_0467	+	-	-	-	-	1	-	-	a1
ZM4	515799	TERM_0468	+	-	-	-	-	1	-	-	a1
ZM4	515940	TERM_0469	+	-	-	-	-	-	1	-	a1
ZM4	516383	TERM_0470	+	1	-	1	-	-	-	-	a1
ZM4	516668	TERM_0471	+	-	-	1	-	-	-	-	a1
ZM4	516669	TERM_0472	+	1	-	1	-	1	-	-	a1
ZM4	516796	TERM_0473	+	1	-	-	-	-	-	-	a1
ZM4	516866	TERM_0474	+	1	-	-	-	-	-	-	a1
ZM4	516914	TERM_0475	+	-	-	-	-	1	-	-	a1
ZM4	516947	TERM_0476	+	1	-	-	-	-	-	-	a1
ZM4	517068	TERM_0477	+	1	-	1	-	1	-	-	a1
ZM4	517229	TERM_0478	+	1	-	-	-	1	-	-	a1
ZM4	517232	TERM_0479	+	1	-	-	-	1	-	-	a1
ZM4	517324	TERM_0480	+	-	-	-	-	1	-	-	a1
ZM4	517328	TERM_0481	+	1	-	1	-	-	-	-	a1
ZM4	517380	TERM_0482	+	1	-	1	-	-	-	-	a1
ZM4	517679	TERM_0483	+	-	-	-	-	1	-	-	a1
ZM4	517785	TERM_0484	+	-	-	1	-	-	-	-	a1
ZM4	518051	TERM_0485	+	1	-	-	-	-	-	-	a1
ZM4	518441	TERM_0486	+	-	-	-	-	1	-	-	a1
ZM4	518551	TERM_0487	+	1	-	-	-	1	-	-	a1
ZM4	518568	TERM_0488	+	-	-	1	-	1	1	-	a1
ZM4	518751	TERM_0489	+	-	-	1	-	-	-	-	a1
ZM4	518799	TERM_0490	+	1	1	1	1	-	-	-	a1
ZM4	518800	TERM_0491	+	1	1	1	1	-	1	-	a1
ZM4	518801	TERM_0492	+	1	-	1	-	-	-	-	a1
ZM4	519042	TERM_0493	+	1	-	-	-	-	-	-	a1
ZM4	519054	TERM_0494	+	-	-	1	-	-	-	-	a1
ZM4	519077	TERM_0495	+	-	-	1	-	-	-	-	a1
ZM4	519123	TERM_0496	+	1	-	-	-	-	-	-	a1
ZM4	519261	TERM_0497	+	-	-	-	-	1	-	-	a1
ZM4	519361	TERM_0498	+	-	-	-	-	1	-	-	a1
ZM4	519362	TERM_0499	+	1	-	-	-	-	-	-	a1
ZM4	519400	TERM_0500	+	-	-	-	-	1	-	-	a1
ZM4	519402	TERM_0501	+	1	1	1	1	1	1	-	a1
ZM4	519423	TERM_0502	+	1	-	-	-	-	-	-	a1
ZM4	519436	TERM_0503	+	1	1	1	-	-	-	-	a1
ZM4	519454	TERM_0504	+	-	-	1	-	-	-	-	a1
ZM4	519888	TERM_0505	+	1	-	1	1	1	-	-	a1
ZM4	520085	TERM_0506	+	-	1	-	-	-	-	PreTerm_419	a1
ZM4	520130	TERM_0507	+	1	1	1	1	1	1	-	a1
ZM4	520134	TERM_0508	+	1	1	1	1	1	1	-	a1
ZM4	520135	TERM_0509	+	1	1	1	1	1	1	-	a1
ZM4	520136	TERM_0510	+	-	-	1	-	1	-	-	a1
ZM4	520186	TERM_0511	+	1	-	-	-	1	-	-	a1
ZM4	520187	TERM_0512	+	-	-	1	-	-	-	-	a1
ZM4	520202	TERM_0513	+	1	-	1	-	1	-	-	a1
ZM4	520286	TERM_0514	+	1	-	1	-	1	-	-	a1
ZM4	520309	TERM_0515	+	1	-	1	-	-	-	-	a1
ZM4	520364	TERM_0516	+	1	-	1	-	1	-	-	a1
ZM4	520416	TERM_0517	+	-	-	-	-	1	-	-	a1
ZM4	520642	TERM_0518	+	-	-	-	-	1	1	-	a1
ZM4	520644	TERM_0519	+	1	1	1	1	1	-	-	a1
ZM4	520645	TERM_0520	+	1	-	-	-	-	-	-	a1
ZM4	520733	TERM_0521	+	1	-	1	1	-	-	PreTerm_420	a1
ZM4	520734	TERM_0522	+	1	-	1	-	-	-	PreTerm_420	a1
ZM4	520735	TERM_0523	+	1	-	1	-	-	-	PreTerm_420	a1
ZM4	520736	TERM_0524	+	-	-	1	-	-	-	PreTerm_420	a1
ZM4	520846	TERM_0525	+	1	-	-	-	-	-	-	a1
ZM4	520883	TERM_0526	+	1	-	-	-	-	-	-	a1
ZM4	521148	TERM_0527	+	1	1	-	-	1	1	-	a1
ZM4	521255	TERM_0528	+	1	-	1	-	-	1	-	a1
ZM4	521256	TERM_0529	+	1	-	-	-	-	-	-	a1
ZM4	521257	TERM_0530	+	1	-	-	-	-	-	-	a1
ZM4	521720	TERM_0531	+	-	-	1	-	-	-	-	a1
ZM4	522029	TERM_0532	+	-	-	1	-	-	-	-	a1
ZM4	522180	TERM_0533	+	1	-	1	-	-	-	-	a1
ZM4	522279	TERM_0534	+	1	-	-	-	-	-	-	a1
ZM4	522364	TERM_0535	+	-	1	-	-	-	-	-	a1
ZM4	522383	TERM_0536	+	-	-	-	-	1	-	-	a1
ZM4	522385	TERM_0537	+	-	-	-	-	1	-	-	a1
ZM4	522892	TERM_0538	+	-	-	-	-	-	1	-	a1
ZM4	522973	TERM_0539	+	-	1	-	-	-	-	-	a1
ZM4	523272	TERM_0540	+	1	-	-	-	-	-	-	a1
ZM4	523296	TERM_0541	+	1	-	-	-	-	-	-	a1
ZM4	523332	TERM_0542	+	-	1	-	-	-	1	-	a1
ZM4	523333	TERM_0543	+	-	-	-	-	-	1	-	a1
ZM4	523450	TERM_0544	+	-	-	-	-	1	-	-	a1
ZM4	523451	TERM_0545	+	-	-	1	-	1	-	-	a1
ZM4	523559	TERM_0546	+	1	-	-	-	-	-	-	a1
ZM4	523774	TERM_0547	+	-	-	-	1	-	-	-	a1
ZM4	523907	TERM_0548	+	-	-	-	-	1	-	-	a1
ZM4	523950	TERM_0549	+	-	-	1	-	1	-	-	a1
ZM4	523951	TERM_0550	+	1	-	-	-	-	-	-	a1
ZM4	524166	TERM_0551	+	-	-	-	-	1	-	-	a1
ZM4	524262	TERM_0552	+	-	1	-	-	-	1	-	a1
ZM4	524516	TERM_0553	+	-	-	-	-	1	-	-	a1
ZM4	524517	TERM_0554	+	1	-	-	-	1	-	-	a1
ZM4	524556	TERM_0555	+	1	-	-	-	-	-	-	a1
ZM4	524665	TERM_0556	+	-	-	-	1	-	-	-	a1
ZM4	524666	TERM_0557	+	-	-	1	1	1	1	-	a1
ZM4	524721	TERM_0558	+	-	-	1	-	-	-	-	a1
ZM4	524722	TERM_0559	+	-	1	-	-	-	-	-	a1
ZM4	524808	TERM_0560	+	1	1	1	-	1	1	-	a1
ZM4	524810	TERM_0561	+	-	1	-	-	-	-	-	a1
ZM4	524986	TERM_0562	+	1	-	-	-	-	-	-	a1
ZM4	525012	TERM_0563	+	1	-	-	-	1	-	-	a1
ZM4	525318	TERM_0564	+	-	-	-	-	1	-	-	a1
ZM4	525332	TERM_0565	+	1	-	1	-	1	-	-	a1
ZM4	525432	TERM_0566	+	-	-	1	-	-	-	-	a1
ZM4	525504	TERM_0567	+	1	1	1	-	1	-	-	a1
ZM4	525528	TERM_0568	+	1	1	-	-	-	-	-	a1
ZM4	526313	TERM_0569	+	-	1	-	-	-	1	-	a1
ZM4	526315	TERM_0570	+	-	1	-	-	-	-	-	a1
ZM4	526420	TERM_0571	+	-	1	-	-	-	1	-	a1
ZM4	526506	TERM_0572	+	-	-	1	-	-	-	-	a1
ZM4	526952	TERM_0573	+	1	-	1	1	1	-	PreTerm_427	a1
ZM4	527039	TERM_0574	+	1	-	-	-	-	-	-	a1
ZM4	527042	TERM_0575	+	-	1	-	-	-	-	-	a1
ZM4	527220	TERM_0576	+	1	-	1	-	1	-	-	a1
ZM4	527238	TERM_0577	+	1	-	-	1	1	-	-	a1
ZM4	527287	TERM_0578	+	-	-	-	-	1	-	-	a1
ZM4	527289	TERM_0579	+	1	-	1	1	1	-	-	a1
ZM4	527567	TERM_0580	+	1	-	1	-	1	-	-	a1
ZM4	527575	TERM_0581	+	-	-	-	-	1	-	-	a1
ZM4	527703	TERM_0582	+	-	1	1	-	-	-	-	a1
ZM4	527717	TERM_0583	+	1	-	1	-	1	-	-	a1
ZM4	527875	TERM_0584	+	1	-	-	-	-	-	-	a1
ZM4	527934	TERM_0585	+	1	-	-	-	-	-	-	a1
ZM4	528099	TERM_0586	+	-	-	-	-	1	-	-	a1
ZM4	528385	TERM_0587	+	-	-	-	1	-	-	-	a1
ZM4	528625	TERM_0588	+	1	-	-	-	-	-	-	a1
ZM4	528757	TERM_0589	+	1	-	-	-	-	-	-	a1
ZM4	528758	TERM_0590	+	-	-	-	-	1	-	-	a1
ZM4	528784	TERM_0591	+	-	-	1	-	-	-	-	a1
ZM4	528856	TERM_0592	+	1	-	-	-	1	-	-	a1
ZM4	529053	TERM_0593	+	1	-	-	-	-	-	-	a1
ZM4	529054	TERM_0594	+	1	-	-	-	-	-	-	a1
ZM4	529392	TERM_0595	+	1	-	1	-	-	-	-	a1
ZM4	529514	TERM_0596	+	1	-	1	1	1	1	-	a1
ZM4	529533	TERM_0597	+	1	1	1	1	1	1	PreTerm_431	a1
ZM4	529534	TERM_0598	+	1	1	1	1	-	-	PreTerm_431	a1
ZM4	529535	TERM_0599	+	1	1	1	1	1	1	PreTerm_431	a1
ZM4	529778	TERM_0600	+	-	-	-	-	1	-	-	a1
ZM4	529914	TERM_0601	+	-	-	-	-	1	-	-	a1
ZM4	530175	TERM_0602	+	-	1	1	1	1	1	PreTerm_432	a1
ZM4	530176	TERM_0603	+	1	1	1	1	1	1	PreTerm_432	a1
ZM4	530177	TERM_0604	+	1	-	1	1	1	1	PreTerm_432	a1
ZM4	530459	TERM_0605	+	-	-	-	-	1	-	-	a1
ZM4	532538	TERM_0606	+	-	-	-	-	1	-	PreTerm_433	a1
ZM4	532736	TERM_0607	+	-	-	-	-	1	1	-	a1
ZM4	532870	TERM_0608	+	-	-	-	-	1	-	-	a1
ZM4	533660	TERM_0609	+	1	-	-	-	-	-	-	a1
ZM4	533715	TERM_0610	+	1	1	-	1	1	1	-	a1
ZM4	533716	TERM_0611	+	1	-	1	1	1	1	-	a1
ZM4	533717	TERM_0612	+	-	-	1	-	1	-	-	a1
ZM4	534035	TERM_0613	+	-	1	-	-	1	-	-	a1
ZM4	534036	TERM_0614	+	-	-	-	-	1	-	-	a1
ZM4	534193	TERM_0615	+	1	-	-	-	-	-	-	a1
ZM4	534830	TERM_0616	+	-	-	1	1	1	-	PreTerm_438	a1
ZM4	534988	TERM_0617	+	1	-	1	-	1	-	-	a1
ZM4	535388	TERM_0618	+	1	-	-	-	-	-	PreTerm_440	a1
ZM4	535389	TERM_0619	+	1	-	-	-	-	-	PreTerm_440	a1
ZM4	539646	TERM_0620	+	1	-	-	-	-	-	-	a1
ZM4	542548	TERM_0621	-	1	-	-	-	-	1	-	b
ZM4	542549	TERM_0622	-	1	1	1	1	1	1	-	b
ZM4	542550	TERM_0623	-	1	1	1	1	1	1	-	b
ZM4	542701	TERM_0624	-	1	1	-	1	1	1	-	b
ZM4	542705	TERM_0625	-	-	-	-	-	1	-	-	b
ZM4	542706	TERM_0626	-	1	1	1	1	1	1	-	b
ZM4	542707	TERM_0627	-	-	-	-	-	1	1	-	b
ZM4	542780	TERM_0628	+	-	-	1	-	-	1	-	b
ZM4	542836	TERM_0629	-	1	1	-	1	1	-	-	b
ZM4	544448	TERM_0630	-	-	-	-	-	1	-	-	a1
ZM4	545716	TERM_0631	-	1	-	-	-	-	-	PreTerm_451	a1
ZM4	545717	TERM_0632	-	-	-	-	-	1	-	PreTerm_451	a1
ZM4	545718	TERM_0633	-	-	-	1	-	1	-	PreTerm_451	a1
ZM4	546065	TERM_0634	-	-	-	-	-	1	-	-	d1
ZM4	546443	TERM_0635	-	-	-	-	-	1	-	-	d1
ZM4	546797	TERM_0636	-	-	-	-	-	1	-	-	d1
ZM4	547059	TERM_0637	-	-	-	-	-	1	-	-	d1
ZM4	547940	TERM_0638	-	1	-	1	-	1	-	-	d1
ZM4	548093	TERM_0639	-	1	-	1	-	1	-	PreTerm_455	a1
ZM4	548094	TERM_0640	-	1	1	1	1	1	1	PreTerm_455	a1
ZM4	548095	TERM_0641	-	1	1	1	1	1	1	PreTerm_455	a1
ZM4	548096	TERM_0642	-	-	1	1	1	1	1	PreTerm_455	a1
ZM4	550447	TERM_0643	-	1	-	1	-	1	-	PreTerm_459	a1
ZM4	550448	TERM_0644	-	1	-	1	1	1	-	PreTerm_459	a1
ZM4	550449	TERM_0645	-	-	1	-	-	-	-	PreTerm_459	a1
ZM4	550468	TERM_0646	-	-	-	-	-	1	-	-	a1
ZM4	550514	TERM_0647	-	-	-	-	-	1	-	-	d1
ZM4	554046	TERM_0648	-	-	-	-	1	1	-	-	d1
ZM4	556418	TERM_0649	-	-	-	-	-	1	-	-	c
ZM4	556564	TERM_0650	-	-	-	1	-	-	-	-	c
ZM4	559534	TERM_0651	+	-	1	-	-	-	-	-	a1
ZM4	560524	TERM_0652	+	1	-	-	-	-	-	PreTerm_470	b
ZM4	564367	TERM_0653	-	1	-	-	-	-	-	PreTerm_475	b
ZM4	569983	TERM_0654	-	-	-	1	-	1	-	-	a1
ZM4	582402	TERM_0655	-	1	-	-	-	-	-	PreTerm_488	a1
ZM4	582754	TERM_0656	-	1	-	-	-	-	-	-	d1
ZM4	596093	TERM_0657	-	1	-	-	-	-	-	-	c
ZM4	600398	TERM_0658	+	-	-	-	-	1	-	-	a1
ZM4	611858	TERM_0659	-	1	-	-	-	-	-	-	d1
ZM4	611927	TERM_0660	-	-	-	-	-	1	-	-	d1
ZM4	611928	TERM_0661	-	1	-	1	-	1	-	-	d1
ZM4	611929	TERM_0662	-	1	-	-	-	-	-	-	d1
ZM4	611930	TERM_0663	-	-	1	-	-	-	-	-	d1
ZM4	611931	TERM_0664	-	-	1	-	-	-	1	-	d1
ZM4	612045	TERM_0665	-	-	-	-	-	1	-	-	d1
ZM4	612124	TERM_0666	-	1	-	1	-	1	-	-	d1
ZM4	612125	TERM_0667	-	1	1	-	1	1	1	-	d1
ZM4	612126	TERM_0668	-	1	1	-	1	1	1	-	d1
ZM4	612127	TERM_0669	-	-	1	-	-	-	1	-	d1
ZM4	613690	TERM_0670	-	-	1	-	-	-	-	-	a1
ZM4	624408	TERM_0671	-	-	-	-	-	-	1	PreTerm_517	b
ZM4	624409	TERM_0672	-	-	-	-	-	-	1	PreTerm_517	b
ZM4	624410	TERM_0673	-	-	-	-	-	-	1	PreTerm_517	b
ZM4	624411	TERM_0674	-	1	1	-	-	1	1	PreTerm_517	b
ZM4	624426	TERM_0675	-	-	-	-	-	-	1	-	b
ZM4	624428	TERM_0676	-	-	-	-	-	-	1	-	b
ZM4	624444	TERM_0677	+	-	-	-	-	1	-	PreTerm_516	b
ZM4	624471	TERM_0678	-	-	-	-	-	-	1	-	b
ZM4	624568	TERM_0679	-	-	-	-	-	-	1	-	c
ZM4	624704	TERM_0680	-	-	-	-	-	-	1	-	c
ZM4	625125	TERM_0681	-	-	-	-	-	-	1	-	c
ZM4	626033	TERM_0682	+	-	-	1	-	-	-	-	d1
ZM4	626336	TERM_0683	+	1	-	-	-	-	-	-	d1
ZM4	626393	TERM_0684	+	-	-	1	-	1	1	-	d1
ZM4	643240	TERM_0685	+	-	-	-	1	-	1	PreTerm_524	b
ZM4	649572	TERM_0686	-	-	-	-	-	1	-	-	b
ZM4	653739	TERM_0687	+	-	-	-	-	-	1	-	a1
ZM4	653850	TERM_0688	+	-	-	-	-	1	-	-	a1
ZM4	653944	TERM_0689	+	-	-	-	-	1	1	-	a1
ZM4	654060	TERM_0690	+	-	-	-	-	1	-	-	a1
ZM4	654092	TERM_0691	+	-	-	-	-	1	-	-	a1
ZM4	654158	TERM_0692	+	1	1	-	-	1	-	-	a1
ZM4	654159	TERM_0693	+	-	1	1	-	1	-	-	a1
ZM4	654160	TERM_0694	+	-	-	-	-	1	-	-	a1
ZM4	654413	TERM_0695	+	-	-	-	-	1	-	-	a1
ZM4	654574	TERM_0696	+	-	-	-	-	1	-	-	a1
ZM4	654687	TERM_0697	+	-	1	-	-	1	1	-	a1
ZM4	655241	TERM_0698	+	-	-	-	-	-	1	-	a1
ZM4	655678	TERM_0699	+	-	-	-	-	1	1	-	a1
ZM4	655702	TERM_0700	+	-	1	-	-	-	-	-	a1
ZM4	655703	TERM_0701	+	-	1	-	-	-	-	-	a1
ZM4	655704	TERM_0702	+	-	1	-	1	1	1	-	a1
ZM4	655705	TERM_0703	+	1	-	1	1	1	1	-	a1
ZM4	655989	TERM_0704	+	-	-	-	-	1	-	-	a1
ZM4	656910	TERM_0705	-	1	-	-	-	-	-	PreTerm_534	b
ZM4	656911	TERM_0706	-	-	-	-	1	-	-	PreTerm_534	b
ZM4	656944	TERM_0707	+	1	-	1	-	1	-	PreTerm_535	b
ZM4	663286	TERM_0708	+	1	-	-	-	-	-	-	a1
ZM4	663288	TERM_0709	+	-	-	1	-	-	-	-	a1
ZM4	663968	TERM_0710	+	-	-	-	-	1	-	-	a1
ZM4	663969	TERM_0711	+	-	-	-	-	1	-	-	a1
ZM4	664086	TERM_0712	+	1	-	-	-	-	-	-	a1
ZM4	664089	TERM_0713	+	1	1	1	-	1	-	-	a1
ZM4	664193	TERM_0714	+	-	-	-	-	1	-	-	a1
ZM4	664246	TERM_0715	+	-	-	-	1	1	-	-	a1
ZM4	664709	TERM_0716	+	1	-	1	-	1	-	-	d1
ZM4	664711	TERM_0717	+	1	-	1	-	1	-	-	a1
ZM4	664762	TERM_0718	+	1	1	1	1	1	1	-	a1
ZM4	664763	TERM_0719	+	1	1	-	-	-	-	-	a1
ZM4	664764	TERM_0720	+	1	1	1	1	1	1	-	a1
ZM4	664765	TERM_0721	+	-	-	-	1	-	-	-	a1
ZM4	664766	TERM_0722	+	1	-	1	1	1	-	-	a1
ZM4	664767	TERM_0723	+	-	-	1	-	-	-	-	a1
ZM4	665344	TERM_0724	+	-	-	1	-	1	-	-	a1
ZM4	665398	TERM_0725	+	1	1	1	-	1	-	-	a1
ZM4	665429	TERM_0726	+	1	-	-	-	-	-	-	a1
ZM4	665795	TERM_0727	+	-	1	1	-	-	-	-	a1
ZM4	665971	TERM_0728	+	1	-	1	-	1	-	-	a1
ZM4	666036	TERM_0729	+	-	1	-	-	-	-	PreTerm_539	a1
ZM4	666037	TERM_0730	+	-	1	-	1	1	-	PreTerm_539	a1
ZM4	666038	TERM_0731	+	-	1	-	1	-	-	PreTerm_539	a1
ZM4	666039	TERM_0732	+	-	-	-	1	-	-	PreTerm_539	a1
ZM4	666040	TERM_0733	+	1	-	1	-	-	-	PreTerm_539	a1
ZM4	666041	TERM_0734	+	1	-	1	1	1	1	PreTerm_539	a1
ZM4	670277	TERM_0735	-	-	-	-	-	1	-	-	d1
ZM4	670278	TERM_0736	-	1	-	1	1	1	1	-	d1
ZM4	670279	TERM_0737	-	-	1	-	1	-	1	-	d1
ZM4	670280	TERM_0738	-	-	1	-	1	-	1	-	d1
ZM4	683216	TERM_0739	-	-	-	1	-	-	-	PreTerm_549	b
ZM4	686045	TERM_0740	-	1	-	-	-	-	-	PreTerm_551	a1
ZM4	686046	TERM_0741	-	-	-	1	1	-	-	PreTerm_551	a1
ZM4	686047	TERM_0742	-	1	-	1	1	-	-	PreTerm_551	a1
ZM4	686048	TERM_0743	-	-	-	1	-	-	-	PreTerm_551	a1
ZM4	686223	TERM_0744	-	1	-	-	-	-	-	-	d1
ZM4	686510	TERM_0745	-	-	1	-	-	-	-	-	d1
ZM4	687286	TERM_0746	-	1	-	-	-	-	-	-	d1
ZM4	692219	TERM_0747	-	-	-	-	1	1	1	PreTerm_559	d1
ZM4	692220	TERM_0748	-	-	1	-	1	1	1	PreTerm_559	d1
ZM4	692221	TERM_0749	-	-	1	-	1	1	1	PreTerm_559	d1
ZM4	692246	TERM_0750	-	-	1	-	1	1	-	-	a1
ZM4	692308	TERM_0751	-	-	-	-	-	-	1	-	d1
ZM4	692584	TERM_0752	-	-	1	-	-	-	-	-	d1
ZM4	692587	TERM_0753	-	-	1	-	-	-	1	-	d1
ZM4	692649	TERM_0754	-	-	-	-	-	-	1	-	d1
ZM4	692957	TERM_0755	-	-	-	-	-	1	1	PreTerm_560r	a1
ZM4	692958	TERM_0756	-	-	-	-	1	-	1	-	a1
ZM4	722438	TERM_0757	+	-	-	-	-	1	-	-	a1
ZM4	723700	TERM_0758	+	1	-	-	-	-	-	-	a1
ZM4	723701	TERM_0759	+	1	-	-	-	-	-	-	a1
ZM4	723781	TERM_0760	+	1	-	-	-	-	-	PreTerm_585	a1
ZM4	725392	TERM_0761	+	1	-	-	-	-	-	-	a1
ZM4	725422	TERM_0762	+	1	-	-	-	-	-	-	a1
ZM4	725798	TERM_0763	+	-	-	-	-	1	-	-	a1
ZM4	726128	TERM_0764	+	-	-	1	-	1	1	-	a1
ZM4	726233	TERM_0765	+	-	-	-	1	-	-	-	a1
ZM4	726289	TERM_0766	+	-	-	-	-	-	1	-	a1
ZM4	726291	TERM_0767	+	-	-	-	1	-	-	-	a1
ZM4	726292	TERM_0768	+	-	-	-	1	-	-	-	a1
ZM4	726295	TERM_0769	+	1	-	-	-	-	-	-	a1
ZM4	726583	TERM_0770	+	1	-	1	-	1	-	-	a1
ZM4	726970	TERM_0771	+	-	1	1	-	-	-	-	a1
ZM4	727069	TERM_0772	+	1	-	-	-	-	-	-	a1
ZM4	727115	TERM_0773	+	-	-	1	-	-	-	-	a1
ZM4	727154	TERM_0774	+	-	-	-	1	-	-	-	a1
ZM4	727214	TERM_0775	+	1	-	1	1	-	-	-	a1
ZM4	727248	TERM_0776	+	1	1	1	1	1	-	-	a1
ZM4	727262	TERM_0777	+	1	1	1	1	1	1	-	a1
ZM4	727276	TERM_0778	+	1	-	-	-	-	-	-	a1
ZM4	727303	TERM_0779	+	1	-	1	-	1	-	-	a1
ZM4	727323	TERM_0780	+	1	1	1	1	1	1	-	a1
ZM4	727324	TERM_0781	+	1	1	1	1	1	1	-	a1
ZM4	727325	TERM_0782	+	1	1	1	1	1	1	-	a1
ZM4	727373	TERM_0783	+	1	1	-	-	1	-	-	a1
ZM4	727405	TERM_0784	+	1	1	1	1	1	1	-	a1
ZM4	727421	TERM_0785	+	1	1	1	1	1	1	PreTerm_590	a1
ZM4	727422	TERM_0786	+	1	1	1	1	1	1	PreTerm_590	a1
ZM4	727423	TERM_0787	+	1	1	1	1	1	1	PreTerm_590	a1
ZM4	727424	TERM_0788	+	1	-	-	-	1	-	PreTerm_590	a1
ZM4	727728	TERM_0789	+	-	-	-	1	1	-	PreTerm_592	a1
ZM4	727729	TERM_0790	+	-	-	1	1	-	-	PreTerm_592	a1
ZM4	727732	TERM_0791	+	1	1	1	-	1	1	PreTerm_592	a1
ZM4	727733	TERM_0792	+	1	-	1	1	-	1	PreTerm_592	a1
ZM4	728304	TERM_0793	+	1	-	1	-	1	1	-	a1
ZM4	728347	TERM_0794	+	-	-	-	-	1	-	-	a1
ZM4	728577	TERM_0795	+	-	-	-	-	1	-	-	a1
ZM4	729477	TERM_0796	+	-	-	-	-	1	-	-	a1
ZM4	729478	TERM_0797	+	-	-	-	-	-	1	-	a1
ZM4	729739	TERM_0798	+	-	-	-	-	1	-	-	a1
ZM4	730128	TERM_0799	+	-	-	-	-	1	-	-	a1
ZM4	731279	TERM_0800	+	-	-	-	-	1	-	-	a1
ZM4	731577	TERM_0801	+	-	-	-	-	1	-	-	a1
ZM4	731979	TERM_0802	+	-	-	-	-	1	-	-	a1
ZM4	732009	TERM_0803	+	-	-	-	-	1	1	-	a1
ZM4	732079	TERM_0804	+	-	-	-	-	1	1	-	a1
ZM4	732080	TERM_0805	+	-	-	-	-	1	1	-	a1
ZM4	732082	TERM_0806	+	-	-	1	1	1	1	-	a1
ZM4	733003	TERM_0807	+	1	-	1	-	1	-	-	a1
ZM4	733106	TERM_0808	+	-	-	-	-	1	-	-	a1
ZM4	733357	TERM_0809	+	-	-	-	-	-	1	-	a1
ZM4	733526	TERM_0810	+	-	-	-	-	1	-	-	a1
ZM4	733663	TERM_0811	+	-	-	-	-	1	-	-	a1
ZM4	733807	TERM_0812	+	-	-	-	-	1	-	-	a1
ZM4	733921	TERM_0813	+	-	-	-	-	1	-	-	a1
ZM4	734230	TERM_0814	+	-	-	-	-	1	-	-	a1
ZM4	734719	TERM_0815	+	-	-	-	-	1	-	-	a1
ZM4	735975	TERM_0816	+	-	-	-	-	1	-	-	a1
ZM4	736133	TERM_0817	+	-	-	-	-	1	1	-	a1
ZM4	736229	TERM_0818	+	-	-	-	-	1	1	-	a1
ZM4	736333	TERM_0819	+	-	-	-	1	1	-	-	b
ZM4	736334	TERM_0820	+	-	-	-	-	1	1	-	b
ZM4	736350	TERM_0821	+	-	-	-	1	1	-	PreTerm_596	b
ZM4	736351	TERM_0822	+	-	-	-	-	1	1	PreTerm_596	b
ZM4	736352	TERM_0823	+	-	-	-	-	-	1	PreTerm_596	b
ZM4	736353	TERM_0824	+	1	-	1	1	1	1	PreTerm_596	b
ZM4	737944	TERM_0825	+	-	1	-	-	-	-	PreTerm_598	b
ZM4	737945	TERM_0826	+	-	1	1	1	1	1	PreTerm_598	b
ZM4	741444	TERM_0827	-	-	-	-	-	-	1	PreTerm_606	b
ZM4	741445	TERM_0828	-	-	1	-	1	1	1	PreTerm_606	b
ZM4	741446	TERM_0829	-	-	1	-	-	-	-	PreTerm_606	b
ZM4	741476	TERM_0830	+	-	1	1	1	-	-	PreTerm_605	b
ZM4	741477	TERM_0831	+	1	1	1	1	1	1	PreTerm_605	b
ZM4	741961	TERM_0832	+	-	1	-	-	1	1	-	c
ZM4	742165	TERM_0833	+	-	-	-	-	-	1	-	d1
ZM4	742196	TERM_0834	+	-	1	-	-	-	-	-	d1
ZM4	742237	TERM_0835	+	-	-	-	-	-	1	-	d1
ZM4	742266	TERM_0836	+	-	1	-	-	1	1	-	d1
ZM4	742275	TERM_0837	+	-	1	-	-	1	1	-	d1
ZM4	742276	TERM_0838	+	-	1	-	1	1	1	-	d1
ZM4	742278	TERM_0839	+	-	-	-	-	-	1	-	d1
ZM4	742353	TERM_0840	+	-	1	-	1	1	1	-	a1
ZM4	742369	TERM_0841	+	-	1	-	-	-	1	PreTerm_607	a1
ZM4	742370	TERM_0842	+	1	1	-	1	1	1	PreTerm_607	a1
ZM4	742371	TERM_0843	+	1	-	1	1	1	1	PreTerm_607	a1
ZM4	742372	TERM_0844	+	1	-	1	-	1	1	PreTerm_607	a1
ZM4	747329	TERM_0845	-	-	-	-	-	1	-	-	d2
ZM4	747400	TERM_0846	-	-	-	-	-	1	-	-	d2
ZM4	747401	TERM_0847	-	-	-	-	-	1	1	-	d2
ZM4	747402	TERM_0848	-	-	-	-	-	1	1	-	d2
ZM4	747425	TERM_0849	-	-	-	-	-	-	1	-	d2
ZM4	747670	TERM_0850	-	-	-	-	-	1	-	-	d1
ZM4	748538	TERM_0851	-	-	-	-	1	1	1	PreTerm_611	a1
ZM4	748539	TERM_0852	-	-	1	-	1	1	1	PreTerm_611	a1
ZM4	748540	TERM_0853	-	-	-	-	-	1	1	PreTerm_611	a1
ZM4	748541	TERM_0854	-	-	-	-	-	-	1	PreTerm_611	a1
ZM4	748555	TERM_0855	-	-	1	-	-	-	1	-	a1
ZM4	748573	TERM_0856	+	-	-	-	1	-	-	PreTerm_612	a2
ZM4	748593	TERM_0857	-	-	-	-	-	-	1	-	a1
ZM4	748625	TERM_0858	-	-	1	-	-	-	-	-	d1
ZM4	748742	TERM_0859	-	-	-	-	-	-	1	-	d1
ZM4	748752	TERM_0860	-	-	-	-	-	1	-	-	d1
ZM4	748783	TERM_0861	-	-	-	-	-	-	1	-	d1
ZM4	748946	TERM_0862	-	-	1	-	-	-	-	-	d1
ZM4	749066	TERM_0863	-	-	-	-	-	-	1	-	d1
ZM4	749400	TERM_0864	-	-	1	-	-	-	-	-	d1
ZM4	749584	TERM_0865	-	-	-	-	-	-	1	-	c
ZM4	751973	TERM_0866	+	-	-	-	-	1	1	-	a1
ZM4	752003	TERM_0867	+	-	-	-	-	-	1	-	a1
ZM4	752205	TERM_0868	+	-	-	-	-	-	1	-	a1
ZM4	752266	TERM_0869	+	-	-	-	-	-	1	-	a1
ZM4	752450	TERM_0870	+	-	-	-	-	-	1	-	a1
ZM4	752497	TERM_0871	+	-	-	-	-	-	1	-	a1
ZM4	752544	TERM_0872	+	-	-	-	-	-	1	-	b
ZM4	752545	TERM_0873	+	-	-	-	-	-	1	-	b
ZM4	752546	TERM_0874	+	-	-	-	-	-	1	-	b
ZM4	752583	TERM_0875	+	-	-	-	-	-	1	PreTerm_617	b
ZM4	752584	TERM_0876	+	1	-	-	-	1	1	PreTerm_617	b
ZM4	752585	TERM_0877	+	-	-	-	-	1	1	PreTerm_617	b
ZM4	761500	TERM_0878	+	-	1	-	1	-	1	PreTerm_622	a1
ZM4	761502	TERM_0879	+	-	-	1	-	1	1	PreTerm_622	a1
ZM4	761831	TERM_0880	+	-	-	-	-	-	1	-	a1
ZM4	770354	TERM_0881	+	-	1	-	-	-	-	-	b
ZM4	770355	TERM_0882	+	-	1	-	1	-	1	-	b
ZM4	770356	TERM_0883	+	-	-	1	1	-	1	-	b
ZM4	770357	TERM_0884	+	-	-	1	-	1	-	-	b
ZM4	771442	TERM_0885	+	-	-	1	-	-	-	-	c
ZM4	771470	TERM_0886	+	-	-	-	-	-	1	PreTerm_632	c
ZM4	771472	TERM_0887	+	-	1	-	-	-	1	PreTerm_632	c
ZM4	771473	TERM_0888	+	1	1	1	1	1	1	PreTerm_632	c
ZM4	771474	TERM_0889	+	1	-	1	1	1	1	PreTerm_632	c
ZM4	771475	TERM_0890	+	1	1	1	1	1	1	PreTerm_632	c
ZM4	771476	TERM_0891	+	1	1	1	1	1	1	PreTerm_632	c
ZM4	795022	TERM_0892	-	-	1	-	-	-	-	PreTerm_651	d2
ZM4	819314	TERM_0893	-	-	-	1	-	1	1	PreTerm_669	d2
ZM4	819315	TERM_0894	-	1	-	1	-	1	1	PreTerm_669	d2
ZM4	819316	TERM_0895	-	-	1	-	1	1	1	PreTerm_669	b
ZM4	819525	TERM_0896	-	-	-	-	-	1	-	-	d1
ZM4	819713	TERM_0897	-	-	1	-	-	1	1	PreTerm_673	c
ZM4	819714	TERM_0898	-	-	1	-	-	1	1	PreTerm_673	c
ZM4	819732	TERM_0899	-	-	1	-	-	-	-	-	c
ZM4	819733	TERM_0900	-	-	1	-	-	-	-	-	c
ZM4	819734	TERM_0901	-	-	1	-	-	-	-	-	c
ZM4	819753	TERM_0902	-	-	1	-	-	-	-	-	c
ZM4	819759	TERM_0903	-	-	1	-	-	-	-	-	c
ZM4	819761	TERM_0904	-	-	1	-	-	-	-	-	c
ZM4	819763	TERM_0905	-	-	1	-	-	-	-	-	c
ZM4	819766	TERM_0906	-	-	1	-	-	-	1	-	c
ZM4	819773	TERM_0907	-	-	1	-	-	-	1	-	c
ZM4	819778	TERM_0908	-	-	1	-	-	-	1	-	c
ZM4	819807	TERM_0909	-	-	1	-	-	-	-	-	c
ZM4	819808	TERM_0910	-	-	1	-	-	-	-	-	c
ZM4	819809	TERM_0911	-	-	1	-	-	-	-	-	c
ZM4	819815	TERM_0912	-	-	1	-	-	-	1	-	c
ZM4	819816	TERM_0913	-	-	1	-	-	-	1	-	c
ZM4	819817	TERM_0914	-	-	1	-	-	-	1	-	c
ZM4	819818	TERM_0915	-	-	1	-	-	-	-	-	c
ZM4	819859	TERM_0916	-	-	-	-	-	-	1	-	c
ZM4	819880	TERM_0917	-	-	1	-	-	-	-	-	c
ZM4	842319	TERM_0918	+	-	1	-	-	-	-	-	a1
ZM4	845381	TERM_0919	+	-	1	1	1	1	1	PreTerm_685	a1
ZM4	845382	TERM_0920	+	1	1	1	-	1	1	PreTerm_685	a1
ZM4	853903	TERM_0921	+	1	-	-	-	-	-	-	a1
ZM4	859445	TERM_0922	+	-	1	-	-	-	-	-	d1
ZM4	860336	TERM_0923	+	-	1	-	-	-	-	-	b
ZM4	860359	TERM_0924	+	-	1	-	1	-	-	-	b
ZM4	860360	TERM_0925	+	-	-	-	1	-	-	-	b
ZM4	862582	TERM_0926	+	-	1	-	-	-	-	-	c
ZM4	864015	TERM_0927	-	1	-	1	-	-	-	-	d2
ZM4	864016	TERM_0928	-	1	-	-	-	-	-	-	d2
ZM4	867394	TERM_0929	-	-	-	1	-	-	-	-	a1
ZM4	867395	TERM_0930	-	-	-	1	1	-	-	-	a1
ZM4	871372	TERM_0931	+	1	-	-	-	-	1	-	a1
ZM4	871373	TERM_0932	+	1	-	-	-	1	1	-	a1
ZM4	871419	TERM_0933	+	1	1	1	1	1	1	-	a1
ZM4	871420	TERM_0934	+	1	1	1	1	1	1	-	a1
ZM4	873994	TERM_0935	+	-	1	-	-	-	-	PreTerm_710r	b
ZM4	873995	TERM_0936	+	-	1	1	-	1	-	PreTerm_710r	b
ZM4	885716	TERM_0937	-	1	-	1	-	1	-	-	d2
ZM4	885918	TERM_0938	-	-	-	-	1	-	-	-	d2
ZM4	886507	TERM_0939	-	1	-	-	-	-	-	-	d1
ZM4	886681	TERM_0940	-	1	-	-	-	-	-	-	d1
ZM4	889279	TERM_0941	+	-	-	1	1	1	1	PreTerm_718	b
ZM4	889280	TERM_0942	+	-	-	1	-	-	1	PreTerm_718	b
ZM4	889561	TERM_0943	-	1	1	1	1	1	1	PreTerm_719	d1
ZM4	894431	TERM_0944	-	1	-	1	1	1	-	PreTerm_723	a1
ZM4	894432	TERM_0945	-	1	1	1	1	1	1	PreTerm_723	a1
ZM4	894433	TERM_0946	-	-	1	-	1	-	-	PreTerm_723	a1
ZM4	894481	TERM_0947	-	1	-	1	1	1	1	-	a1
ZM4	894483	TERM_0948	-	1	-	1	-	1	-	-	a1
ZM4	894537	TERM_0949	-	1	-	1	-	1	-	-	d1
ZM4	894538	TERM_0950	-	1	-	1	1	1	-	-	d1
ZM4	894649	TERM_0951	-	1	-	-	-	-	-	-	d1
ZM4	894694	TERM_0952	-	1	-	-	-	-	-	-	d1
ZM4	894832	TERM_0953	-	1	-	-	-	-	-	-	d1
ZM4	894859	TERM_0954	-	1	-	1	-	-	-	-	d1
ZM4	894911	TERM_0955	-	1	-	-	-	-	-	-	d1
ZM4	894994	TERM_0956	-	-	-	1	-	-	-	-	d1
ZM4	895124	TERM_0957	-	1	-	1	1	1	-	-	d1
ZM4	895126	TERM_0958	-	1	-	1	-	-	-	-	d1
ZM4	895243	TERM_0959	-	-	-	1	-	-	-	-	d1
ZM4	895281	TERM_0960	-	1	-	1	-	1	-	PreTerm_724r	d1
ZM4	897781	TERM_0961	-	-	-	-	1	-	-	-	a1
ZM4	909822	TERM_0962	+	-	-	-	-	-	1	-	a1
ZM4	913973	TERM_0963	-	-	-	-	-	1	1	PreTerm_735	a1
ZM4	913974	TERM_0964	-	-	-	-	1	-	1	PreTerm_735	a1
ZM4	913975	TERM_0965	-	-	-	-	-	1	1	PreTerm_735	a1
ZM4	915810	TERM_0966	-	-	-	-	-	-	1	-	a1
ZM4	915853	TERM_0967	-	-	-	-	-	-	1	PreTerm_737	a1
ZM4	915857	TERM_0968	-	-	-	-	-	-	1	PreTerm_737	a1
ZM4	928283	TERM_0969	+	-	-	-	-	1	-	-	a1
ZM4	930296	TERM_0970	-	-	-	-	-	1	-	PreTerm_745	b
ZM4	930297	TERM_0971	-	-	-	1	1	1	1	PreTerm_745	b
ZM4	935072	TERM_0972	-	1	-	1	-	1	1	PreTerm_749	a2
ZM4	935073	TERM_0973	-	1	-	1	1	1	1	PreTerm_749	a2
ZM4	935074	TERM_0974	-	1	1	1	1	1	1	PreTerm_749	a2
ZM4	935076	TERM_0975	-	1	1	1	1	1	1	PreTerm_749	a2
ZM4	935095	TERM_0976	+	-	-	-	-	-	1	-	a1
ZM4	935117	TERM_0977	+	-	-	-	-	-	1	PreTerm_749r	a1
ZM4	935118	TERM_0978	+	-	-	-	-	1	-	PreTerm_749r	a1
ZM4	938044	TERM_0979	+	-	1	-	-	-	-	-	a1
ZM4	954303	TERM_0980	-	-	-	-	-	1	-	PreTerm_767	a1
ZM4	954304	TERM_0981	-	-	-	-	1	-	1	PreTerm_767	a1
ZM4	954305	TERM_0982	-	-	1	1	1	1	1	PreTerm_767	a1
ZM4	954306	TERM_0983	-	-	-	-	1	-	-	PreTerm_767	a1
ZM4	962596	TERM_0984	+	-	-	-	-	1	1	-	b
ZM4	964396	TERM_0985	+	-	-	-	-	-	1	-	b
ZM4	966932	TERM_0986	+	1	-	-	-	1	-	-	a1
ZM4	967291	TERM_0987	+	-	-	-	1	-	-	PreTerm_782	a1
ZM4	967292	TERM_0988	+	-	-	1	1	1	1	PreTerm_782	a1
ZM4	967293	TERM_0989	+	-	-	-	1	-	-	PreTerm_782	a1
ZM4	967294	TERM_0990	+	1	-	1	1	1	-	PreTerm_782	a1
ZM4	968287	TERM_0991	+	-	-	-	-	1	-	-	a1
ZM4	970348	TERM_0992	+	-	-	-	-	-	1	-	b
ZM4	970349	TERM_0993	+	-	-	-	-	1	-	-	b
ZM4	970381	TERM_0994	+	-	-	-	-	1	1	PreTerm_785	b
ZM4	993300	TERM_0995	+	1	-	1	-	1	-	PreTerm_799	a1
ZM4	994557	TERM_0996	-	-	-	-	-	-	1	PreTerm_802	b
ZM4	994560	TERM_0997	-	-	-	-	-	-	1	PreTerm_802	b
ZM4	1009053	TERM_0998	+	-	-	-	-	1	-	-	c
ZM4	1009061	TERM_0999	+	1	1	-	1	1	1	-	c
ZM4	1009108	TERM_1000	-	-	-	-	-	-	1	PreTerm_816	b
ZM4	1009109	TERM_1001	-	-	1	-	-	-	1	PreTerm_816	b
ZM4	1009110	TERM_1002	-	-	-	-	1	1	1	PreTerm_816	b
ZM4	1009111	TERM_1003	-	-	-	-	-	-	1	PreTerm_816	b
ZM4	1009128	TERM_1004	-	-	-	-	-	-	1	-	b
ZM4	1009129	TERM_1005	-	-	-	-	-	-	1	-	b
ZM4	1009146	TERM_1006	+	-	1	-	1	-	1	PreTerm_817	b
ZM4	1009147	TERM_1007	+	-	1	-	1	1	1	PreTerm_817	b
ZM4	1009148	TERM_1008	+	1	-	1	1	1	1	PreTerm_817	b
ZM4	1009149	TERM_1009	+	1	-	-	-	1	-	PreTerm_817	b
ZM4	1009735	TERM_1010	-	-	-	-	1	1	1	PreTerm_818	b
ZM4	1009736	TERM_1011	-	-	-	1	1	-	1	PreTerm_818	b
ZM4	1009737	TERM_1012	-	-	-	-	-	1	1	PreTerm_818	b
ZM4	1009754	TERM_1013	-	-	-	-	-	1	-	-	b
ZM4	1009755	TERM_1014	-	-	-	-	-	1	-	-	b
ZM4	1009773	TERM_1015	+	-	-	-	-	1	1	PreTerm_819	b
ZM4	1009775	TERM_1016	-	-	-	-	-	1	-	-	b
ZM4	1009776	TERM_1017	-	-	-	1	-	1	1	-	b
ZM4	1009777	TERM_1018	-	-	-	-	-	-	1	-	b
ZM4	1009778	TERM_1019	-	-	-	-	-	1	1	-	b
ZM4	1010116	TERM_1020	-	-	-	-	-	-	1	-	d1
ZM4	1012610	TERM_1021	-	-	-	-	1	-	1	PreTerm_823	a1
ZM4	1012611	TERM_1022	-	1	1	1	1	1	1	PreTerm_823	a1
ZM4	1012612	TERM_1023	-	-	1	-	1	1	1	PreTerm_823	a1
ZM4	1012613	TERM_1024	-	-	-	-	-	1	1	PreTerm_823	a1
ZM4	1012614	TERM_1025	-	-	-	-	-	1	-	PreTerm_823	a1
ZM4	1012629	TERM_1026	-	-	1	-	-	1	1	-	a1
ZM4	1012655	TERM_1027	-	-	-	-	-	1	-	-	a1
ZM4	1012656	TERM_1028	-	-	-	-	1	-	1	-	a1
ZM4	1012657	TERM_1029	-	-	-	-	1	1	1	-	a1
ZM4	1012756	TERM_1030	-	-	-	-	-	1	-	-	c
ZM4	1014665	TERM_1031	+	-	-	-	-	-	1	-	a1
ZM4	1014702	TERM_1032	+	-	-	-	-	-	1	-	a1
ZM4	1014714	TERM_1033	+	1	1	-	-	-	-	-	a1
ZM4	1014834	TERM_1034	+	-	1	-	-	-	-	-	a1
ZM4	1014930	TERM_1035	+	1	-	-	-	1	1	-	a1
ZM4	1015055	TERM_1036	+	1	1	1	-	1	1	-	a1
ZM4	1015091	TERM_1037	+	-	1	-	-	-	-	-	a1
ZM4	1015100	TERM_1038	+	-	1	-	-	1	-	-	a1
ZM4	1015123	TERM_1039	+	1	-	-	-	-	1	-	a1
ZM4	1015169	TERM_1040	+	1	1	1	1	1	1	-	a1
ZM4	1015182	TERM_1041	+	-	-	-	1	1	1	-	a1
ZM4	1015216	TERM_1042	+	-	-	-	-	1	-	-	a1
ZM4	1015251	TERM_1043	+	1	1	1	1	1	1	-	a1
ZM4	1015252	TERM_1044	+	1	1	1	1	1	1	-	d1
ZM4	1015260	TERM_1045	+	1	1	-	-	-	-	-	a1
ZM4	1015292	TERM_1046	+	-	-	1	1	1	1	-	a1
ZM4	1015306	TERM_1047	+	-	1	1	1	-	1	PreTerm_827	a1
ZM4	1015307	TERM_1048	+	-	1	1	1	1	1	PreTerm_827	a1
ZM4	1015308	TERM_1049	+	-	1	1	1	1	1	PreTerm_827	a1
ZM4	1015309	TERM_1050	+	1	1	1	1	1	1	PreTerm_827	a1
ZM4	1015660	TERM_1051	+	-	1	-	-	-	-	-	a1
ZM4	1017379	TERM_1052	+	-	1	-	-	-	-	-	c
ZM4	1017446	TERM_1053	+	-	1	-	-	-	-	-	c
ZM4	1017691	TERM_1054	+	-	1	-	-	-	-	-	d1
ZM4	1017749	TERM_1055	+	-	1	-	-	-	-	-	d1
ZM4	1017750	TERM_1056	+	1	-	-	-	-	-	-	d1
ZM4	1017808	TERM_1057	+	-	1	-	-	-	-	-	d1
ZM4	1017896	TERM_1058	+	-	1	-	-	-	-	-	d1
ZM4	1017951	TERM_1059	+	-	1	-	-	-	-	-	d1
ZM4	1018208	TERM_1060	+	-	1	-	-	-	-	-	d1
ZM4	1018576	TERM_1061	+	-	1	-	-	-	-	-	d1
ZM4	1018694	TERM_1062	+	1	-	-	-	-	-	-	d1
ZM4	1018900	TERM_1063	+	-	1	-	-	-	-	-	d1
ZM4	1019100	TERM_1064	+	1	1	-	-	-	-	-	d1
ZM4	1019663	TERM_1065	+	1	-	-	-	-	-	-	d1
ZM4	1019727	TERM_1066	+	1	1	1	-	-	-	-	d1
ZM4	1019792	TERM_1067	+	1	-	-	-	-	-	-	d1
ZM4	1019794	TERM_1068	+	1	-	-	-	-	-	-	d1
ZM4	1019923	TERM_1069	+	1	1	-	-	-	-	PreTerm_833	a1
ZM4	1019924	TERM_1070	+	1	1	1	-	-	-	PreTerm_833	a1
ZM4	1019925	TERM_1071	+	-	1	1	-	-	-	PreTerm_833	a1
ZM4	1030473	TERM_1072	+	-	-	1	-	1	1	PreTerm_842	a1
ZM4	1030474	TERM_1073	+	1	-	1	-	1	-	PreTerm_842	a1
ZM4	1032959	TERM_1074	-	-	-	1	-	1	-	-	d1
ZM4	1032965	TERM_1075	-	-	-	1	-	-	-	-	d1
ZM4	1033195	TERM_1076	-	-	-	1	-	-	-	-	d1
ZM4	1037062	TERM_1077	-	1	-	1	1	1	-	PreTerm_847	a1
ZM4	1039436	TERM_1078	-	-	-	1	-	-	-	-	d1
ZM4	1039437	TERM_1079	-	1	-	1	1	-	-	-	a1
ZM4	1039439	TERM_1080	-	-	-	-	1	-	-	-	a1
ZM4	1045056	TERM_1081	+	-	1	-	1	1	1	-	a1
ZM4	1045057	TERM_1082	+	-	-	-	1	1	1	-	a1
ZM4	1045058	TERM_1083	+	-	-	1	-	1	-	-	a1
ZM4	1048830	TERM_1084	+	-	-	-	-	-	1	-	a1
ZM4	1050099	TERM_1085	-	1	-	-	1	1	1	PreTerm_854	a1
ZM4	1050100	TERM_1086	-	-	1	-	-	1	1	PreTerm_854	a1
ZM4	1050101	TERM_1087	-	-	1	1	1	1	1	PreTerm_854	a1
ZM4	1050102	TERM_1088	-	-	1	-	-	-	-	PreTerm_854	a1
ZM4	1050184	TERM_1089	-	-	1	-	-	-	-	-	d1
ZM4	1050246	TERM_1090	-	-	-	-	-	1	1	-	d1
ZM4	1050345	TERM_1091	-	-	-	-	-	-	1	-	d1
ZM4	1050636	TERM_1092	-	-	-	-	-	1	-	-	d1
ZM4	1050693	TERM_1093	-	-	-	-	-	-	1	-	d1
ZM4	1052292	TERM_1094	+	-	-	1	1	-	-	PreTerm_856	b
ZM4	1052293	TERM_1095	+	-	-	1	-	-	-	PreTerm_856	b
ZM4	1052294	TERM_1096	+	-	-	-	1	-	-	PreTerm_856	b
ZM4	1058280	TERM_1097	+	1	-	-	-	-	-	-	d1
ZM4	1061895	TERM_1098	+	-	-	-	1	-	1	PreTerm_865	b
ZM4	1061896	TERM_1099	+	-	-	1	1	1	1	PreTerm_865	b
ZM4	1063408	TERM_1100	-	-	-	1	1	-	-	-	c
ZM4	1068138	TERM_1101	+	-	-	-	-	1	-	-	a1
ZM4	1068654	TERM_1102	+	-	-	-	-	1	-	-	a1
ZM4	1068655	TERM_1103	+	-	-	-	-	1	-	-	a1
ZM4	1068750	TERM_1104	+	-	-	-	-	1	-	PreTerm_868	a1
ZM4	1068751	TERM_1105	+	1	-	1	-	1	-	PreTerm_868	a1
ZM4	1075914	TERM_1106	-	-	-	1	-	1	1	PreTerm_872	b
ZM4	1075915	TERM_1107	-	-	1	1	1	1	1	PreTerm_872	b
ZM4	1075916	TERM_1108	-	-	1	1	1	1	1	PreTerm_872	b
ZM4	1075917	TERM_1109	-	-	1	-	-	1	1	PreTerm_872	b
ZM4	1075970	TERM_1110	-	-	-	-	-	-	1	-	b
ZM4	1076002	TERM_1111	-	-	1	-	-	-	-	-	d1
ZM4	1076003	TERM_1112	-	-	1	-	-	-	-	-	d1
ZM4	1076071	TERM_1113	-	-	-	-	-	-	1	-	d1
ZM4	1076080	TERM_1114	-	-	1	-	-	-	-	-	d1
ZM4	1076329	TERM_1115	-	-	1	-	-	-	-	-	d1
ZM4	1076465	TERM_1116	-	-	1	-	1	1	-	-	d1
ZM4	1076515	TERM_1117	-	-	-	-	-	1	-	-	d1
ZM4	1076543	TERM_1118	-	-	1	-	-	1	1	-	d1
ZM4	1076545	TERM_1119	-	-	-	-	-	-	1	-	d1
ZM4	1076559	TERM_1120	-	-	-	-	-	1	1	-	d1
ZM4	1076588	TERM_1121	-	-	-	-	-	-	1	-	d1
ZM4	1081911	TERM_1122	-	1	1	1	-	-	-	-	a1
ZM4	1081912	TERM_1123	-	1	1	1	1	1	1	-	a1
ZM4	1081913	TERM_1124	-	1	1	1	1	1	1	-	a1
ZM4	1081952	TERM_1125	-	1	1	-	-	1	1	-	a1
ZM4	1081987	TERM_1126	-	1	-	-	-	-	-	-	a1
ZM4	1082164	TERM_1127	-	1	1	-	-	-	-	-	a1
ZM4	1082165	TERM_1128	-	1	1	-	1	-	-	-	a1
ZM4	1082166	TERM_1129	-	1	1	-	-	-	-	-	a1
ZM4	1086679	TERM_1130	+	-	-	-	-	1	1	-	c
ZM4	1086948	TERM_1131	+	1	-	-	-	-	-	-	c
ZM4	1087645	TERM_1132	+	1	-	1	-	-	-	-	a1
ZM4	1087685	TERM_1133	+	-	-	-	-	1	1	-	a1
ZM4	1087686	TERM_1134	+	-	-	-	-	-	1	-	a1
ZM4	1087709	TERM_1135	+	1	-	-	-	-	1	-	a1
ZM4	1087710	TERM_1136	+	1	-	-	-	1	-	-	a1
ZM4	1087715	TERM_1137	+	-	-	-	-	-	1	-	a1
ZM4	1087779	TERM_1138	+	1	-	-	-	-	-	-	a1
ZM4	1087848	TERM_1139	+	1	-	1	-	1	1	-	a1
ZM4	1087881	TERM_1140	+	-	1	-	-	-	-	PreTerm_885	a1
ZM4	1087882	TERM_1141	+	-	1	1	1	1	1	PreTerm_885	a1
ZM4	1087883	TERM_1142	+	1	-	1	1	1	1	PreTerm_885	a1
ZM4	1087884	TERM_1143	+	-	-	-	-	-	1	PreTerm_885	a1
ZM4	1088822	TERM_1144	+	1	-	1	-	-	-	-	a1
ZM4	1088823	TERM_1145	+	1	-	1	-	1	-	-	a1
ZM4	1088824	TERM_1146	+	1	-	-	-	-	-	-	a1
ZM4	1088825	TERM_1147	+	1	-	-	-	-	-	-	a1
ZM4	1088951	TERM_1148	+	-	-	1	-	-	-	-	a1
ZM4	1089177	TERM_1149	+	-	-	1	1	1	-	-	a1
ZM4	1089278	TERM_1150	+	1	-	1	1	1	1	PreTerm_888	a1
ZM4	1089279	TERM_1151	+	1	1	1	1	1	1	PreTerm_888	a1
ZM4	1089280	TERM_1152	+	1	-	1	1	1	-	PreTerm_888	a1
ZM4	1098833	TERM_1153	+	-	-	1	1	-	-	PreTerm_897r	a1
ZM4	1111387	TERM_1154	-	-	-	-	-	1	1	-	d1
ZM4	1111388	TERM_1155	-	-	-	-	-	1	1	-	d1
ZM4	1111389	TERM_1156	-	-	1	1	1	1	1	-	d1
ZM4	1111390	TERM_1157	-	-	1	-	-	-	1	-	d1
ZM4	1111450	TERM_1158	-	-	-	-	-	1	1	-	a1
ZM4	1125028	TERM_1159	+	-	1	1	-	1	-	-	c
ZM4	1125029	TERM_1160	+	-	-	-	-	1	-	-	c
ZM4	1125268	TERM_1161	+	-	-	-	-	1	-	-	c
ZM4	1125426	TERM_1162	+	-	-	-	-	1	-	-	c
ZM4	1125427	TERM_1163	+	1	-	-	1	1	-	-	c
ZM4	1125617	TERM_1164	+	1	-	1	1	1	1	-	b
ZM4	1125637	TERM_1165	-	1	-	-	-	1	-	PreTerm_916	b
ZM4	1125638	TERM_1166	-	1	1	1	-	1	1	PreTerm_916	b
ZM4	1125639	TERM_1167	-	-	1	-	-	-	1	PreTerm_916	b
ZM4	1125655	TERM_1168	-	-	1	-	-	1	-	-	b
ZM4	1125671	TERM_1169	+	-	-	-	1	-	-	PreTerm_915	b
ZM4	1125672	TERM_1170	+	1	1	1	1	1	1	PreTerm_915	b
ZM4	1125673	TERM_1171	+	-	-	1	1	1	1	PreTerm_915	b
ZM4	1126451	TERM_1172	-	-	1	-	-	-	-	-	d1
ZM4	1129669	TERM_1173	+	-	1	-	-	-	-	-	d1
ZM4	1129743	TERM_1174	+	-	1	-	-	-	-	-	d1
ZM4	1129875	TERM_1175	+	-	-	-	-	1	-	-	d1
ZM4	1129886	TERM_1176	+	-	-	-	-	-	1	-	d1
ZM4	1129910	TERM_1177	+	-	-	-	-	-	1	-	d1
ZM4	1130020	TERM_1178	+	-	1	-	-	-	-	-	d1
ZM4	1130041	TERM_1179	+	-	1	-	-	-	-	-	d1
ZM4	1130117	TERM_1180	+	-	1	-	-	-	-	-	d1
ZM4	1130459	TERM_1181	+	-	-	-	-	-	1	-	d1
ZM4	1130637	TERM_1182	+	-	-	-	-	1	1	-	d1
ZM4	1130639	TERM_1183	+	-	-	-	-	-	1	-	d1
ZM4	1130732	TERM_1184	+	-	-	-	-	1	-	-	d1
ZM4	1130733	TERM_1185	+	-	-	-	-	1	-	-	d1
ZM4	1130758	TERM_1186	+	-	-	-	-	1	-	-	d1
ZM4	1130795	TERM_1187	+	-	1	-	-	1	1	-	d1
ZM4	1130869	TERM_1188	+	-	1	-	-	-	-	PreTerm_918	a1
ZM4	1130870	TERM_1189	+	-	1	-	-	-	-	PreTerm_918	a1
ZM4	1130871	TERM_1190	+	-	1	-	1	1	1	PreTerm_918	a1
ZM4	1130872	TERM_1191	+	-	1	-	1	1	1	PreTerm_918	a1
ZM4	1133177	TERM_1192	+	1	-	-	-	-	-	-	a1
ZM4	1133178	TERM_1193	+	1	-	-	-	-	-	-	a1
ZM4	1134897	TERM_1194	+	1	-	-	-	-	-	-	a1
ZM4	1139152	TERM_1195	+	1	-	-	-	-	-	PreTerm_925	a1
ZM4	1149591	TERM_1196	+	-	-	-	-	1	-	-	b
ZM4	1151885	TERM_1197	+	-	-	-	-	-	1	-	a1
ZM4	1151908	TERM_1198	+	-	-	-	-	1	-	-	a1
ZM4	1151935	TERM_1199	+	-	-	-	-	1	-	-	a1
ZM4	1152744	TERM_1200	-	-	-	-	-	1	-	PreTerm_937	d2
ZM4	1154196	TERM_1201	-	-	-	-	-	-	1	PreTerm_942	a1
ZM4	1156083	TERM_1202	-	-	-	1	-	1	1	PreTerm_945	a1
ZM4	1156084	TERM_1203	-	-	1	-	1	1	-	PreTerm_945	a1
ZM4	1156085	TERM_1204	-	1	1	-	-	-	-	PreTerm_945	a1
ZM4	1157844	TERM_1205	+	-	1	-	-	-	-	-	c
ZM4	1160893	TERM_1206	+	1	-	-	-	-	-	-	a1
ZM4	1161532	TERM_1207	+	1	-	-	-	-	-	-	b
ZM4	1161548	TERM_1208	+	-	1	-	-	-	-	PreTerm_956	b
ZM4	1161549	TERM_1209	+	1	1	1	1	1	1	PreTerm_956	b
ZM4	1161550	TERM_1210	+	1	-	1	-	1	-	PreTerm_956	b
ZM4	1161551	TERM_1211	+	1	-	1	1	1	1	PreTerm_956	b
ZM4	1164581	TERM_1212	-	1	-	1	-	1	-	PreTerm_958	a1
ZM4	1164582	TERM_1213	-	1	-	1	-	1	-	PreTerm_958	a1
ZM4	1164583	TERM_1214	-	1	1	1	1	1	1	PreTerm_958	a1
ZM4	1164584	TERM_1215	-	-	1	-	1	1	1	PreTerm_958	a1
ZM4	1164898	TERM_1216	-	1	-	1	-	-	-	-	a1
ZM4	1173233	TERM_1217	-	-	-	-	-	1	-	-	d1
ZM4	1174512	TERM_1218	-	-	-	1	-	-	-	PreTerm_962	a1
ZM4	1174513	TERM_1219	-	-	-	1	-	-	-	PreTerm_962	a1
ZM4	1174514	TERM_1220	-	1	-	1	-	1	-	PreTerm_962	a1
ZM4	1174515	TERM_1221	-	-	-	-	-	1	-	PreTerm_962	a1
ZM4	1174696	TERM_1222	-	1	-	-	-	1	-	-	d1
ZM4	1175511	TERM_1223	-	1	-	-	1	-	-	-	a1
ZM4	1175512	TERM_1224	-	1	-	1	1	1	1	-	a1
ZM4	1175513	TERM_1225	-	1	1	1	1	1	1	-	a1
ZM4	1175514	TERM_1226	-	-	1	-	-	-	1	-	a1
ZM4	1175530	TERM_1227	-	1	-	-	-	-	-	-	a1
ZM4	1175606	TERM_1228	-	-	-	1	-	-	-	-	d1
ZM4	1175869	TERM_1229	-	-	-	-	-	-	1	-	d1
ZM4	1176358	TERM_1230	-	-	-	-	1	-	-	-	c
ZM4	1176359	TERM_1231	-	-	-	1	-	-	-	-	c
ZM4	1176361	TERM_1232	-	1	-	1	1	-	-	-	c
ZM4	1183419	TERM_1233	-	-	-	-	-	1	-	PreTerm_966	a1
ZM4	1217286	TERM_1234	-	-	-	-	-	1	-	PreTerm_980	b
ZM4	1217321	TERM_1235	+	-	-	-	-	-	1	PreTerm_981	b
ZM4	1228933	TERM_1236	+	1	-	-	-	-	-	-	a1
ZM4	1228953	TERM_1237	+	-	1	-	-	-	-	PreTerm_987r	a1
ZM4	1228954	TERM_1238	+	1	-	-	-	1	-	PreTerm_987r	a1
ZM4	1234052	TERM_1239	-	-	-	1	-	-	-	PreTerm_993	a1
ZM4	1234053	TERM_1240	-	1	-	1	1	1	-	PreTerm_993	a1
ZM4	1237896	TERM_1241	-	-	-	-	-	1	-	-	d1
ZM4	1237898	TERM_1242	-	-	-	-	-	1	-	-	d1
ZM4	1238014	TERM_1243	-	-	-	-	1	-	-	PreTerm_996r	a1
ZM4	1238015	TERM_1244	-	-	1	-	-	-	-	PreTerm_996r	a1
ZM4	1238137	TERM_1245	-	1	-	-	-	1	-	-	c
ZM4	1238996	TERM_1246	-	-	1	-	-	-	-	-	c
ZM4	1239054	TERM_1247	-	-	-	-	-	-	1	-	c
ZM4	1239449	TERM_1248	-	-	-	-	1	-	-	-	c
ZM4	1242731	TERM_1249	+	-	-	-	-	1	-	-	a1
ZM4	1244525	TERM_1250	+	1	1	1	1	1	1	-	a1
ZM4	1244526	TERM_1251	+	1	1	1	1	1	1	-	a1
ZM4	1244527	TERM_1252	+	1	1	1	1	1	1	-	a1
ZM4	1244528	TERM_1253	+	-	1	-	1	-	1	-	a1
ZM4	1244529	TERM_1254	+	-	1	-	-	-	1	-	a1
ZM4	1244530	TERM_1255	+	-	-	-	-	-	1	-	a1
ZM4	1244832	TERM_1256	+	-	-	-	1	1	-	PreTerm_1005	b
ZM4	1245487	TERM_1257	+	-	-	-	-	-	1	-	b
ZM4	1248420	TERM_1258	-	-	-	-	-	1	-	PreTerm_1011	a1
ZM4	1248421	TERM_1259	-	-	1	-	-	-	-	PreTerm_1011	a1
ZM4	1251167	TERM_1260	+	1	-	1	-	-	-	-	a1
ZM4	1251927	TERM_1261	+	-	-	1	-	-	-	-	a1
ZM4	1251977	TERM_1262	+	1	-	1	-	-	-	-	a1
ZM4	1251983	TERM_1263	+	-	-	1	-	-	-	-	a1
ZM4	1251985	TERM_1264	+	1	-	1	1	-	-	-	a1
ZM4	1252094	TERM_1265	+	1	1	1	1	-	1	PreTerm_1019	b
ZM4	1252095	TERM_1266	+	1	1	1	1	1	1	PreTerm_1019	b
ZM4	1252096	TERM_1267	+	1	-	-	1	1	-	PreTerm_1019	b
ZM4	1252097	TERM_1268	+	1	-	1	1	-	1	PreTerm_1019	b
ZM4	1261704	TERM_1269	-	-	1	-	1	1	1	PreTerm_1027	a1
ZM4	1261705	TERM_1270	-	-	1	-	1	1	1	PreTerm_1027	a1
ZM4	1261794	TERM_1271	-	-	1	-	-	-	1	-	d1
ZM4	1261796	TERM_1272	-	-	1	-	-	-	-	-	d1
ZM4	1261838	TERM_1273	-	-	1	-	-	-	-	-	d1
ZM4	1261839	TERM_1274	-	-	1	-	1	-	1	-	d1
ZM4	1262515	TERM_1275	-	-	1	-	-	-	-	-	d1
ZM4	1262605	TERM_1276	-	-	1	-	-	-	-	-	d1
ZM4	1262607	TERM_1277	-	-	1	-	-	-	-	-	d1
ZM4	1262630	TERM_1278	-	-	1	-	-	-	-	-	d1
ZM4	1262632	TERM_1279	-	-	1	-	-	-	-	-	d1
ZM4	1262680	TERM_1280	-	-	1	-	1	-	-	-	d1
ZM4	1263345	TERM_1281	-	-	-	-	-	-	1	PreTerm_1030	a1
ZM4	1263346	TERM_1282	-	-	1	-	-	-	-	PreTerm_1030	a1
ZM4	1264296	TERM_1283	-	-	1	-	-	-	-	-	d1
ZM4	1264352	TERM_1284	-	-	-	-	-	-	1	-	d1
ZM4	1264875	TERM_1285	-	1	1	1	1	1	1	PreTerm_1032	a1
ZM4	1264876	TERM_1286	-	1	1	1	1	1	1	PreTerm_1032	a1
ZM4	1264932	TERM_1287	-	1	1	1	1	1	1	-	a1
ZM4	1264995	TERM_1288	-	-	1	-	-	1	-	-	d1
ZM4	1265248	TERM_1289	-	-	1	-	-	-	-	-	d1
ZM4	1265612	TERM_1290	-	-	-	-	-	1	-	-	d1
ZM4	1265634	TERM_1291	-	-	1	-	-	1	-	-	d1
ZM4	1268117	TERM_1292	+	1	-	-	-	1	-	-	c
ZM4	1268145	TERM_1293	+	-	-	1	-	-	-	-	c
ZM4	1268169	TERM_1294	+	1	-	-	-	1	-	-	c
ZM4	1268184	TERM_1295	+	-	-	-	-	1	-	-	c
ZM4	1268199	TERM_1296	+	-	-	-	-	-	1	-	c
ZM4	1268239	TERM_1297	+	-	-	1	-	1	-	-	c
ZM4	1268258	TERM_1298	+	-	-	1	-	1	-	-	b
ZM4	1268298	TERM_1299	+	-	-	-	-	1	-	-	b
ZM4	1268316	TERM_1300	+	-	-	-	1	-	-	PreTerm_1037	b
ZM4	1268317	TERM_1301	+	-	-	-	1	-	1	PreTerm_1037	b
ZM4	1268318	TERM_1302	+	1	-	1	1	-	1	PreTerm_1037	b
ZM4	1268319	TERM_1303	+	1	-	1	-	1	1	PreTerm_1037	b
ZM4	1285135	TERM_1304	+	1	-	-	-	-	-	PreTerm_1049	b
ZM4	1287980	TERM_1305	-	-	-	-	-	1	-	PreTerm_1053	b
ZM4	1295191	TERM_1306	-	-	-	-	-	1	-	-	d1
ZM4	1295252	TERM_1307	-	1	-	1	-	-	-	-	d1
ZM4	1295874	TERM_1308	-	1	-	-	-	-	-	-	d1
ZM4	1296260	TERM_1309	-	1	-	-	-	1	-	-	d1
ZM4	1296713	TERM_1310	-	1	-	1	-	1	-	PreTerm_1066	a1
ZM4	1296714	TERM_1311	-	1	-	1	1	1	1	PreTerm_1066	a1
ZM4	1296715	TERM_1312	-	1	1	1	1	1	1	PreTerm_1066	a1
ZM4	1296716	TERM_1313	-	-	-	-	1	-	-	PreTerm_1066	a1
ZM4	1300293	TERM_1314	-	-	1	-	-	-	-	-	d1
ZM4	1301679	TERM_1315	-	-	1	-	-	-	-	-	d1
ZM4	1302715	TERM_1316	-	-	-	1	-	-	-	PreTerm_1074	a1
ZM4	1305448	TERM_1317	-	-	-	-	-	1	1	PreTerm_1076r	b
ZM4	1305449	TERM_1318	-	-	-	-	1	1	1	PreTerm_1076r	b
ZM4	1305450	TERM_1319	-	-	-	-	1	1	1	PreTerm_1076r	b
ZM4	1305451	TERM_1320	-	-	1	-	1	-	1	PreTerm_1076r	b
ZM4	1305452	TERM_1321	-	-	1	-	-	-	-	PreTerm_1076r	b
ZM4	1305468	TERM_1322	-	-	1	-	1	-	1	-	b
ZM4	1305469	TERM_1323	-	-	1	-	-	-	1	-	b
ZM4	1305470	TERM_1324	-	-	1	-	-	-	1	-	b
ZM4	1305471	TERM_1325	-	-	1	-	-	-	-	-	b
ZM4	1305520	TERM_1326	-	-	1	-	-	1	1	-	b
ZM4	1305526	TERM_1327	-	-	1	-	-	-	-	-	b
ZM4	1309874	TERM_1328	-	-	-	1	-	1	-	PreTerm_1084	d2
ZM4	1309875	TERM_1329	-	-	-	1	-	1	-	-	d2
ZM4	1309876	TERM_1330	-	-	-	-	1	-	-	-	b
ZM4	1309877	TERM_1331	-	-	-	-	1	-	-	-	b
ZM4	1322309	TERM_1332	-	-	1	-	-	-	-	-	a1
ZM4	1339732	TERM_1333	-	1	-	-	-	-	-	-	d1
ZM4	1339786	TERM_1334	-	-	-	1	-	-	-	-	d1
ZM4	1339787	TERM_1335	-	-	-	1	1	-	-	-	d1
ZM4	1339788	TERM_1336	-	-	-	-	1	-	-	-	d1
ZM4	1339789	TERM_1337	-	-	1	-	-	-	-	-	d1
ZM4	1339899	TERM_1338	-	1	-	-	-	-	-	-	d1
ZM4	1340143	TERM_1339	-	1	-	-	-	-	-	-	c
ZM4	1340486	TERM_1340	-	1	-	-	-	-	-	-	c
ZM4	1341193	TERM_1341	-	1	-	-	-	-	-	-	c
ZM4	1341369	TERM_1342	-	1	-	-	-	-	-	-	c
ZM4	1344182	TERM_1343	+	-	1	-	-	-	-	-	a1
ZM4	1344183	TERM_1344	+	1	1	1	1	-	-	-	a1
ZM4	1344201	TERM_1345	+	1	1	-	1	-	-	PreTerm_1112	a1
ZM4	1344202	TERM_1346	+	1	1	1	1	-	-	PreTerm_1112	a1
ZM4	1344203	TERM_1347	+	1	-	1	1	-	-	PreTerm_1112	a1
ZM4	1344725	TERM_1348	+	-	1	-	-	-	-	-	a1
ZM4	1351495	TERM_1349	+	-	-	-	-	1	-	PreTerm_1120	a1
ZM4	1352184	TERM_1350	+	-	-	-	-	1	-	-	a1
ZM4	1353283	TERM_1351	+	-	-	-	-	-	1	-	a1
ZM4	1353317	TERM_1352	-	1	-	1	1	1	1	PreTerm_1125	b
ZM4	1353318	TERM_1353	-	1	1	1	1	1	1	PreTerm_1125	b
ZM4	1353319	TERM_1354	-	-	1	1	1	-	-	PreTerm_1125	b
ZM4	1353320	TERM_1355	-	-	1	-	1	-	-	PreTerm_1125	b
ZM4	1353336	TERM_1356	+	-	-	-	-	-	1	-	b
ZM4	1353356	TERM_1357	+	-	1	-	1	1	1	PreTerm_1123	b
ZM4	1357334	TERM_1358	-	-	-	-	-	1	-	PreTerm_1128	a1
ZM4	1360270	TERM_1359	+	-	1	-	-	-	-	PreTerm_1129	b
ZM4	1360272	TERM_1360	+	-	-	-	-	1	-	PreTerm_1129	b
ZM4	1363713	TERM_1361	-	1	-	1	1	1	1	-	d1
ZM4	1363832	TERM_1362	-	-	-	-	-	1	-	-	d1
ZM4	1363833	TERM_1363	-	1	-	-	-	1	1	-	d1
ZM4	1363902	TERM_1364	-	-	-	-	-	1	-	-	d1
ZM4	1367805	TERM_1365	-	-	-	-	-	-	1	PreTerm_1137	b
ZM4	1367806	TERM_1366	-	1	1	1	1	1	1	PreTerm_1137	b
ZM4	1367807	TERM_1367	-	-	1	-	-	1	1	PreTerm_1137	b
ZM4	1367841	TERM_1368	+	-	-	-	-	-	1	PreTerm_1136	b
ZM4	1368355	TERM_1369	-	-	1	-	-	-	1	-	d1
ZM4	1368356	TERM_1370	-	-	-	-	-	-	1	-	d1
ZM4	1369505	TERM_1371	-	1	1	1	1	1	1	PreTerm_1140	a1
ZM4	1369506	TERM_1372	-	1	1	1	1	1	1	PreTerm_1140	a1
ZM4	1369507	TERM_1373	-	1	1	1	1	1	1	PreTerm_1140	a1
ZM4	1369508	TERM_1374	-	-	1	1	1	1	1	PreTerm_1140	a1
ZM4	1369523	TERM_1375	-	-	1	-	-	1	-	-	a1
ZM4	1369524	TERM_1376	-	-	1	-	-	-	-	-	a1
ZM4	1369549	TERM_1377	-	1	1	1	1	1	1	-	a1
ZM4	1369550	TERM_1378	-	1	1	1	1	1	-	-	a1
ZM4	1369551	TERM_1379	-	1	-	-	-	-	-	-	a1
ZM4	1369593	TERM_1380	-	1	1	1	1	1	1	-	d1
ZM4	1369678	TERM_1381	-	-	-	-	-	1	-	-	d1
ZM4	1369680	TERM_1382	-	-	-	-	-	1	-	-	d1
ZM4	1369739	TERM_1383	-	-	1	-	-	-	-	-	d1
ZM4	1369827	TERM_1384	-	-	-	-	-	1	-	-	d1
ZM4	1370010	TERM_1385	-	1	-	-	-	1	-	-	d1
ZM4	1370121	TERM_1386	-	-	-	1	-	1	1	-	d1
ZM4	1370140	TERM_1387	-	1	-	-	-	1	-	-	d1
ZM4	1370207	TERM_1388	-	1	-	-	-	1	-	-	d1
ZM4	1370242	TERM_1389	-	-	1	-	-	-	1	-	d1
ZM4	1370290	TERM_1390	-	1	-	1	-	1	1	-	d1
ZM4	1370291	TERM_1391	-	-	-	1	-	-	-	-	d1
ZM4	1370294	TERM_1392	-	1	-	-	-	-	-	-	d1
ZM4	1370310	TERM_1393	-	1	-	-	-	1	-	-	d1
ZM4	1370311	TERM_1394	-	1	-	1	-	1	1	-	d1
ZM4	1370390	TERM_1395	-	-	1	-	-	-	-	-	d1
ZM4	1370391	TERM_1396	-	-	-	-	-	-	1	-	d1
ZM4	1370495	TERM_1397	-	-	-	-	-	1	-	-	d1
ZM4	1370637	TERM_1398	-	1	-	-	-	-	-	-	d1
ZM4	1375022	TERM_1399	-	-	-	-	-	1	-	PreTerm_1144	a1
ZM4	1375111	TERM_1400	-	-	-	-	-	1	1	-	a1
ZM4	1375112	TERM_1401	-	1	-	1	-	1	1	-	a1
ZM4	1375113	TERM_1402	-	1	-	1	-	1	1	-	a1
ZM4	1375114	TERM_1403	-	1	-	1	-	1	-	-	a1
ZM4	1375225	TERM_1404	-	1	-	1	-	1	-	-	d1
ZM4	1375254	TERM_1405	-	1	-	1	-	1	-	-	d1
ZM4	1375334	TERM_1406	-	1	-	1	-	1	-	-	d1
ZM4	1375388	TERM_1407	-	1	-	1	-	1	-	-	d1
ZM4	1375701	TERM_1408	-	1	1	1	1	1	1	PreTerm_1147	a1
ZM4	1375702	TERM_1409	-	1	1	1	1	1	1	PreTerm_1147	a1
ZM4	1375719	TERM_1410	-	-	-	1	-	-	-	-	a1
ZM4	1375721	TERM_1411	-	1	1	1	-	1	1	-	a1
ZM4	1375722	TERM_1412	-	1	-	1	1	-	-	-	a1
ZM4	1375758	TERM_1413	-	1	1	1	1	1	1	-	a1
ZM4	1375759	TERM_1414	-	1	1	1	1	1	1	-	a1
ZM4	1375760	TERM_1415	-	-	1	-	-	1	-	-	a1
ZM4	1375940	TERM_1416	-	-	-	1	-	-	-	-	c
ZM4	1376277	TERM_1417	-	-	1	-	-	-	-	-	c
ZM4	1376347	TERM_1418	-	-	-	1	-	-	-	-	c
ZM4	1376566	TERM_1419	-	1	-	-	-	-	-	-	c
ZM4	1376632	TERM_1420	-	-	-	1	-	-	-	-	c
ZM4	1376634	TERM_1421	-	-	-	1	1	-	-	-	c
ZM4	1376650	TERM_1422	-	-	1	-	-	1	-	-	c
ZM4	1376705	TERM_1423	-	-	1	-	-	-	-	-	c
ZM4	1376716	TERM_1424	-	-	1	-	-	-	-	-	c
ZM4	1376779	TERM_1425	-	-	-	-	-	1	-	-	c
ZM4	1376815	TERM_1426	-	1	-	-	-	1	-	-	c
ZM4	1376863	TERM_1427	-	1	-	1	-	-	-	-	c
ZM4	1376908	TERM_1428	-	-	1	-	-	-	-	-	c
ZM4	1376910	TERM_1429	-	-	-	-	-	1	-	-	c
ZM4	1377002	TERM_1430	-	-	1	-	-	-	-	-	c
ZM4	1377081	TERM_1431	-	-	-	-	-	1	-	-	c
ZM4	1377083	TERM_1432	-	-	1	-	-	-	-	-	c
ZM4	1377093	TERM_1433	-	-	1	-	-	1	-	-	c
ZM4	1377094	TERM_1434	-	-	-	-	-	1	-	-	c
ZM4	1377219	TERM_1435	-	1	-	-	-	-	-	-	c
ZM4	1377356	TERM_1436	-	1	-	-	-	-	-	-	c
ZM4	1377396	TERM_1437	-	-	1	-	-	-	-	-	c
ZM4	1377449	TERM_1438	-	1	-	-	-	-	-	-	c
ZM4	1377453	TERM_1439	-	1	-	-	-	-	-	-	c
ZM4	1377932	TERM_1440	-	1	-	1	1	-	-	-	c
ZM4	1377965	TERM_1441	-	-	-	-	-	1	-	-	c
ZM4	1383482	TERM_1442	+	-	-	-	-	1	-	-	a1
ZM4	1383562	TERM_1443	+	-	-	-	-	1	-	-	a1
ZM4	1383589	TERM_1444	+	1	-	-	-	-	-	-	a1
ZM4	1383651	TERM_1445	+	-	-	-	1	-	-	-	a1
ZM4	1384083	TERM_1446	+	1	-	1	1	1	1	-	a1
ZM4	1384102	TERM_1447	+	1	-	1	1	1	-	PreTerm_1158	a1
ZM4	1384104	TERM_1448	+	-	-	1	1	1	1	PreTerm_1158	a1
ZM4	1384105	TERM_1449	+	1	-	1	-	1	1	PreTerm_1158	a1
ZM4	1386793	TERM_1450	-	1	1	1	1	1	1	PreTerm_1162	b
ZM4	1386794	TERM_1451	-	1	1	-	1	-	-	PreTerm_1162	b
ZM4	1386798	TERM_1452	-	1	-	1	1	-	-	PreTerm_1162	b
ZM4	1388366	TERM_1453	+	-	1	-	1	-	1	-	d1
ZM4	1388483	TERM_1454	+	-	1	-	-	-	-	-	d1
ZM4	1388820	TERM_1455	+	-	-	-	1	-	-	-	b
ZM4	1388831	TERM_1456	+	-	1	-	-	-	-	-	b
ZM4	1388847	TERM_1457	+	-	1	-	-	-	1	PreTerm_1166	b
ZM4	1388848	TERM_1458	+	-	1	-	1	1	1	PreTerm_1166	b
ZM4	1388849	TERM_1459	+	-	1	-	-	1	1	PreTerm_1166	b
ZM4	1388850	TERM_1460	+	-	-	-	1	1	1	PreTerm_1166	b
ZM4	1394851	TERM_1461	-	-	1	-	-	-	-	-	d1
ZM4	1394949	TERM_1462	-	-	1	-	-	-	-	-	d1
ZM4	1404353	TERM_1463	+	-	-	-	-	1	-	-	d1
ZM4	1412206	TERM_1464	-	-	-	-	-	1	1	PreTerm_1186r	d1
ZM4	1412207	TERM_1465	-	-	-	-	-	1	1	PreTerm_1186r	d1
ZM4	1412856	TERM_1466	-	-	-	-	-	-	1	-	d1
ZM4	1421000	TERM_1467	-	-	-	1	-	1	-	PreTerm_1196	a1
ZM4	1421001	TERM_1468	-	-	-	1	-	-	-	PreTerm_1196	a1
ZM4	1421911	TERM_1469	-	1	-	-	-	-	-	-	d1
ZM4	1425720	TERM_1470	+	-	1	-	-	-	-	-	c
ZM4	1425804	TERM_1471	+	-	1	-	-	-	-	-	c
ZM4	1425872	TERM_1472	+	-	1	-	-	-	-	-	a1
ZM4	1426439	TERM_1473	-	1	-	1	-	-	-	PreTerm_1201r	b
ZM4	1426473	TERM_1474	+	-	1	-	-	-	-	PreTerm_1201	b
ZM4	1426474	TERM_1475	+	-	1	-	1	1	1	PreTerm_1201	b
ZM4	1426475	TERM_1476	+	-	1	-	1	1	1	PreTerm_1201	b
ZM4	1426476	TERM_1477	+	-	-	1	1	1	1	PreTerm_1201	b
ZM4	1427004	TERM_1478	-	1	1	1	1	1	1	-	a1
ZM4	1427005	TERM_1479	-	-	-	1	-	1	-	-	a1
ZM4	1429719	TERM_1480	+	-	-	1	-	-	-	-	c
ZM4	1431329	TERM_1481	+	-	-	-	1	-	-	-	b
ZM4	1431347	TERM_1482	+	-	-	-	1	-	-	PreTerm_1205	b
ZM4	1431348	TERM_1483	+	-	-	1	1	1	-	PreTerm_1205	b
ZM4	1434682	TERM_1484	-	-	1	-	-	-	-	PreTerm_1209	b
ZM4	1435562	TERM_1485	-	1	-	-	-	-	-	-	d1
ZM4	1441051	TERM_1486	+	-	-	-	-	1	-	-	d1
ZM4	1441378	TERM_1487	+	-	-	-	-	1	-	-	d1
ZM4	1442502	TERM_1488	+	-	-	-	-	1	-	-	d1
ZM4	1443296	TERM_1489	+	-	-	-	-	1	1	-	d1
ZM4	1443358	TERM_1490	+	-	-	-	-	1	-	-	d1
ZM4	1443452	TERM_1491	+	-	-	-	-	-	1	PreTerm_1216	b
ZM4	1443453	TERM_1492	+	-	1	-	-	1	1	PreTerm_1216	b
ZM4	1443454	TERM_1493	+	-	-	-	-	1	1	PreTerm_1216	b
ZM4	1443455	TERM_1494	+	-	-	-	1	1	1	PreTerm_1216	b
ZM4	1451077	TERM_1495	+	-	1	-	-	-	-	-	a2
ZM4	1451080	TERM_1496	+	-	-	-	-	-	1	-	a2
ZM4	1451082	TERM_1497	+	-	-	-	-	-	1	-	a2
ZM4	1461124	TERM_1498	+	-	1	-	-	-	-	PreTerm_1237	b
ZM4	1463845	TERM_1499	-	1	-	1	1	1	1	PreTerm_1240	b
ZM4	1463846	TERM_1500	-	1	1	1	1	1	1	PreTerm_1240	b
ZM4	1463847	TERM_1501	-	1	1	1	1	1	1	PreTerm_1240	b
ZM4	1463864	TERM_1502	-	1	-	-	-	-	-	-	b
ZM4	1481546	TERM_1503	+	-	-	-	-	-	1	-	d2
ZM4	1489981	TERM_1504	+	-	1	-	-	-	-	PreTerm_1260	b
ZM4	1489982	TERM_1505	+	-	1	1	1	1	1	PreTerm_1260	b
ZM4	1489983	TERM_1506	+	1	-	1	1	1	1	PreTerm_1260	b
ZM4	1489984	TERM_1507	+	-	-	1	-	1	1	PreTerm_1260	b
ZM4	1493765	TERM_1508	-	1	1	1	1	1	1	-	a1
ZM4	1493766	TERM_1509	-	-	1	-	1	1	-	-	a1
ZM4	1493872	TERM_1510	-	1	-	-	-	-	-	PreTerm_1264	a1
ZM4	1493949	TERM_1511	-	-	-	-	-	1	-	-	a1
ZM4	1494726	TERM_1512	-	-	-	1	-	1	-	-	c
ZM4	1495090	TERM_1513	-	1	-	1	-	1	-	-	c
ZM4	1495423	TERM_1514	-	-	-	-	-	1	-	-	c
ZM4	1501399	TERM_1515	-	-	-	-	-	-	1	PreTerm_1272	d1
ZM4	1501401	TERM_1516	-	-	-	1	-	-	-	PreTerm_1272	d1
ZM4	1501402	TERM_1517	-	1	1	1	-	1	-	PreTerm_1272	d1
ZM4	1501465	TERM_1518	-	-	1	-	-	-	-	-	a1
ZM4	1501871	TERM_1519	-	-	1	-	-	-	-	-	d1
ZM4	1502138	TERM_1520	-	1	1	-	-	-	-	-	d1
ZM4	1502427	TERM_1521	-	-	1	1	-	-	-	PreTerm_1275	a1
ZM4	1505826	TERM_1522	+	1	-	1	-	-	-	-	a2
ZM4	1505849	TERM_1523	+	-	-	-	-	-	1	-	a2
ZM4	1505866	TERM_1524	+	-	-	-	1	-	-	PreTerm_1279	a2
ZM4	1505867	TERM_1525	+	1	1	1	1	1	1	PreTerm_1279	a2
ZM4	1505868	TERM_1526	+	-	-	1	-	1	1	PreTerm_1279	a2
ZM4	1505870	TERM_1527	+	-	1	-	-	1	1	PreTerm_1279	a2
ZM4	1515153	TERM_1528	-	-	-	1	1	1	-	-	d1
ZM4	1515154	TERM_1529	-	-	1	-	1	1	1	-	d1
ZM4	1515155	TERM_1530	-	-	1	-	-	-	-	-	d1
ZM4	1518049	TERM_1531	+	-	1	-	-	-	-	PreTerm_1285	a1
ZM4	1518050	TERM_1532	+	-	1	1	1	1	1	PreTerm_1285	a1
ZM4	1518051	TERM_1533	+	1	1	1	1	1	1	PreTerm_1285	a1
ZM4	1518052	TERM_1534	+	1	-	1	1	1	1	PreTerm_1285	a1
ZM4	1518053	TERM_1535	+	1	-	1	-	1	-	PreTerm_1285	a1
ZM4	1518365	TERM_1536	+	-	-	-	-	1	-	-	a1
ZM4	1518561	TERM_1537	+	-	-	-	-	-	1	-	a1
ZM4	1518624	TERM_1538	+	1	-	-	-	-	-	-	a1
ZM4	1519068	TERM_1539	+	1	-	1	-	1	-	-	a1
ZM4	1519131	TERM_1540	+	-	-	1	-	1	1	-	b
ZM4	1519181	TERM_1541	+	1	1	-	-	1	1	-	b
ZM4	1519203	TERM_1542	+	-	1	-	1	-	1	-	b
ZM4	1519204	TERM_1543	+	1	1	1	1	1	1	PreTerm_1287	b
ZM4	1531718	TERM_1544	+	-	-	-	-	1	-	-	a1
ZM4	1532191	TERM_1545	-	-	-	1	-	-	-	PreTerm_1299	d2
ZM4	1532192	TERM_1546	-	1	-	1	-	-	-	PreTerm_1299	d2
ZM4	1532193	TERM_1547	-	-	-	1	-	-	-	PreTerm_1299	d2
ZM4	1532194	TERM_1548	-	-	1	-	-	-	-	PreTerm_1299	d2
ZM4	1536487	TERM_1549	+	-	-	-	-	-	1	-	a1
ZM4	1539455	TERM_1550	-	-	-	1	1	1	-	PreTerm_1312	a1
ZM4	1539456	TERM_1551	-	1	-	1	1	1	1	PreTerm_1312	a1
ZM4	1543121	TERM_1552	-	-	-	-	1	-	-	PreTerm_1316	d1
ZM4	1543181	TERM_1553	-	1	1	1	1	1	1	PreTerm_1318	d1
ZM4	1543182	TERM_1554	-	1	1	1	1	1	1	PreTerm_1318	d1
ZM4	1543203	TERM_1555	-	-	-	-	-	1	1	-	a1
ZM4	1543253	TERM_1556	-	-	-	-	-	1	1	-	a1
ZM4	1543265	TERM_1557	-	-	-	-	-	1	-	-	a1
ZM4	1543851	TERM_1558	-	1	-	-	-	1	-	-	d1
ZM4	1543852	TERM_1559	-	1	-	1	-	1	-	-	d1
ZM4	1543853	TERM_1560	-	1	-	1	-	1	-	-	d1
ZM4	1543873	TERM_1561	-	1	-	-	-	-	-	-	a1
ZM4	1544801	TERM_1562	-	-	-	1	-	-	-	PreTerm_1320	a1
ZM4	1544802	TERM_1563	-	1	-	1	-	1	-	PreTerm_1320	a1
ZM4	1544803	TERM_1564	-	-	-	1	-	-	-	PreTerm_1320	a1
ZM4	1545559	TERM_1565	-	1	-	-	-	-	-	-	d1
ZM4	1545602	TERM_1566	-	1	-	-	-	-	-	-	d1
ZM4	1547733	TERM_1567	+	1	-	-	-	-	-	-	c
ZM4	1547734	TERM_1568	+	1	-	-	-	-	-	-	c
ZM4	1547963	TERM_1569	+	1	-	-	-	-	-	-	c
ZM4	1548157	TERM_1570	+	1	-	-	-	-	-	-	c
ZM4	1548158	TERM_1571	+	1	-	-	-	-	-	-	c
ZM4	1548159	TERM_1572	+	1	-	-	-	-	-	-	c
ZM4	1548614	TERM_1573	+	1	-	-	-	-	-	-	c
ZM4	1548737	TERM_1574	+	1	-	-	-	-	-	-	c
ZM4	1548739	TERM_1575	+	1	-	-	-	-	-	-	c
ZM4	1548939	TERM_1576	+	1	-	-	-	-	-	-	c
ZM4	1550526	TERM_1577	+	-	1	-	-	-	-	PreTerm_1329	a1
ZM4	1550527	TERM_1578	+	1	1	-	-	-	-	PreTerm_1329	a1
ZM4	1565432	TERM_1579	+	-	-	1	-	1	1	-	a1
ZM4	1565433	TERM_1580	+	-	-	1	-	1	-	-	a1
ZM4	1565434	TERM_1581	+	-	-	1	-	-	-	-	a1
ZM4	1565908	TERM_1582	+	-	1	-	-	-	-	-	a1
ZM4	1565981	TERM_1583	+	-	1	-	-	-	-	-	a1
ZM4	1566333	TERM_1584	+	-	1	-	-	-	-	-	a1
ZM4	1566396	TERM_1585	+	-	1	-	-	-	-	-	a1
ZM4	1566453	TERM_1586	+	-	1	-	-	-	1	-	a1
ZM4	1566471	TERM_1587	+	-	1	-	-	1	1	PreTerm_1343	a1
ZM4	1566472	TERM_1588	+	-	1	-	1	1	1	PreTerm_1343	a1
ZM4	1567311	TERM_1589	-	-	-	1	-	1	1	-	b
ZM4	1567312	TERM_1590	-	-	-	-	-	1	-	-	b
ZM4	1567314	TERM_1591	-	-	-	1	1	-	-	-	b
ZM4	1574410	TERM_1592	+	-	-	-	-	-	1	-	a1
ZM4	1574601	TERM_1593	+	-	1	-	-	-	-	-	a1
ZM4	1576291	TERM_1594	+	-	-	-	-	-	1	-	a1
ZM4	1584255	TERM_1595	+	-	-	-	1	-	-	-	a1
ZM4	1584256	TERM_1596	+	-	-	-	1	-	-	-	a1
ZM4	1584257	TERM_1597	+	-	-	-	1	-	-	-	a1
ZM4	1584301	TERM_1598	+	-	-	-	-	1	-	-	a1
ZM4	1584430	TERM_1599	+	-	-	-	-	1	-	-	a1
ZM4	1586170	TERM_1600	+	-	-	1	1	1	1	PreTerm_1361r	a1
ZM4	1586171	TERM_1601	+	-	-	-	-	1	1	PreTerm_1361r	a1
ZM4	1586725	TERM_1602	+	-	-	-	-	1	-	-	a1
ZM4	1592338	TERM_1603	+	1	-	1	-	-	-	PreTerm_1366	a1
ZM4	1592834	TERM_1604	+	1	1	1	-	-	1	-	a1
ZM4	1592948	TERM_1605	+	1	-	-	-	-	-	-	a1
ZM4	1602058	TERM_1606	-	-	-	-	-	-	1	PreTerm_1375r	d1
ZM4	1602059	TERM_1607	-	-	1	-	-	-	-	PreTerm_1375r	d1
ZM4	1604143	TERM_1608	-	-	1	-	-	-	1	-	c
ZM4	1607863	TERM_1609	+	1	-	-	-	-	-	PreTerm_1378	a1
ZM4	1610904	TERM_1610	+	-	-	-	-	1	-	PreTerm_1382	a1
ZM4	1621374	TERM_1611	+	-	1	-	-	-	-	PreTerm_1388	b
ZM4	1621375	TERM_1612	+	-	-	-	1	1	1	PreTerm_1388	b
ZM4	1621376	TERM_1613	+	-	-	-	-	-	1	PreTerm_1388	b
ZM4	1622155	TERM_1614	-	-	-	-	-	1	-	PreTerm_1390	a1
ZM4	1626122	TERM_1615	+	-	1	-	-	1	-	-	c
ZM4	1626591	TERM_1616	+	-	1	-	-	-	1	PreTerm_1391r	a1
ZM4	1626592	TERM_1617	+	-	1	-	1	-	1	PreTerm_1391r	a1
ZM4	1626593	TERM_1618	+	-	-	-	1	-	1	PreTerm_1391r	a1
ZM4	1631136	TERM_1619	+	-	-	-	-	1	-	PreTerm_1393	b
ZM4	1633854	TERM_1620	-	1	-	-	-	-	-	PreTerm_1395	a1
ZM4	1636254	TERM_1621	+	-	-	1	1	1	-	-	c
ZM4	1636256	TERM_1622	+	1	1	1	1	1	1	-	c
ZM4	1636257	TERM_1623	+	1	1	1	1	1	1	-	c
ZM4	1636894	TERM_1624	+	-	1	-	-	-	-	-	c
ZM4	1636987	TERM_1625	+	1	-	-	-	-	-	-	c
ZM4	1637034	TERM_1626	+	-	1	-	-	-	-	-	c
ZM4	1637219	TERM_1627	+	1	-	-	-	-	1	-	c
ZM4	1637220	TERM_1628	+	-	-	1	1	1	-	-	c
ZM4	1637261	TERM_1629	+	-	-	-	-	1	-	-	c
ZM4	1637419	TERM_1630	+	1	-	-	-	-	-	-	c
ZM4	1637568	TERM_1631	+	-	-	-	-	-	1	-	c
ZM4	1637682	TERM_1632	+	1	-	-	-	1	-	-	c
ZM4	1638053	TERM_1633	+	-	-	-	-	1	1	-	c
ZM4	1638054	TERM_1634	+	1	-	-	-	-	-	-	c
ZM4	1638112	TERM_1635	+	-	-	-	-	-	1	-	c
ZM4	1638135	TERM_1636	+	1	-	-	-	1	-	-	c
ZM4	1638141	TERM_1637	+	1	-	-	-	1	1	-	c
ZM4	1638204	TERM_1638	+	-	-	-	-	1	1	-	a1
ZM4	1638205	TERM_1639	+	1	-	1	1	1	1	-	a1
ZM4	1638206	TERM_1640	+	1	1	1	1	1	1	-	a1
ZM4	1638254	TERM_1641	+	1	-	-	-	1	-	-	a1
ZM4	1638272	TERM_1642	+	-	1	-	1	-	1	PreTerm_1398	a1
ZM4	1638273	TERM_1643	+	1	1	1	1	1	1	PreTerm_1398	a1
ZM4	1638274	TERM_1644	+	1	1	1	1	1	1	PreTerm_1398	a1
ZM4	1646974	TERM_1645	+	-	-	-	-	-	1	-	a1
ZM4	1647301	TERM_1646	+	-	-	-	-	-	1	PreTerm_1404	b
ZM4	1648593	TERM_1647	-	-	-	1	-	1	1	-	a1
ZM4	1651831	TERM_1648	-	1	1	1	1	1	1	PreTerm_1406	d1
ZM4	1651832	TERM_1649	-	1	1	1	1	1	1	PreTerm_1406	d1
ZM4	1651834	TERM_1650	-	1	1	1	1	1	-	PreTerm_1406	d1
ZM4	1651835	TERM_1651	-	-	1	-	1	-	-	PreTerm_1406	d1
ZM4	1651886	TERM_1652	-	-	1	-	-	-	-	-	a1
ZM4	1651912	TERM_1653	-	1	1	1	1	1	1	-	a1
ZM4	1651913	TERM_1654	-	-	1	-	-	-	-	-	a1
ZM4	1651915	TERM_1655	-	-	-	1	-	-	-	-	a1
ZM4	1651945	TERM_1656	-	-	1	-	1	-	-	-	c
ZM4	1651975	TERM_1657	-	1	1	1	-	1	1	-	c
ZM4	1651993	TERM_1658	-	-	1	-	-	-	-	-	c
ZM4	1652017	TERM_1659	-	-	-	1	-	-	-	-	c
ZM4	1652062	TERM_1660	-	1	-	1	-	1	1	-	c
ZM4	1652351	TERM_1661	-	-	-	-	-	1	-	-	c
ZM4	1652405	TERM_1662	-	-	1	-	-	-	-	-	c
ZM4	1652639	TERM_1663	-	-	1	-	-	-	-	-	c
ZM4	1652874	TERM_1664	-	1	-	-	-	-	-	-	c
ZM4	1652875	TERM_1665	-	1	1	1	1	1	1	-	c
ZM4	1653186	TERM_1666	-	-	1	-	-	-	-	-	c
ZM4	1653587	TERM_1667	+	-	1	-	-	-	-	-	c
ZM4	1653704	TERM_1668	+	-	1	-	-	-	-	-	c
ZM4	1653707	TERM_1669	+	-	1	-	-	-	-	-	c
ZM4	1653843	TERM_1670	+	-	1	-	-	-	-	-	c
ZM4	1653932	TERM_1671	+	-	1	-	-	-	-	-	c
ZM4	1654175	TERM_1672	+	-	1	-	-	-	-	-	a1
ZM4	1654176	TERM_1673	+	-	1	-	1	-	-	-	a1
ZM4	1654183	TERM_1674	+	-	1	-	-	-	-	-	a1
ZM4	1654282	TERM_1675	+	-	1	-	-	-	1	-	a1
ZM4	1654427	TERM_1676	+	-	1	-	-	-	-	-	a1
ZM4	1654428	TERM_1677	+	-	1	-	1	-	1	-	a1
ZM4	1654429	TERM_1678	+	-	-	-	1	-	1	-	a1
ZM4	1654430	TERM_1679	+	-	-	-	-	-	1	-	a1
ZM4	1654556	TERM_1680	+	-	1	-	-	-	-	-	a1
ZM4	1655039	TERM_1681	+	-	-	-	-	1	-	-	a1
ZM4	1656662	TERM_1682	-	-	-	1	-	1	-	PreTerm_1409r	d1
ZM4	1656663	TERM_1683	-	-	-	1	-	1	-	PreTerm_1409r	d1
ZM4	1656720	TERM_1684	-	-	-	-	-	1	-	-	d1
ZM4	1656721	TERM_1685	-	-	-	-	1	1	1	-	d1
ZM4	1656722	TERM_1686	-	-	1	-	-	-	-	-	d1
ZM4	1657075	TERM_1687	-	-	-	-	-	1	-	-	d1
ZM4	1663378	TERM_1688	+	-	-	-	-	-	1	-	c
ZM4	1663408	TERM_1689	+	-	-	-	-	-	1	-	c
ZM4	1669421	TERM_1690	+	1	-	-	-	-	-	-	d1
ZM4	1669440	TERM_1691	+	-	-	-	-	1	-	-	d1
ZM4	1669441	TERM_1692	+	1	-	1	1	1	-	-	d1
ZM4	1669534	TERM_1693	+	-	-	-	-	1	-	-	d1
ZM4	1669640	TERM_1694	+	-	-	1	-	-	-	-	d1
ZM4	1669670	TERM_1695	+	-	-	-	1	-	-	-	d1
ZM4	1669673	TERM_1696	+	1	-	1	-	1	1	-	d1
ZM4	1669674	TERM_1697	+	1	-	1	-	1	1	-	d1
ZM4	1669725	TERM_1698	+	-	-	1	-	-	-	-	d1
ZM4	1669917	TERM_1699	+	1	-	1	-	1	-	-	a1
ZM4	1672452	TERM_1700	-	-	1	-	-	-	-	PreTerm_1428r	b
ZM4	1672493	TERM_1701	+	-	-	-	-	1	-	PreTerm_1428	b
ZM4	1678385	TERM_1702	+	-	-	-	-	1	-	PreTerm_1429r	b
ZM4	1681122	TERM_1703	-	-	-	-	-	-	1	-	c
ZM4	1681319	TERM_1704	-	-	-	-	-	1	-	-	c
ZM4	1681553	TERM_1705	-	-	1	-	-	-	1	-	c
ZM4	1682770	TERM_1706	+	-	1	-	-	-	-	PreTerm_1437r	a1
ZM4	1682771	TERM_1707	+	-	1	-	1	1	1	PreTerm_1437r	a1
ZM4	1682772	TERM_1708	+	-	-	-	-	-	1	PreTerm_1437r	a1
ZM4	1697770	TERM_1709	+	-	1	1	1	-	-	-	a1
ZM4	1697771	TERM_1710	+	-	-	1	1	-	-	-	a1
ZM4	1697791	TERM_1711	+	1	-	-	-	-	-	-	a1
ZM4	1702440	TERM_1712	-	1	-	-	-	-	-	-	d1
ZM4	1709410	TERM_1713	+	-	-	-	-	1	-	-	a1
ZM4	1710101	TERM_1714	+	-	-	-	-	1	-	-	a1
ZM4	1710885	TERM_1715	+	-	-	-	-	-	1	PreTerm_1468	a1
ZM4	1710886	TERM_1716	+	-	1	-	-	-	-	PreTerm_1468	a1
ZM4	1710887	TERM_1717	+	-	-	1	-	1	1	PreTerm_1468	a1
ZM4	1713879	TERM_1718	+	-	-	1	-	1	-	-	a1
ZM4	1719179	TERM_1719	+	-	-	-	-	-	1	PreTerm_1475	a1
ZM4	1730241	TERM_1720	+	-	-	-	1	-	-	-	a1
ZM4	1731790	TERM_1721	+	-	-	-	-	1	-	-	a1
ZM4	1740951	TERM_1722	+	-	-	-	-	-	1	PreTerm_1485	a1
ZM4	1740952	TERM_1723	+	-	-	-	1	1	1	PreTerm_1485	a1
ZM4	1744114	TERM_1724	-	-	1	-	-	-	1	PreTerm_1492	b
ZM4	1746652	TERM_1725	-	-	-	1	-	-	-	-	d1
ZM4	1747549	TERM_1726	-	-	-	-	-	-	1	PreTerm_1494	a1
ZM4	1749225	TERM_1727	+	-	-	-	-	-	1	-	b
ZM4	1751309	TERM_1728	-	1	-	1	-	1	1	PreTerm_1499	c
ZM4	1751310	TERM_1729	-	1	1	-	1	1	1	PreTerm_1499	c
ZM4	1751311	TERM_1730	-	1	1	1	1	1	1	PreTerm_1499	c
ZM4	1751312	TERM_1731	-	1	1	1	-	1	1	PreTerm_1499	c
ZM4	1751313	TERM_1732	-	1	1	1	1	1	1	PreTerm_1499	c
ZM4	1751314	TERM_1733	-	1	1	1	1	1	1	PreTerm_1499	c
ZM4	1751333	TERM_1734	-	-	1	-	-	-	-	-	c
ZM4	1751336	TERM_1735	-	1	-	1	-	-	-	-	c
ZM4	1751354	TERM_1736	-	1	1	1	1	1	1	-	c
ZM4	1751355	TERM_1737	-	1	1	-	1	1	-	-	c
ZM4	1751356	TERM_1738	-	1	1	1	1	1	1	-	c
ZM4	1751357	TERM_1739	-	1	1	1	1	1	1	-	c
ZM4	1760139	TERM_1740	+	-	1	-	-	-	-	PreTerm_1508	a1
ZM4	1760140	TERM_1741	+	-	1	-	-	-	1	PreTerm_1508	a1
ZM4	1760142	TERM_1742	+	-	-	-	-	1	-	PreTerm_1508	a1
ZM4	1763298	TERM_1743	-	-	-	1	-	-	-	-	a1
ZM4	1763299	TERM_1744	-	-	-	1	-	-	-	-	a1
ZM4	1763335	TERM_1745	-	1	-	1	-	1	-	PreTerm_1511	a1
ZM4	1763336	TERM_1746	-	1	-	1	-	1	1	PreTerm_1511	a1
ZM4	1763398	TERM_1747	-	-	-	1	-	1	-	-	a1
ZM4	1763464	TERM_1748	-	-	-	1	-	1	-	-	d1
ZM4	1763473	TERM_1749	-	-	-	-	-	-	1	-	d1
ZM4	1763496	TERM_1750	-	1	-	1	-	1	1	-	d1
ZM4	1763839	TERM_1751	-	1	-	1	-	1	-	PreTerm_1515	a1
ZM4	1763840	TERM_1752	-	1	1	1	1	1	-	PreTerm_1515	a1
ZM4	1763841	TERM_1753	-	1	1	-	-	-	-	PreTerm_1515	a1
ZM4	1763842	TERM_1754	-	-	1	-	-	-	-	PreTerm_1515	a1
ZM4	1763870	TERM_1755	-	1	1	-	-	1	-	-	a1
ZM4	1764592	TERM_1756	-	-	1	-	-	-	-	-	d1
ZM4	1764889	TERM_1757	-	-	1	-	-	-	-	-	d1
ZM4	1765000	TERM_1758	-	1	1	1	1	1	-	PreTerm_1516	a1
ZM4	1765001	TERM_1759	-	1	1	1	-	-	-	PreTerm_1516	a1
ZM4	1765002	TERM_1760	-	1	1	-	1	1	1	PreTerm_1516	a1
ZM4	1765003	TERM_1761	-	-	1	-	-	-	-	-	a1
ZM4	1765284	TERM_1762	-	-	1	-	-	-	-	-	d1
ZM4	1765285	TERM_1763	-	-	1	-	-	-	-	-	d1
ZM4	1765290	TERM_1764	-	1	-	-	-	-	-	-	d1
ZM4	1765341	TERM_1765	-	-	1	-	-	-	-	-	d1
ZM4	1765564	TERM_1766	-	-	1	-	-	-	-	-	d1
ZM4	1765582	TERM_1767	-	1	1	-	-	-	-	-	d1
ZM4	1765621	TERM_1768	-	-	1	-	-	-	-	-	d1
ZM4	1765733	TERM_1769	-	1	-	-	-	-	-	-	d1
ZM4	1766215	TERM_1770	-	1	-	-	-	-	-	-	d1
ZM4	1766349	TERM_1771	-	1	-	-	-	-	-	-	d1
ZM4	1766760	TERM_1772	-	-	1	-	-	-	-	-	c
ZM4	1766767	TERM_1773	-	1	-	-	-	-	-	-	c
ZM4	1768672	TERM_1774	+	-	-	-	-	-	1	-	a1
ZM4	1768744	TERM_1775	+	-	1	-	-	-	-	-	a1
ZM4	1768850	TERM_1776	+	-	-	-	1	-	-	-	a1
ZM4	1768865	TERM_1777	+	-	1	-	-	-	-	-	a1
ZM4	1768957	TERM_1778	+	-	-	-	-	-	1	-	a1
ZM4	1769033	TERM_1779	+	-	1	-	-	-	-	-	a1
ZM4	1769231	TERM_1780	+	-	-	-	1	-	-	-	a1
ZM4	1769488	TERM_1781	+	-	-	-	-	-	1	-	a1
ZM4	1769667	TERM_1782	-	1	-	1	1	1	1	PreTerm_1521	b
ZM4	1769668	TERM_1783	-	-	-	-	-	-	1	PreTerm_1521	b
ZM4	1769669	TERM_1784	-	-	1	-	1	1	1	PreTerm_1521	b
ZM4	1769685	TERM_1785	-	1	-	-	-	-	1	-	b
ZM4	1769686	TERM_1786	-	-	-	-	-	-	1	-	b
ZM4	1769702	TERM_1787	+	-	1	1	1	-	1	PreTerm_1520	b
ZM4	1769703	TERM_1788	+	-	-	-	1	-	1	PreTerm_1520	b
ZM4	1769704	TERM_1789	+	-	-	1	1	-	1	PreTerm_1520	b
ZM4	1769705	TERM_1790	+	-	-	1	1	-	-	PreTerm_1520	b
ZM4	1769706	TERM_1791	-	-	-	-	-	1	-	-	b
ZM4	1769707	TERM_1792	-	-	-	-	-	1	-	-	b
ZM4	1769721	TERM_1793	-	-	-	-	-	1	-	-	b
ZM4	1769735	TERM_1794	-	-	-	-	-	1	-	-	d1
ZM4	1769740	TERM_1795	-	-	-	-	-	-	1	-	d1
ZM4	1769755	TERM_1796	-	-	-	-	-	-	1	-	d1
ZM4	1769823	TERM_1797	-	-	-	-	-	-	1	-	d1
ZM4	1769905	TERM_1798	-	-	-	-	-	-	1	-	d1
ZM4	1769985	TERM_1799	-	-	-	-	-	-	1	-	d1
ZM4	1770247	TERM_1800	-	-	-	-	1	-	-	PreTerm_1524	a1
ZM4	1770249	TERM_1801	-	-	-	-	-	1	-	PreTerm_1524	a1
ZM4	1770250	TERM_1802	-	-	-	-	-	1	1	PreTerm_1524	a1
ZM4	1770251	TERM_1803	-	-	1	-	-	1	1	PreTerm_1524	a1
ZM4	1770252	TERM_1804	-	-	1	-	-	-	-	PreTerm_1524	a1
ZM4	1776522	TERM_1805	+	1	1	-	-	1	1	PreTerm_1527	d2
ZM4	1776523	TERM_1806	+	-	-	-	-	1	1	PreTerm_1527	d2
ZM4	1778465	TERM_1807	-	-	-	-	-	1	1	PreTerm_1530	a1
ZM4	1778466	TERM_1808	-	-	-	-	-	1	1	PreTerm_1530	a1
ZM4	1778467	TERM_1809	-	-	-	-	-	1	1	PreTerm_1530	a1
ZM4	1778468	TERM_1810	-	-	-	-	-	1	1	PreTerm_1530	a1
ZM4	1778483	TERM_1811	-	-	-	-	-	1	1	-	a1
ZM4	1778484	TERM_1812	-	-	-	-	-	-	1	-	a1
ZM4	1778500	TERM_1813	-	-	-	-	-	1	1	-	a1
ZM4	1778501	TERM_1814	-	-	-	-	-	1	1	-	a1
ZM4	1778642	TERM_1815	-	-	-	-	-	-	1	-	d1
ZM4	1778784	TERM_1816	-	-	-	-	-	1	1	-	d1
ZM4	1778863	TERM_1817	-	-	1	-	-	-	-	-	d1
ZM4	1778908	TERM_1818	-	-	-	-	-	-	1	-	d1
ZM4	1778944	TERM_1819	-	-	-	-	-	-	1	-	d1
ZM4	1779122	TERM_1820	-	-	-	-	-	1	-	-	c
ZM4	1779123	TERM_1821	-	-	-	-	-	1	-	-	c
ZM4	1779909	TERM_1822	+	-	-	-	-	1	-	-	c
ZM4	1780268	TERM_1823	+	-	1	-	-	-	-	PreTerm_1534	a1
ZM4	1780269	TERM_1824	+	1	1	1	1	1	-	PreTerm_1534	a1
ZM4	1780270	TERM_1825	+	1	-	1	-	1	1	PreTerm_1534	a1
ZM4	1797161	TERM_1826	+	-	-	1	-	1	-	-	d1
ZM4	1797225	TERM_1827	+	-	-	1	-	1	-	-	d1
ZM4	1797336	TERM_1828	+	1	1	1	-	1	-	-	d1
ZM4	1797362	TERM_1829	+	-	-	1	-	1	-	-	d1
ZM4	1797364	TERM_1830	+	1	1	1	1	1	1	-	d1
ZM4	1797365	TERM_1831	+	1	1	1	1	1	-	-	d1
ZM4	1797422	TERM_1832	+	1	1	1	1	1	1	-	a1
ZM4	1797437	TERM_1833	+	-	1	1	1	-	1	PreTerm_1544	a1
ZM4	1797438	TERM_1834	+	1	1	1	1	1	1	PreTerm_1544	a1
ZM4	1797439	TERM_1835	+	1	1	1	1	1	1	PreTerm_1544	a1
ZM4	1797440	TERM_1836	+	1	-	-	-	-	-	PreTerm_1544	a1
ZM4	1798388	TERM_1837	+	-	-	-	-	1	-	-	a1
ZM4	1798838	TERM_1838	+	-	-	-	-	1	-	-	a1
ZM4	1798960	TERM_1839	+	-	-	-	-	1	-	-	a1
ZM4	1799042	TERM_1840	+	-	-	-	-	1	1	PreTerm_1546	b
ZM4	1799043	TERM_1841	+	-	-	-	-	1	-	PreTerm_1546	b
ZM4	1799055	TERM_1842	-	-	-	-	1	1	1	PreTerm_1550	b
ZM4	1799056	TERM_1843	-	-	1	-	-	-	1	PreTerm_1550	b
ZM4	1799057	TERM_1844	-	-	1	-	-	-	1	PreTerm_1550	b
ZM4	1799075	TERM_1845	-	-	-	-	-	-	1	-	b
ZM4	1799076	TERM_1846	-	-	-	-	-	1	1	-	b
ZM4	1799077	TERM_1847	-	-	-	-	-	-	1	-	b
ZM4	1799136	TERM_1848	-	-	1	-	-	-	-	-	d1
ZM4	1799227	TERM_1849	-	-	-	-	-	-	1	-	d1
ZM4	1799397	TERM_1850	-	-	-	-	-	-	1	-	d1
ZM4	1799475	TERM_1851	-	-	1	-	-	-	1	-	d1
ZM4	1799484	TERM_1852	-	-	1	-	-	-	-	-	d1
ZM4	1799837	TERM_1853	-	-	1	-	-	-	-	-	d1
ZM4	1799885	TERM_1854	-	-	1	-	-	-	-	-	d1
ZM4	1800052	TERM_1855	-	-	1	-	-	-	-	-	d1
ZM4	1800210	TERM_1856	-	-	-	-	-	-	1	-	d1
ZM4	1800211	TERM_1857	-	-	1	-	-	-	-	-	d1
ZM4	1800243	TERM_1858	-	-	1	-	-	-	-	-	d1
ZM4	1800271	TERM_1859	-	-	1	-	-	-	1	-	d1
ZM4	1800273	TERM_1860	-	-	1	-	-	-	1	-	d1
ZM4	1800274	TERM_1861	-	-	1	-	-	1	-	-	d1
ZM4	1800306	TERM_1862	-	-	1	-	-	-	-	-	d1
ZM4	1800350	TERM_1863	-	-	1	-	-	-	-	-	d1
ZM4	1800367	TERM_1864	-	-	1	-	-	-	-	-	d1
ZM4	1800393	TERM_1865	-	-	-	-	-	1	-	-	d1
ZM4	1800474	TERM_1866	-	-	1	-	-	-	-	-	d1
ZM4	1800492	TERM_1867	-	-	1	-	-	-	-	-	d1
ZM4	1800531	TERM_1868	-	-	-	-	-	-	1	-	a1
ZM4	1800532	TERM_1869	-	-	-	-	-	-	1	-	a1
ZM4	1800533	TERM_1870	-	-	-	-	1	-	-	-	a1
ZM4	1802567	TERM_1871	+	-	-	-	-	1	-	-	d1
ZM4	1803658	TERM_1872	+	1	-	-	-	-	-	-	a1
ZM4	1803835	TERM_1873	+	-	-	-	-	-	1	-	a1
ZM4	1803983	TERM_1874	+	-	1	-	-	-	-	-	a1
ZM4	1808903	TERM_1875	-	-	-	-	-	1	-	PreTerm_1565	d2
ZM4	1812290	TERM_1876	-	-	-	-	-	1	-	-	d1
ZM4	1812327	TERM_1877	-	-	-	-	-	1	-	-	d1
ZM4	1812328	TERM_1878	-	-	-	-	-	1	-	-	d1
ZM4	1812939	TERM_1879	-	-	-	-	-	-	1	-	d1
ZM4	1816565	TERM_1880	-	1	-	1	1	1	1	PreTerm_1569	a1
ZM4	1816566	TERM_1881	-	-	-	-	1	-	-	PreTerm_1569	a1
ZM4	1816691	TERM_1882	-	-	-	-	-	1	-	-	d1
ZM4	1821373	TERM_1883	+	-	-	-	-	-	1	-	c
ZM4	1821382	TERM_1884	+	-	1	-	-	-	-	-	c
ZM4	1821535	TERM_1885	+	-	1	-	-	1	1	-	c
ZM4	1821659	TERM_1886	+	-	1	-	-	1	-	-	c
ZM4	1821661	TERM_1887	+	-	-	-	-	-	1	-	c
ZM4	1821706	TERM_1888	+	-	-	-	-	1	1	-	c
ZM4	1821827	TERM_1889	+	-	1	-	-	-	-	-	c
ZM4	1822364	TERM_1890	+	-	-	-	-	-	1	-	c
ZM4	1822705	TERM_1891	+	-	-	-	-	-	1	-	c
ZM4	1823089	TERM_1892	+	-	1	-	-	-	-	-	c
ZM4	1823855	TERM_1893	+	-	1	-	-	-	1	PreTerm_1572	a1
ZM4	1823857	TERM_1894	+	-	1	-	1	1	1	PreTerm_1572	a1
ZM4	1823858	TERM_1895	+	-	1	-	1	1	1	PreTerm_1572	a1
ZM4	1826375	TERM_1896	-	1	1	1	1	1	1	PreTerm_1578	a1
ZM4	1826376	TERM_1897	-	1	1	1	1	1	1	PreTerm_1578	a1
ZM4	1826377	TERM_1898	-	-	1	1	1	-	-	PreTerm_1578	a1
ZM4	1826378	TERM_1899	-	-	1	-	-	-	-	PreTerm_1578	a1
ZM4	1826426	TERM_1900	-	-	1	-	1	-	-	-	a1
ZM4	1826427	TERM_1901	-	1	1	1	1	1	1	-	a1
ZM4	1826428	TERM_1902	-	1	1	1	1	-	1	-	a1
ZM4	1826455	TERM_1903	-	-	-	-	1	-	-	-	d1
ZM4	1826471	TERM_1904	-	-	1	-	-	-	-	-	d1
ZM4	1826472	TERM_1905	-	-	1	-	-	-	-	-	d1
ZM4	1826487	TERM_1906	-	1	1	-	1	-	1	-	d1
ZM4	1826500	TERM_1907	-	-	1	-	-	-	-	-	d1
ZM4	1826501	TERM_1908	-	-	1	-	-	-	-	-	d1
ZM4	1826502	TERM_1909	-	-	1	-	-	-	-	-	d1
ZM4	1826514	TERM_1910	-	-	1	-	-	-	-	-	d1
ZM4	1826610	TERM_1911	-	-	1	-	-	-	-	-	d1
ZM4	1826751	TERM_1912	-	-	1	-	1	-	-	-	d1
ZM4	1826928	TERM_1913	-	1	-	-	-	-	-	-	d1
ZM4	1827025	TERM_1914	-	-	1	-	-	-	-	-	d1
ZM4	1827038	TERM_1915	-	-	1	-	-	-	-	-	d1
ZM4	1827099	TERM_1916	-	-	1	-	-	-	-	-	d1
ZM4	1843178	TERM_1917	+	1	-	1	-	1	-	-	a1
ZM4	1843293	TERM_1918	+	-	-	-	-	1	-	-	a1
ZM4	1843327	TERM_1919	+	-	-	-	-	1	-	-	a1
ZM4	1843963	TERM_1920	+	1	-	1	-	1	-	-	a1
ZM4	1843997	TERM_1921	+	1	-	1	-	1	-	-	a1
ZM4	1843998	TERM_1922	+	1	-	-	-	-	-	-	a1
ZM4	1844126	TERM_1923	+	1	-	-	-	-	-	-	a1
ZM4	1844152	TERM_1924	+	1	-	-	-	-	-	-	a1
ZM4	1844291	TERM_1925	+	1	-	-	-	-	-	-	a1
ZM4	1844339	TERM_1926	+	1	-	-	-	1	-	-	a1
ZM4	1844340	TERM_1927	+	1	-	1	-	-	-	-	a1
ZM4	1844417	TERM_1928	+	-	-	1	-	-	-	-	a1
ZM4	1844553	TERM_1929	+	1	-	-	-	-	-	-	a1
ZM4	1844642	TERM_1930	+	-	-	1	-	-	-	-	a1
ZM4	1844643	TERM_1931	+	1	-	1	-	1	1	-	a1
ZM4	1844728	TERM_1932	-	-	-	-	-	1	1	PreTerm_1588	b
ZM4	1844768	TERM_1933	+	1	1	1	1	1	1	PreTerm_1589	b
ZM4	1844769	TERM_1934	+	1	-	1	-	1	1	PreTerm_1589	b
ZM4	1846457	TERM_1935	+	1	-	-	-	-	-	-	b
ZM4	1846534	TERM_1936	+	1	-	1	1	-	-	-	d2
ZM4	1846585	TERM_1937	+	1	1	1	1	1	1	-	d2
ZM4	1846586	TERM_1938	+	1	1	1	1	1	1	-	d2
ZM4	1846594	TERM_1939	+	1	-	1	-	-	-	-	c
ZM4	1861171	TERM_1940	+	-	1	-	-	-	-	-	c
ZM4	1864868	TERM_1941	+	-	-	-	1	-	-	-	a1
ZM4	1864869	TERM_1942	+	-	-	1	-	-	-	-	a1
ZM4	1882007	TERM_1943	-	-	1	-	-	-	-	PreTerm_1615	b
ZM4	1882008	TERM_1944	-	-	1	-	-	-	-	PreTerm_1615	b
ZM4	1882010	TERM_1945	-	-	1	-	-	-	-	PreTerm_1615	b
ZM4	1882199	TERM_1946	-	-	1	-	-	-	-	-	d1
ZM4	1882218	TERM_1947	-	-	1	-	-	-	-	-	d1
ZM4	1884071	TERM_1948	-	1	-	-	-	-	-	-	d1
ZM4	1884393	TERM_1949	-	1	-	-	-	-	-	-	d1
ZM4	1884763	TERM_1950	-	-	-	-	-	-	1	-	d1
ZM4	1885136	TERM_1951	-	-	-	-	-	-	1	-	a1
ZM4	1886302	TERM_1952	-	-	-	1	-	1	-	-	a1
ZM4	1889549	TERM_1953	-	-	1	-	-	-	-	-	d1
ZM4	1889613	TERM_1954	-	-	1	-	-	-	-	-	d1
ZM4	1892611	TERM_1955	-	-	-	-	-	-	1	-	d1
ZM4	1906554	TERM_1956	+	-	1	-	-	-	-	-	c
ZM4	1908011	TERM_1957	+	-	1	-	-	-	-	-	b
ZM4	1909192	TERM_1958	-	-	-	-	-	-	1	PreTerm_1628	a1
ZM4	1919223	TERM_1959	-	1	1	1	1	1	-	-	d1
ZM4	1919224	TERM_1960	-	-	1	-	-	1	-	-	d1
ZM4	1919225	TERM_1961	-	1	1	1	-	1	-	-	d1
ZM4	1919231	TERM_1962	-	1	1	-	-	-	-	-	d1
ZM4	1919930	TERM_1963	-	-	-	1	-	1	-	PreTerm_1635	a1
ZM4	1919931	TERM_1964	-	-	-	1	-	1	-	PreTerm_1635	a1
ZM4	1926706	TERM_1965	-	-	-	-	-	1	1	-	d1
ZM4	1926707	TERM_1966	-	-	1	-	1	1	1	-	d1
ZM4	1926708	TERM_1967	-	-	1	-	1	1	1	-	d1
ZM4	1926795	TERM_1968	-	-	-	-	-	-	1	-	d1
ZM4	1928551	TERM_1969	+	-	-	-	-	-	1	-	c
ZM4	1930077	TERM_1970	+	-	-	1	-	-	-	-	d1
ZM4	1934569	TERM_1971	-	-	1	-	-	-	-	-	a2
ZM4	1937991	TERM_1972	-	-	-	-	-	-	1	PreTerm_1652	a1
ZM4	1937992	TERM_1973	-	-	-	-	-	-	1	PreTerm_1652	a1
ZM4	1937994	TERM_1974	-	-	1	-	-	-	-	PreTerm_1652	a1
ZM4	1939093	TERM_1975	-	-	1	-	-	-	-	-	d1
ZM4	1943560	TERM_1976	-	-	1	-	-	-	-	-	d1
ZM4	1947055	TERM_1977	+	1	1	-	-	1	1	-	b
ZM4	1947056	TERM_1978	+	1	1	1	1	1	1	-	b
ZM4	1947073	TERM_1979	+	-	-	-	1	-	-	PreTerm_1658	b
ZM4	1947074	TERM_1980	+	1	1	1	1	1	-	PreTerm_1658	b
ZM4	1947075	TERM_1981	+	1	-	1	1	-	1	PreTerm_1658	b
ZM4	1950786	TERM_1982	-	-	-	1	-	1	-	PreTerm_1661	b
ZM4	1952055	TERM_1983	-	-	-	1	-	1	-	-	d1
ZM4	1952300	TERM_1984	-	-	-	1	-	-	-	-	d1
ZM4	1952308	TERM_1985	-	-	-	1	-	1	-	-	d1
ZM4	1952309	TERM_1986	-	1	-	1	-	-	-	-	d1
ZM4	1952310	TERM_1987	-	1	-	1	-	-	-	-	d1
ZM4	1952352	TERM_1988	-	1	-	-	-	1	-	-	d1
ZM4	1952612	TERM_1989	-	1	-	-	-	1	-	-	d1
ZM4	1952613	TERM_1990	-	1	-	-	-	1	-	-	d1
ZM4	1952639	TERM_1991	-	-	-	-	1	-	-	-	d1
ZM4	1952930	TERM_1992	-	-	-	1	-	-	-	-	d1
ZM4	1952955	TERM_1993	-	-	-	1	-	1	-	-	d1
ZM4	1953099	TERM_1994	-	-	-	-	1	-	-	-	a1
ZM4	1958201	TERM_1995	-	1	-	1	-	1	-	-	b
ZM4	1958203	TERM_1996	-	1	-	1	-	1	-	-	b
ZM4	1958204	TERM_1997	-	-	-	-	-	1	-	-	b
ZM4	1960598	TERM_1998	+	-	1	-	-	-	-	-	d2
ZM4	1963116	TERM_1999	+	-	-	1	-	-	-	-	a1
[truncated: 92 more rows]

## Sheet: ttHP_TTS matches
PreTerm_#	#_3ends	TTS_list	3end-Ut-poss	strand	lastTTS_pos	ttHP_pos	Location_class	len loop	len stem	hairpin ∆G	#Us	hybrid ∆G	seq_range	ttHP_seq
PreTerm_4	1	TTS_0001	7	-	3657	3656	b	7	9	-16.3	6	-1.5	3649..3703	cttataaaatcctaaGCCTTCCCGccttaaaCGGGAAGGCttttttCctattaaG
PreTerm_31	2	TTS_0033,TTS_0034	11,9	-	39464	39465	a1	3	13	-13.4	4	-5.8	39458..39516	agaattttgactttaTTTTCTGAAAGGCtgtGTCTTTCAGAAAAtgtctgatGcTgcga
PreTerm_45	3	TTS_0058,TTS_0059,TTS_0060	9,8,7	-	49935	49934	b	4	9	-14.7	6	-1.7	49927..49978	ttccaaatccaaaaaCCGGATAGCccaaGCTGTCCGGtttttcTGTatcaag
PreTerm_70	1	TTS_0063	6	-	81712	81710	a1	6	7	-13.2	8	1.7	81703..81752	cgataaccgcaaaaaGGGCTGCcctttaGCAGCCCtttttTttacctcac
PreTerm_74	3	TTS_0064,TTS_0065,TTS_0066	6,5,4	-	84875	84871	b	5	12	-17.5	7	0.3	84864..84922	acccttgcttgctcaTAACCTCATGTCaaaaaGACATGAGGTTAtttTTTtgtcttatt
PreTerm_82	1	TTS_0070	6	+	93738	93740	b	4	9	-14.9	7	-0.6	93696..93747	cgcattttagaaaaaCAGCCCGTTttttAGCGGGCTGtttttTgtttatgtt
PreTerm_89	2	TTS_0075,TTS_0076	7,8	+	106218	106218	a1	4	7	-13.1	6	-2.6	106178..106225	ttattttacggggaaGGGGGGCtttgGCTCCCCttttctGTattcatg
PreTerm_93	5	TTS_0079,TTS_0080,TTS_0081,TTS_0082,TTS_0083	3,4,5,6,7	+	110904	110905	b	4	11	-14.5	7	0.6	110857..110912	ataatgggtttgaagGGCGCACTCTTtaagAAGAGGGCGCCttTTTTAttgaatat
PreTerm_103	1	TTS_0085	7	+	125131	125132	a1	5	11	-15.8	7	-0.6	125083..125139	ttgacgattgaataaCGGGTATGGGCgatgaGCTTATGCCCGtttttgTtggttatg
PreTerm_114	3	TTS_0086,TTS_0087,TTS_0088	8,7,6	-	138994	138992	a1	3	11	-18	8	1.7	138985..139039	caacacagaaaaaagGCCGGGGGGGAcatTTCTCTCCGGCtttttTTTaagctca
PreTerm_116	2	TTS_0119,TTS_0120	5,4	-	144030	144026	a1	10	13	-20.4	7	-0.3	144019..144084	aaaataaagaatacaGGGCAGGCCAGACaaaaaaacaaGGATGGCCTGCCCttcTTtttcaatttt
PreTerm_120	2	TTS_0131,TTS_0132	4,5	+	151386	151389	b	5	12	-21.8	7	0.3	151338..151396	atgcgtaagtaagaaGAAGGCCACCTTggataAAGGTGGCCTTCtttTTttgtgtcggc
PreTerm_123	3	TTS_0133,TTS_0134,TTS_0135	6,5,4	-	153169	153165	a1	8	8	-15.7	4	-4.1	153158..153211	caatcgtgatgcagaTGGGTGGCtatttcctGCCACCCAtttTCCgacgagctt
PreTerm_126	2	TTS_0139,TTS_0140	6,7	+	159700	159701	a2	5	11	-18.3	7	0.3	159652..159708	tacccttgttccctgTCCCTGTTCTGttcgtCAGAACAGGGAtttttTTgtctgttc
PreTerm_132	6	TTS_0168,TTS_0169,TTS_0170,TTS_0171,TTS_0172,TTS_0173	3,4,5,6,7,8	+	166352	166352	a1	4	9	-14.6	7	0.3	166308..166359	ttttccagaagaaggGGGCGGCTTttttAAGTCGCCCttTTTTTGtcttttt
PreTerm_136	3	TTS_0177,TTS_0178,TTS_0179	3,4,5	+	171130	171133	b	3	11	-15.5	8	1.7	171086..171140	gaatgaaagcacaagGAGCCGGTCATtttATGGCCGGTTCttTTTtttagtaggt
PreTerm_137	2	TTS_0180,TTS_0181	5,4	-	171300	171296	b	3	14	-21.8	6	-0.7	171289..171349	ctaatcatgttgcctCTGTCCCGACCGGAaaaTCCGGTCAGGACAGtttTTatcttatccc
PreTerm_139	5	TTS_0188,TTS_0189,TTS_0190,TTS_0191,TTS_0192	3,4,5,6,7	+	174075	174076	a1	3	11	-18.8	5	-1.8	174029..174083	caatacagaattttaGGCGGGTATCTgttAGATGCCCGCCttATTCTatatatat
PreTerm_164	2	TTS_0193,TTS_0194	7,8	+	199116	199116	b	6	9	-16.2	8	1.7	199070..199123	cgcttaatcctcaagCGGGTCGGTtttatcACCGACCCGttttttTTatgaagt
PreTerm_170	6	TTS_0206,TTS_0207,TTS_0208,TTS_0209,TTS_0210,TTS_0211	8,7,6,5,4,3	-	204188	204183	a1	4	10	-11.8	8	1.7	204176..204229	agcagtcacaaaaggGAGCAGCCTTctaaAAGGCCGCTCttTTTTTTgatcggt
PreTerm_172	4	TTS_0212,TTS_0213,TTS_0214,TTS_0215	4,3,2,1	-	204244	204237	a1	6	11	-19.9	4	-4.5	204230..204287	ataacggatgatccgTTGGGTCGTCCgtcaaaGGGCGACCCGATTATgactgttgaaa
PreTerm_187	1	TTS_0231	8	+	217686	217686	a1	4	8	-8.8	7	0.6	217644..217693	atcttcaaataaaaaCGGCTTTTacgaAAAAGCCGtttttatTttaatat
PreTerm_191	3	TTS_0232,TTS_0233,TTS_0234	5,6,8	+	228822	228822	b	7	7	-13.8	7	-0.6	228779..228829	gatattttgatgaaaGCCGCCGtgtcattCGGCGGCttttTTgTttttgag
PreTerm_195	1	TTS_0235	6	-	230638	230636	a1	4	13	-17	7	0.6	230629..230688	tatctttaataaagaGACCCGTTTTTCTcccaAGAAAGGCGGGTCtttttTattcgataa
PreTerm_197	1	TTS_0237	7	+	233991	233992	a1	5	13	-20	7	-0.6	233939..233999	taatagccactatttTGGCAGAAGAGGTctgaaACCTCTTTTGCCAtttttgTttttttat
PreTerm_204	4	TTS_0270,TTS_0271,TTS_0272,TTS_0273	3,5,6,7	+	239167	239168	b	5	13	-17.3	6	-2.9	239115..239175	aaataaaaacagattGAGCGACTTTCGAcctatTCGATAGTCGCTCttTgTGTttttttgc
PreTerm_207	3	TTS_0274,TTS_0275,TTS_0276	5,4,3	-	240533	240528	a1	4	12	-20.9	5	-4.1	240521..240578	tgaagacacgaccaaTTGGCGCGGTAGcaggCTACTGCGCCAAttTTTgccactcaaa
PreTerm_210	1	TTS_0281	6	+	243319	243321	a1	3	16	-15.8	6	-1.7	243264..243328	aaaattcaaacaaatTTGAGGGCTTGCTTATtgtAAAAGTGAGCCCCCAAttttgTattttaaat
PreTerm_211	3	TTS_0290,TTS_0291,TTS_0292	5,6,8	+	244890	244890	a1	8	12	-16.3	6	-0.6	244836..244897	atgtgaaatgacaaaGGCAGGTTGGAGaatttaggCTCTCACCTGCCttttTTaCaatgata
PreTerm_215	3	TTS_0293,TTS_0294,TTS_0295	2,3,4	+	260916	260920	a1	3	19	-16.8	5	-2.6	260857..260927	cttttgcagtgttctGTCAGCCTGAAAATATCTAtaaTAGCTGTTTTCAGGTTGCCtTTTcctaacgcatg
PreTerm_222	1	TTS_0296	8	+	280302	280302	b	5	11	-16.1	6	-2.2	280253..280309	ttatcctttgaaaaaGCCTGTTTCCTaaaaaAGGAGGCAGGCttttttgCaggttag
PreTerm_229	3	TTS_0302,TTS_0303,TTS_0304	5,6,7	+	285856	285857	b	5	10	-18	7	0.3	285810..285864	actttctaacaaaaaGACCGGTTGGtttttCCAGCCGGTCttttTTTgtcctatt
PreTerm_237	2	TTS_0305,TTS_0306	2,1	-	292925	292918	d2	3	16	-22.2	4	-2.6	292911..292975	actggaatagaaaacACTTTCAGGATCAGCCctcGGCTGATCCTGAATGATAattatcaatgggc
PreTerm_260	2	TTS_0329,TTS_0330	5,6	+	319433	319435	b	4	13	-24.8	6	0.5	319383..319442	tggtaagtctggaaaTGGCGAGGCTTTGgaaaCAAGGCTTCGCCAttttTTaagcgattg
PreTerm_272	1	TTS_0331	8	+	330436	330436	a1	4	12	-16	7	1.3	330386..330443	tatcttgagaaaagaCGGTAGCAGGGAaggtTCTTTGCTGCCGtttttttAttttttt
PreTerm_276	3	TTS_0334,TTS_0335,TTS_0336	5,6,7	+	331464	331465	b	6	8	-13.6	7	0.3	331421..331472	atagcctataataaaGCCTGAGTgtaaaaACTCAGGCttttTTTgtttttca
PreTerm_279	2	TTS_0338,TTS_0339	6,8	+	335711	335711	a1	6	8	-14.6	7	0.6	335667..335718	tgtctaaaagaaagaGGCAGCCAtttatcTGGCTGCCtttttTaTaaaggga
PreTerm_291	3	TTS_0341,TTS_0342,TTS_0343	5,6,7	+	343069	343070	a1	4	11	-23.3	7	1.3	343022..343077	cgaaaaaagaatgaaGCCGGATCTAGgaaaCTGGATCCGGCttttTTTatcgcgcc
PreTerm_301	1	TTS_0346	9	+	357309	357308	c	5	9	-9.8	7	-0.3	357263..357315	tctatccctttaataTCGGTATATgcgtaATATACCGGtttcttttTggtcgg
PreTerm_310	5	TTS_0389,TTS_0390,TTS_0391,TTS_0392,TTS_0393	4,5,6,7,8	+	377099	377099	b	3	14	-21.6	7	0.6	377046..377106	gaactgaatttaagaGGCTGCCTCCCGATtttATCGGAAGGCAGCCtttTTTATatttttt
PreTerm_332	3	TTS_0398,TTS_0399,TTS_0400	5,6,7	+	410095	410096	b	4	8	-17.5	7	0.6	410054..410103	cgttctttaaaaaaaGCGGGTTCgaaaGAACCCGCttttTATtatgggtg
PreTerm_336	2	TTS_0401,TTS_0402	6,7	+	411953	411954	a1	4	7	-14	7	0.4	411914..411961	taaattttgactattGGCAGCCtattGGCTGCCtttttTTcttggtta
PreTerm_339	2	TTS_0405,TTS_0406	4,5	+	414289	414292	a1	6	11	-15.9	6	-0.8	414242..414299	ggcatcacccttcaaGTAAGCTGGCAtcttttTGTCAGCTTACtttTTatgggtcaga
PreTerm_341	4	TTS_0416,TTS_0417,TTS_0418,TTS_0419	5,4,3,2	-	417344	417338	b	4	11	-19.9	5	-2.8	417331..417386	tgcagattgtccaagTTCCGCCATCAgtaaTGATGGCGGAAtTTCAgttttctgaa
PreTerm_349	1	TTS_0423	4	-	434192	434188	a1	4	14	-20.8	4	-2.9	434181..434242	ttctgatattatcctTTTACCGCTTTCCAtattTGGAAGGCGGTAAAtttTacagtccgaga
PreTerm_350	5	TTS_0424,TTS_0425,TTS_0426,TTS_0427,TTS_0428	8,7,6,5,4	-	435002	434998	a1	4	10	-20	6	-1.4	434991..435044	cctgtttttcaaaaaGGGTGCATTCgaaaGAATGCGCCCtttATTCTtttaaac
PreTerm_352	1	TTS_0433	7	+	439658	439659	b	3	8	-11.8	8	1.7	439618..439666	tttaaatgcaaaaaaGGCCATGAatcTCATGGCCttttttTtgtagatt
PreTerm_353	1	TTS_0432	8	-	439625	439625	b	3	8	-11.8	6	-2.2	439618..439666	aatctacaaaaaaaaGGCCATGAgatTCATGGCCttttttgCatttaaa
PreTerm_359	1	TTS_0434	8	-	450627	450627	b	4	9	-13.4	8	1.7	450620..450671	caagctagaaaaaaaGCTTCCTGAtttcTCAGGAAGCtttttttTgatatca
PreTerm_363	4	TTS_0437,TTS_0438,TTS_0439,TTS_0440	4,5,6,7	+	457438	457439	a2	4	9	-18.8	7	1.3	457395..457446	taccgtcacgcgagaCGCCCGGGTttttACCCGGGCGtttTTTTatgcaaaa
PreTerm_391	5	TTS_0457,TTS_0458,TTS_0459,TTS_0460,TTS_0461	3,4,5,6,7	+	489929	489930	a1	4	13	-22.7	6	0.2	489878..489937	gggttttttagaaaaGGGGATGTCCGGAacttTTCGGGCATCCCCtaTTTTTattactgt
PreTerm_402	1	TTS_0462	7	+	499918	499919	b	4	6	-9.8	7	1.3	499881..499926	aaaaaataaagaaaaGCCGGTttttACCGGCttttttTatagcagt
PreTerm_419	1	TTS_0506	3	+	520085	520090	a1	3	11	-18.5	5	-3	520043..520097	taaataatttcgttaGCTAACCGGCAtccTGCCGGTTAGCtcTcattttttaggt
PreTerm_420	4	TTS_0521,TTS_0522,TTS_0523,TTS_0524	5,6,7,8	+	520736	520736	a1	5	11	-15	6	-2	520687..520743	attgtaaaggggccgGCTCCTTCGTCattcgGACGTAGGAGCttttCGTTtatcatg
PreTerm_427	1	TTS_0573	5	+	526952	526955	a1	3	12	-12.7	4	-3.1	526906..526962	actacacagaaaaagGCAGCCTGATTTcatGAATCAGGCAGCtcttTaaggaaagag
PreTerm_431	3	TTS_0597,TTS_0598,TTS_0599	5,6,7	+	529535	529536	a1	5	12	-15.8	7	-0.6	529486..529543	gaaattggcaaagaaCAGCGTCGTCTCgataaGAGA-GGCGCTGttttTGTtttggaaa
PreTerm_432	3	TTS_0602,TTS_0603,TTS_0604	6,7,8	+	530177	530177	a1	4	14	-17.4	7	-0.3	530123..530184	tgattaaaagaaggaCGGTCTGTTAAGGTatttACCTTTGCAGGCCGtttttTCTggaataa
PreTerm_433	1	TTS_0606	6	+	532538	532540	a1	4	9	-15	7	0.6	532496..532547	cttttatatctcaaaGGCAGGTCAtttaTGGCCTGCCtttttTatattaaaa
PreTerm_438	1	TTS_0616	6	+	534830	534832	a1	3	9	-16.4	4	-5.6	534789..534839	attgatttctgtaaaCCGGCCTGAaaaTCAGGCCGGtctttCgcagcagag
PreTerm_440	2	TTS_0618,TTS_0619	3,4	+	535389	535393	a1	4	10	-16.4	7	-0.6	535347..535400	gcttattttaaaaagGGAAGGGGCTtattAGCCCCTTTCttTTtgtttttttct
PreTerm_451	3	TTS_0631,TTS_0632,TTS_0633	8,7,6	-	545718	545716	a1	4	9	-13.2	8	1.7	545709..545760	ttttgtatcgaaaaaGGAGGGTCTttaaAGATCCTCCtttttTTTgcataaa
PreTerm_455	4	TTS_0639,TTS_0640,TTS_0641,TTS_0642	8,7,6,5	-	548096	548093	a1	4	9	-16.8	4	-5	548086..548137	aagtaaaagacgatgCGGCCTCCTtatcGGGAGGCCGtttcGCATccggtta
PreTerm_459	3	TTS_0643,TTS_0644,TTS_0645	5,4,3	-	550449	550444	a1	3	14	-22.6	7	-0.3	550437..550497	aacggattatctattTTGCGGTCAGGGTCatcGACCTTGGCCGCAAttCTTtttcatgccg
PreTerm_470	1	TTS_0652	8	+	560524	560524	b	3	8	-11.6	6	-2.6	560483..560531	tgtttcaaaagaaaaGGCCTTGAaaaTCAAGGCCttttgtcTttttacg
PreTerm_475	1	TTS_0653	8	-	564367	564367	b	3	8	-11.6	7	-0.3	564360..564408	agcgatggaagaaaaGGCCTTGAtttTCAAGGCCttttcttTtgaaaca
PreTerm_488	1	TTS_0655	2	-	582402	582396	a1	3	16	-24.5	5	-5.6	582389..582453	ataaatttttcatttTTTATAGCCTGACCTGtgaCAGGTCAGGCTATAGAtGgttgtttgacaga
PreTerm_516	1	TTS_0677	8	+	624444	624444	b	3	9	-11.1	7	-0.3	624401..624451	taatatattaaaaaaGCCGCCCGAataTCGAGCGGCttcttttTtgttctt
PreTerm_517	4	TTS_0671,TTS_0672,TTS_0673,TTS_0674	8,7,6,5	-	624411	624408	b	3	9	-15	6	0.5	624401..624451	aagaacaaaaaagaaGCCGCTCGAtatTCGGGCGGCttttTTAAtatatta
PreTerm_524	1	TTS_0685	7	+	643240	643241	b	4	10	-17.3	6	0.2	643195..643248	attttgtaataaaaaGGCTCACTTCtaatGAAGTGAGCCtttttaTattttaga
PreTerm_534	2	TTS_0705,TTS_0706	8,7	-	656911	656910	b	3	8	-11.6	8	1.7	656903..656951	gataccaagaaaaaaGGCTGTCTtttAGACAGCCttttttTTgttcttg
PreTerm_535	1	TTS_0707	8	+	656944	656944	b	3	8	-11.6	7	-0.3	656903..656951	caagaacaaaaaaaaGGCTGTCTaaaAGACAGCCttttttcTtggtatc
PreTerm_539	6	TTS_0729,TTS_0730,TTS_0731,TTS_0732,TTS_0733,TTS_0734	3,4,5,6,7,8	+	666041	666041	a1	4	10	-17.8	7	-0.6	665995..666048	tgtctgtacaaatcgGCGTCGTCGCctttGCGACGGCGCttTTTTGTtgttttg
PreTerm_549	1	TTS_0739	7	-	683216	683215	b	4	10	-15.8	4	-1.4	683208..683261	atatattcttataaaGCGTGGGGTAttatTACCCTGCGCtttaatAaaaagctt
PreTerm_551	4	TTS_0740,TTS_0741,TTS_0742,TTS_0743	7,6,5,4	-	686048	686044	a1	5	11	-19.1	7	1.3	686037..686093	gaaaatagttaaaaaGGCGTCATTGGttcttCCAATGACGCCtttTTTTataaacaa
PreTerm_559	3	TTS_0747,TTS_0748,TTS_0749	5,4,3	-	692221	692216	d1	3	22	-28.7	4	-4.1	692209..692284	tttctagatttatccGGCTTTCGGTGCCTATTCTTCAcgaTGTGGGGT-GGCGCCGAAAGCCttCTTacgttacaag
PreTerm_585	1	TTS_0760	8	+	723781	723781	a1	6	8	-12.9	7	0.6	723737..723788	tatgataacaaaaaaGCCGGTGCcttgttGCATCGGCttttttaTgtcttgt
PreTerm_590	4	TTS_0785,TTS_0786,TTS_0787,TTS_0788	5,6,7,8	+	727424	727424	a1	6	7	-13	7	0.3	727382..727431	ttctttggtaaagaaGGCGGTCttttatGGCCGCCttttTTTGtttgggg
PreTerm_592	4	TTS_0789,TTS_0790,TTS_0791,TTS_0792	3,4,7,8	+	727733	727733	a1	7	10	-14.6	7	-0.6	727684..727740	aaaatgacgctgacaGCTGCGATACcggagatGTGTCGCGGCttTTtgTTgtctata
PreTerm_596	4	TTS_0821,TTS_0822,TTS_0823,TTS_0824	5,6,7,8	+	736353	736353	b	6	9	-17	7	0.6	736307..736360	tttctgttaaaaaaaGGCAGCGCTccaaaaAGCGCTGCCttttTTATtgcttgg
PreTerm_598	2	TTS_0825,TTS_0826	5,6	+	737945	737947	b	4	8	-14	6	-2	737905..737954	ataagcataaaaaaaGAGCCGGAatttTCCGGCTCttttTCgttatatct
PreTerm_605	2	TTS_0830,TTS_0831	7,8	+	741477	741477	b	3	7	-10.5	7	-0.3	741438..741484	tcaaaaacaggaaaaGCAGGCTtttGGCCTGCttttctTTtcgggat
PreTerm_606	3	TTS_0827,TTS_0828,TTS_0829	9,8,7	-	741446	741445	b	5	6	-9.7	5	-3.6	741438..741484	atcccgaaaagaaaaGCAGGCcaaaaGCCTGCttttccTGTttttga
PreTerm_607	4	TTS_0841,TTS_0842,TTS_0843,TTS_0844	4,5,6,7	+	742372	742373	a1	5	10	-17.1	3	-6.8	742326..742380	tccctaaattccttgGGCGTCGGTTtcgttAACCGGCGCCtttCCCCgttttggg
PreTerm_611	4	TTS_0851,TTS_0852,TTS_0853,TTS_0854	7,6,5,4	-	748541	748537	a1	4	9	-15.9	7	0.6	748530..748581	catcgcattaaaaaaCGCCCTGCCtcacGGTGGGGCGtttTTATtttataga
PreTerm_612	1	TTS_0856	7	+	748573	748574	a2	4	9	-14.3	6	0.5	748530..748581	tctataaaataaaaaCGCCCCACCgtgaGGCAGGGCGttttttAatgcgatg
PreTerm_617	3	TTS_0875,TTS_0876,TTS_0877	4,5,6	+	752585	752587	b	4	10	-15	7	0.4	752541..752594	tttatagttagaaaaGAAGCTCTGTttcgGCAGAGCTTCtttTTTtcagtgaaa
PreTerm_622	2	TTS_0878,TTS_0879	2,4	+	761502	761506	a1	4	21	-24.3	5	-2.1	761440..761513	cgattcgattaaaaaGG-TGGCAGC-CGGTGATCCGgtttCGGAATACCGTGCTGTCAGCCtTgTattaaaacaga
PreTerm_632	6	TTS_0886,TTS_0887,TTS_0888,TTS_0889,TTS_0890,TTS_0891	2,4,5,6,7,8	+	771476	771476	c	5	8	-14.8	8	1.7	771433..771483	ctctcctaatactacGGTCGGTCgttaaGACCGACCtTtTTTTTattctga
PreTerm_651	1	TTS_0892	7	-	795022	795021	d2	5	11	-17.8	5	-1.9	795014..795070	atccgctgtccttaaCTGCCGGATAAtctatTTATCCGGCAGgcttttTattcatca
PreTerm_669	3	TTS_0893,TTS_0894,TTS_0895	7,6,5	-	819316	819313	d2	4	9	-16.4	7	1.3	819306..819357	cgttaatccggcaaaGGGGCTGACcaagGTCAGCCTCttttTTTactcttta
PreTerm_673	2	TTS_0897,TTS_0898	9,8	-	819714	819714	c	4	8	-11.9	6	-0.8	819707..819756	gtcaacccgataaaaGCCGGATAtttaTATCCGGCttttattGTttcagc
PreTerm_685	2	TTS_0919,TTS_0920	6,7	+	845382	845383	a1	5	12	-15.1	7	1.3	845332..845390	ctcaaaaaaaagaaaCAGGTCGTTCTCattcgGTGAGCGGCCTGtttttTTatctgtgg
PreTerm_718	2	TTS_0941,TTS_0942	5,6	+	889280	889282	b	4	13	-15.4	6	-0.3	889230..889289	tgaagcgtatttcctTAGGCCGGAGCTTttttAAGATCCGGCTTAttttTTagaaaagac
PreTerm_719	1	TTS_0943	6	-	889561	889559	d1	6	12	-20	4	-5.2	889552..889611	ataaagattttctcaATCCGGAACAGGctcgtcCCTGTTCCGGAGatttgTgcaaaaata
PreTerm_723	3	TTS_0944,TTS_0945,TTS_0946	8,7,6	-	894433	894431	a1	3	8	-13.8	7	-0.3	894424..894472	agaaaaagacaaaaaGGGTGCCAtttTGGCACCCtttttCTTttaaaat
PreTerm_735	3	TTS_0963,TTS_0964,TTS_0965	7,6,5	-	913975	913972	a1	3	14	-15.2	7	1.3	913965..914024	taaatcttatttgaaTGGCTCCT-CTTTTctaAAAGGCAGGAGCCAttttTTTaaacctca
PreTerm_737	2	TTS_0967,TTS_0968	11,7	-	915857	915856	a1	4	6	-8.8	4	-4.7	915849..915894	gcgatctacgacttaCACGCCcttaGGCGTGttattcGcttTgccc
PreTerm_745	2	TTS_0970,TTS_0971	7,6	-	930297	930295	b	4	8	-15.1	6	-0.7	930288..930337	attttctttaaaaaaGAGCCCCTttttAGGGGCTCtttttCTatgtctac
PreTerm_749	4	TTS_0972,TTS_0973,TTS_0974,TTS_0975	5,4,3,1	-	935076	935069	a2	3	17	-23.1	3	-5.8	935062..935127	gtattagggagagaaTTCCAGTCCACCTGCTCcaaGA-TAGGTGGGCTGGAATaTCCtgatttggtt
PreTerm_767	4	TTS_0980,TTS_0981,TTS_0982,TTS_0983	9,8,7,6	-	954306	954304	a1	4	8	-13.5	4	-2.2	954297..954346	cttaagattctataaCGGCACAGttctCTGTGCCGttattCAATtccgtg
PreTerm_782	4	TTS_0987,TTS_0988,TTS_0989,TTS_0990	5,6,7,8	+	967294	967294	a1	6	10	-18.7	5	-3.3	967246..967301	tgtcataacgaagaaGCTGCCATCGgtaaaaCGGTGGCAGCttttCGTCatgttct
PreTerm_785	1	TTS_0994	3	+	970381	970386	b	4	28	-32.1	4	-4.3	970305..970393	gtttagtttgaaaaaGAAGCGGTACTCCATATCCCTTTATATTaatcAATA-ATCGGGATATGAGGTGCCGCTTCttTaggtaataagcc
PreTerm_799	1	TTS_0995	6	+	993300	993302	a1	5	13	-16.6	6	-2.6	993249..993309	gctgaaaaaataggaGCAGGTCTTTTAAaaaggTTAAAAGGCCTGCttttcTgttaatcaa
PreTerm_802	2	TTS_0996,TTS_0997	8,5	-	994560	994557	b	4	12	-21	7	0.6	994550..994606	gcggatataaaacaaGCCGTCACTGTCgcaaGACAG-GGCGGCttttTtaTgtctgat
PreTerm_816	4	TTS_1000,TTS_1001,TTS_1002,TTS_1003	8,7,6,5	-	1009111	1009108	b	4	11	-15.9	6	0.5	1009101..1009156	aaaataaaagaaaaaGGACTTAAGCTtgatGGCTTAAGTCCttttTTAAagtttct
PreTerm_817	4	TTS_1006,TTS_1007,TTS_1008,TTS_1009	5,6,7,8	+	1009149	1009149	b	6	10	-14.2	7	-0.3	1009101..1009156	agaaactttaaaaaaGGACTTAAGCcatcaaGCTTAAGTCCttttTCTTttatttt
PreTerm_818	3	TTS_1010,TTS_1011,TTS_1012	7,6,5	-	1009737	1009734	b	5	10	-16.6	6	-0.7	1009727..1009781	tgttataaacaaaaaGGCCACATCTcaaaaGGATGTGGCCttttTCTattctggc
PreTerm_819	1	TTS_1015	7	+	1009773	1009774	b	7	9	-15	7	-0.6	1009727..1009781	gccagaatagaaaaaGGCCACATCcttttgaGATGTGGCCtttttgTttataaca
PreTerm_823	5	TTS_1021,TTS_1022,TTS_1023,TTS_1024,TTS_1025	7,6,5,4,3	-	1012614	1012609	a1	3	12	-18	7	1.3	1012602..1012658	ttcaaaacagcaaaaGCGCTTCCGATTtcaAATCGGGAGCGCttTTTTTatatatta
PreTerm_827	4	TTS_1047,TTS_1048,TTS_1049,TTS_1050	4,5,6,7	+	1015309	1015310	a1	4	10	-16.6	7	1.3	1015264..1015317	ctattgccttaaaaaCGCCGTCTGTttcaACAGGCGGCGtttTTTTatgtgttt
PreTerm_833	3	TTS_1069,TTS_1070,TTS_1071	3,4,5	+	1019925	1019928	a1	6	15	-27.6	6	-0.7	1019870..1019935	attttgaattttctgTCAGGCATCGGGGGCttcattGCCTTCGGTGCCTGAttTTTatctgtatct
PreTerm_842	2	TTS_1072,TTS_1073	7,8	+	1030474	1030474	a1	5	11	-14.7	7	0.6	1030425..1030481	tatttttagtgaaaaGGTCGGATGTCatttgGACTTCCGGCCtttttaTTtctcggc
PreTerm_847	1	TTS_1077	9	-	1037062	1037063	a1	3	6	-8.6	7	0.3	1037056..1037100	tttcttgcgaaaaaaGCTGCCtttGGCAGCtttttttgTctcttt
PreTerm_854	4	TTS_1085,TTS_1086,TTS_1087,TTS_1088	7,6,5,4	-	1050102	1050098	a1	4	10	-17.2	7	0.6	1050091..1050144	cctcccttgaaaaaaGCCTCCTGTTttcgGACAGGAGGCtttTTATtatctcaa
PreTerm_856	3	TTS_1094,TTS_1095,TTS_1096	5,6,7	+	1052294	1052295	b	4	10	-15.5	8	1.7	1052249..1052302	taatttttcaaagaaCCCGCTTGCTtatcGGTAAGCGGGttttTTTtaataaaa
PreTerm_865	2	TTS_1098,TTS_1099	5,6	+	1061896	1061898	b	7	9	-12.8	7	0.6	1061851..1061905	ggcaatttaaagaaaGAAGGCATCccgaaaaGATGCCTTCttttTTataacgata
PreTerm_868	2	TTS_1104,TTS_1105	6,7	+	1068751	1068752	a1	5	16	-23	4	-6.1	1068693..1068759	ataaaatataaagccTGCTGCGGATGGAATAtatctTATTCTATCCGTGGCAttgctGAtctttcta
PreTerm_872	4	TTS_1106,TTS_1107,TTS_1108,TTS_1109	7,6,5,4	-	1075917	1075913	b	4	11	-19.7	7	0.6	1075906..1075961	ctgaatgatacggaaTGCCGGTCTGTttttACAGGCCGGCAtttTTTAttctctta
PreTerm_885	4	TTS_1140,TTS_1141,TTS_1142,TTS_1143	4,5,6,7	+	1087884	1087885	a1	6	26	-27.7	3	-6.7	1087806..1087892	aataaccgatcgtaaTCAGGCAGAGGCCTTGCGTGGCACCGctttgaCGGTTCCAAGAAAAG-CTCTGCCTGAtttACCGgcggatga
PreTerm_888	3	TTS_1150,TTS_1151,TTS_1152	3,4,5	+	1089280	1089283	a1	5	11	-17.1	7	1.3	1089234..1089290	aagtttttttataaaTAAGGGCATCGtttttCGGTGCCCTTAttTTTttattaactt
PreTerm_915	3	TTS_1169,TTS_1170,TTS_1171	6,7,8	+	1125673	1125673	b	3	9	-13.4	7	-0.3	1125630..1125680	ttttgtcaaaaaaaaCGGGCTGAGtttTTCAGCCCGtttttCTTtgtctaa
PreTerm_916	3	TTS_1165,TTS_1166,TTS_1167	8,7,6	-	1125639	1125637	b	5	8	-13.9	8	1.7	1125630..1125680	ttagacaaagaaaaaCGGGCTGAaaaacTCAGCCCGtttttTTTgacaaaa
PreTerm_918	4	TTS_1188,TTS_1189,TTS_1190,TTS_1191	4,5,6,7	+	1130872	1130873	a1	3	19	-27	7	1.3	1130810..1130880	agaagacttttgtagCACCTTGTTTTGGGTGGGAggcTCCCGTTCGAAACAAGGTGtttTTTTatctttta
PreTerm_925	1	TTS_1195	7	+	1139152	1139153	a1	5	6	-12.2	7	-0.3	1139114..1139160	aaagtgaaagacaaaGCGGCCttattGGCCGCttttctTtcctgaag
PreTerm_937	1	TTS_1200	7	-	1152744	1152743	d2	4	11	-20.3	7	0.6	1152736..1152791	aattttattgagaaaGGCATGGCGGCataaGCCGCTGTGCCttttatTttttggga
PreTerm_942	1	TTS_1201	6	-	1154196	1154194	a1	3	20	-24.8	7	1.3	1154187..1154259	aaacaagagaacagaTGCCTCTCTTTCAAAAGGATaaaATCCTAATGAAAGAGGGGCAtttttTtaaaaatta
PreTerm_945	3	TTS_1202,TTS_1203,TTS_1204	6,5,4	-	1156085	1156081	a1	7	10	-14.7	7	0.6	1156074..1156130	ttctaaaatttcagaGGTGGCTTTAttcctgtTAAAGCCACCtttTATtttatcttt
PreTerm_956	4	TTS_1208,TTS_1209,TTS_1210,TTS_1211	5,6,7,8	+	1161551	1161551	b	3	9	-13.1	6	-2.6	1161508..1161558	agattgttcaagaagGCCGGAAACaatGTTTCCGGCtttcTTGTatctggc
PreTerm_958	4	TTS_1212,TTS_1213,TTS_1214,TTS_1215	6,5,4,3	-	1164584	1164579	a1	4	9	-20.4	4	-3.3	1164572..1164623	aataagctgttatttCGAGGTGGCttcgGCCACCTCGtcACTTtattattga
PreTerm_962	4	TTS_1218,TTS_1219,TTS_1220,TTS_1221	8,7,6,5	-	1174515	1174512	a1	3	15	-18.8	7	0.6	1174505..1174567	tttattcgtcatcaaGGTCAACTTCTCTCAaaaTAGGAGAAGTTGGCCttttTTATaatcctt
PreTerm_966	1	TTS_1233	8	-	1183419	1183419	a1	6	8	-12.1	7	-0.6	1183412..1183463	atctaatcttgaaaaGAGGTCAGttttatCTGGCCTCttttttgTattggat
PreTerm_980	1	TTS_1234	7	-	1217286	1217285	b	4	9	-15.3	5	-3.3	1217278..1217329	gaataaaaacaaaaaCGGGATAGCgatgGCTATCCCGtttctaCtttacatc
PreTerm_981	1	TTS_1235	7	+	1217321	1217322	b	4	9	-14.6	7	-0.6	1217278..1217329	gatgtaaagtagaaaCGGGATAGCcatcGCTATCCCGtttttgTttttattc
PreTerm_993	2	TTS_1239,TTS_1240	8,7	-	1234053	1234052	a1	4	11	-19.1	7	-0.3	1234045..1234100	tccctcctaaaaaaaCGCTGTTCCGAttatTCGGAGCAGCGtttttcTTtgtcctg
PreTerm_1005	1	TTS_1256	5	+	1244832	1244835	b	3	10	-14.4	7	0.6	1244790..1244842	ataaataaaatataaGGTCGCTCTTttgAAGAGCGGCCttttTtatcctttta
PreTerm_1011	2	TTS_1258,TTS_1259	3,2	-	1248421	1248415	a1	4	15	-18.2	6	-1.4	1248408..1248471	attcataagacgttgTCAGGAACAGGATATcatcATATCCTGTTCCCGAtTTtctattcttggc
PreTerm_1019	4	TTS_1265,TTS_1266,TTS_1267,TTS_1268	5,6,7,8	+	1252097	1252097	b	4	8	-15.9	7	0.6	1252055..1252104	tttttgcaaaaaaaaGCCGCCTGttttCAGGCGGCttttTTATtgtccga
PreTerm_1027	2	TTS_1269,TTS_1270	9,8	-	1261705	1261705	a1	6	8	-9.8	7	-0.3	1261698..1261749	gcataaacggaaaaaGCCTTTCTcttaccAGAAAGGCtttttctTTgtcgtc
PreTerm_1030	2	TTS_1281,TTS_1282	6,5	-	1263346	1263343	a1	8	9	-14.5	7	0.6	1263336..1263391	gatatcaaaaaaaagCATAGCCGGacatcataCCGGCTATGttttTTattaggaaa
PreTerm_1032	2	TTS_1285,TTS_1286	3,2	-	1264876	1264870	a1	4	13	-21.6	5	-3	1264863..1264922	ggtttgttaaccgttTTTTCGGCCAGAGttttCTCTGGCCGAAAAtTTatgtctatccct
PreTerm_1037	4	TTS_1300,TTS_1301,TTS_1302,TTS_1303	6,7,8,9	+	1268319	1268318	b	4	10	-11.3	6	0.5	1268273..1268325	tgatagaataaaaaaGGCCTAATGGgtttCCATT-GGCCtttttTAATgtctgc
PreTerm_1049	1	TTS_1304	8	+	1285135	1285135	b	3	7	-12	6	-0.3	1285096..1285142	tatgaacagaaaaaaGCCCGCAtcaTGCGGGCttttttaGtgggtag
PreTerm_1053	1	TTS_1305	7	-	1287980	1287979	b	3	13	-13.3	6	-0.2	1287972..1288030	gcaattgataaaaaaTCTTCCGGCCAAGtctTTTGACCGGAAGAtttttaAtatcacaa
PreTerm_1066	4	TTS_1310,TTS_1311,TTS_1312,TTS_1313	9,8,7,6	-	1296716	1296714	a1	6	11	-13.1	6	-0.7	1296707..1296764	aattaatcctaaaaaCAGGATCGGCGtttatcCTCCGATCCTGtttttATCTctgttt
PreTerm_1074	1	TTS_1316	8	-	1302715	1302715	a1	6	17	-15.7	6	-1.7	1302708..1302776	aaaaaataaacacaaTTCAGTTGATGT-AATAatatgaTATTCACATCAACTGAAttatgttTgaaattc
PreTerm_1084	1	TTS_1328	1	-	1309874	1309867	d2	3	17	-22.3	4	-3.3	1309860..1309925	ccggcttttaaaaaaGAGGAT-ATCGCCCCTTtaaAGGGGGCGATCATCCGCTatttcaccccgatc
PreTerm_1112	3	TTS_1345,TTS_1346,TTS_1347	5,6,7	+	1344203	1344204	a1	4	12	-19.5	4	-3.5	1344154..1344211	tgaaaatacccgcaaGGCCGGTGGTTCaaacGAATCATCGGCCttgaTTCacgcaaca
PreTerm_1120	1	TTS_1349	7	+	1351495	1351496	a1	4	13	-21.2	8	1.7	1351444..1351503	gtgataatgaccttgTCCCTTGAGAGGTgaaaGCCTGTCAGGGGAttttttTtaatatat
PreTerm_1123	1	TTS_1357	2	+	1353356	1353362	b	6	15	-23.9	5	-2.9	1353304..1353369	ccaataagactgaaaCATAATGCCTCCGAAatgggcTTCGGAGGCATTGTGgTtttcgtagggttt
PreTerm_1125	4	TTS_1352,TTS_1353,TTS_1354,TTS_1355	7,6,5,4	-	1353320	1353316	b	4	11	-17	6	-1.7	1353309..1353364	ctacgaaaaccacaaTGCCTCCGAAGcccaTTTCGGAGGCAttaTGTTtcagtctt
PreTerm_1128	1	TTS_1358	8	-	1357334	1357334	a1	4	20	-18.3	7	-0.3	1357327..1357399	actaaaatactcttaGGATACAGCGATGGCCTTTTtcaaAAGCGTCTATC-CTGTATCCtttttctTatcatga
PreTerm_1129	2	TTS_1359,TTS_1360	6,8	+	1360272	1360272	b	6	7	-13.7	7	-0.6	1360230..1360279	tttcgagataaaaaaGGCTGCCatgaaaGGCAGCCtttttTgTtgaggga
PreTerm_1136	1	TTS_1368	8	+	1367841	1367841	b	5	8	-11.1	7	-0.3	1367798..1367848	ctttatactaaaaaaGCCCGAAAcagaaTTTCGGGCttttcttTtttagca
PreTerm_1137	3	TTS_1365,TTS_1366,TTS_1367	8,7,6	-	1367807	1367805	b	3	9	-11.8	6	-0.3	1367798..1367848	tgctaaaaaagaaaaGCCCGAAATtctGTTTCGGGCtttttTAGtataaag
PreTerm_1140	4	TTS_1371,TTS_1372,TTS_1373,TTS_1374	8,7,6,5	-	1369508	1369505	a1	3	9	-14.3	8	1.7	1369498..1369548	gcttcaacaaaaaaaGGCCGGTCAtttTGACTGGCCttttTTTTatctttt
PreTerm_1144	1	TTS_1399	9	-	1375022	1375023	a1	3	10	-9.3	6	-1.7	1375016..1375068	taatcaggtaaaataTATCCATTCGtccTGAATGGATGtttttctgTatccgc
PreTerm_1147	2	TTS_1408,TTS_1409	7,6	-	1375702	1375700	a1	3	11	-21.7	7	1.3	1375693..1375747	agcttaaggcgaaaaGCCCGTCCGGTtttACCGGGCGGGCtttttTTatccaaga
PreTerm_1158	3	TTS_1447,TTS_1448,TTS_1449	5,7,8	+	1384105	1384105	a1	4	11	-17.9	7	1.3	1384057..1384112	ttcccaaaagaagaaGGTCAGCAGAAgttaTTCTGCTGGCCttttTtTAtgggtat
PreTerm_1162	3	TTS_1450,TTS_1451,TTS_1452	6,5,1	-	1386798	1386791	b	5	8	-14.6	8	1.7	1386784..1386834	caattctcttaattcGGCCCTGCtttttGCAGGGTCTtttTTttgctctca
PreTerm_1166	4	TTS_1457,TTS_1458,TTS_1459,TTS_1460	3,4,5,6	+	1388850	1388852	b	3	12	-16.8	5	-1.6	1388803..1388859	atcggcaacgaacagCAGGCTGTCTTTtaaAAAGGCAGCCTGttTTAAtgagcgtta
PreTerm_1196	2	TTS_1467,TTS_1468	7,6	-	1421001	1420999	a1	4	10	-15.8	7	0.6	1420992..1421045	aatagctattcaaaaGGCGGGTTATctcaATAGCCCGCCttttaTTttacagat
PreTerm_1201	4	TTS_1474,TTS_1475,TTS_1476,TTS_1477	4,5,6,7	+	1426476	1426477	b	4	10	-18	6	-0.3	1426431..1426484	aaaacgataagaaggGCGACAGGCTgaaaAGTCTGTCGCtttTTTAgtgttttt
PreTerm_1205	2	TTS_1482,TTS_1483	6,7	+	1431348	1431349	b	7	10	-15.5	7	1.3	1431300..1431356	cttaaaaagagaaaaGAGGCTTTCCcaaaaaaGGGAAGCCTCtttttTTatgttgtt
PreTerm_1209	1	TTS_1484	6	-	1434682	1434680	b	5	8	-12.3	7	0.6	1434673..1434723	ctagttataaaaaaaGGTGGTTCattaaGAACCACCtttttTattatctga
PreTerm_1216	4	TTS_1491,TTS_1492,TTS_1493,TTS_1494	4,5,6,7	+	1443455	1443456	b	4	13	-21.7	5	-4.3	1443404..1443463	cctaaatgtaaaaaaCAGCCCTTTCCTTttttAAGGAAGGGGCTGtttTCGCtttttata
PreTerm_1237	1	TTS_1498	7	+	1461124	1461125	b	3	14	-18.9	6	-0.7	1461072..1461132	tctctgttaaataggCCTCATACAGACAAttaTAGTCTGTATGAGGtttattTcctgaatt
PreTerm_1240	3	TTS_1499,TTS_1500,TTS_1501	7,6,5	-	1463847	1463844	b	4	10	-13.2	7	1.3	1463837..1463890	tacgcattaaggaaaGACGGTTCAGaattTTGAACCGTCttttTTTatgtgtaa
PreTerm_1260	4	TTS_1504,TTS_1505,TTS_1506,TTS_1507	5,6,7,8	+	1489984	1489984	b	4	10	-14.2	3	-4.1	1489938..1489991	ctcaactaaattttaGCCACCTTAAttaaTTAAGGTGGCtattCCAAaatctag
PreTerm_1264	1	TTS_1510	8	-	1493872	1493872	a1	5	9	-15.2	7	-0.3	1493865..1493917	gagttttatgaaaaaGCGCCTTCTgttcaGGAAGGCGCttttttcTtttaaga
PreTerm_1272	3	TTS_1515,TTS_1516,TTS_1517	7,5,4	-	1501402	1501398	d1	4	10	-16.9	7	0.6	1501391..1501444	aaccctattaaaaaaCCCGTATCCAttctTGGATGCGGGtttTTtAttatgata
PreTerm_1275	1	TTS_1521	6	-	1502427	1502425	a1	3	15	-18.5	7	0.6	1502418..1502480	attcaataaacgaaaTCCGGATGACAAGACaaaGGCTTGTTGTCCGGAtttttTatatcaact
PreTerm_1279	4	TTS_1524,TTS_1525,TTS_1526,TTS_1527	2,3,4,6	+	1505870	1505872	a2	3	12	-21.4	7	0.6	1505823..1505879	cactggcaaaataatGGCCGCTCCTTAttcTAGGGAGCGGCCtTTTtTatacatcat
PreTerm_1285	5	TTS_1531,TTS_1532,TTS_1533,TTS_1534,TTS_1535	4,5,6,7,8	+	1518053	1518053	a1	6	10	-17	4	-4.6	1518005..1518060	tttttcataaataaaGCTCCGGTTAtcttttTAACCGGAGCttgAATGTtgcttta
PreTerm_1287	1	TTS_1543	1	+	1519204	1519211	b	3	21	-24.4	5	-3.5	1519145..1519218	ctaggctatagattaTATTTGAGGCAGC-GCCGGTTcatAACTGGAAGCTGCCTTAAATATttttggagcaaatt
PreTerm_1299	4	TTS_1545,TTS_1546,TTS_1547,TTS_1548	8,7,6,5	-	1532194	1532191	d2	4	14	-19.6	5	-2.3	1532184..1532245	tcagattaaatttatCCCGCATGACAAAAtttcTTTTGTTATGCGGGgttaTCTTtgaccga
PreTerm_1312	2	TTS_1550,TTS_1551	8,7	-	1539456	1539455	a1	4	10	-15.4	7	-0.3	1539448..1539501	atttgttttattcaaGGCGGGTATGgcatCATATCCGCCtcttttTTgtctttt
PreTerm_1316	1	TTS_1552	9	-	1543121	1543122	d1	5	15	-20.1	3	-6.3	1543115..1543179	ttatacagtccagtgCGCATCTTCATTCGGctaaaCCGTATGAAGATGCGttctggaaAaattta
PreTerm_1318	2	TTS_1553,TTS_1554	7,6	-	1543182	1543180	d1	4	15	-19.3	6	-1.7	1543173..1543236	aaggtgattgagaaaGGCATAGGAGCACTCttcaGGGCGTTTCTATGCCttcttTTgttataca
PreTerm_1320	3	TTS_1562,TTS_1563,TTS_1564	8,7,6	-	1544803	1544801	a1	4	6	-12.9	6	-0.7	1544794..1544839	ttgactaaaaataaaGCCTGCgtaaGCAGGCtttttCTAtttcgga
PreTerm_1329	2	TTS_1577,TTS_1578	7,8	+	1550527	1550527	a1	4	8	-12.7	7	-0.6	1550485..1550534	aaattaaacaaaaaaGGCAGATAgtgaTATCTGCCttttttGTtatcttt
PreTerm_1343	2	TTS_1587,TTS_1588	4,5	+	1566472	1566475	a1	6	11	-17.5	5	-3.7	1566425..1566482	ttgttttaaatataaCAGGTCGTCTTgtgtaaAAGACGGCCTGtttTGgtatcgttag
PreTerm_1366	1	TTS_1603	8	+	1592338	1592338	a1	3	10	-10.5	7	0.6	1592294..1592345	ttgagatttgaaagaGGGAGTCCGTgaaAAGG-CTCCCttttttaTtgatgat
PreTerm_1378	1	TTS_1609	8	+	1607863	1607863	a1	7	8	-13.3	7	0.6	1607818..1607870	atacgatcgaaaaaaGCCGCAGAcctaacaTCTGCGGCttttttaTtatggaa
PreTerm_1382	1	TTS_1610	3	+	1610904	1610909	a1	4	12	-20	6	-0.2	1610859..1610916	tagatgtcattttatGCCTTGGGGGTCaattGACCTTCAAGGCttAatttttgcttat
PreTerm_1388	3	TTS_1611,TTS_1612,TTS_1613	2,3,4	+	1621376	1621380	b	6	17	-23.3	4	-4.2	1621318..1621387	cgcagtaatccagctATTCAAGCAGTGTCTTTctttcaAAAGGCACTGCTTGAAGtCAGtttgaaatgat
PreTerm_1390	1	TTS_1614	8	-	1622155	1622155	a1	4	9	-15.1	7	0.6	1622148..1622199	ttaaaaacagaaaaaCCGGCCTGAttttTCAGGTCGGttttttaTtacttta
PreTerm_1393	1	TTS_1619	7	+	1631136	1631137	b	3	12	-14.1	6	-0.3	1631088..1631144	tttttaataaaattaGAGGCTATAGATtatGTTTATAGCCTCttttttCattcatta
PreTerm_1395	1	TTS_1620	7	-	1633854	1633853	a1	4	19	-25.6	5	-1.9	1633846..1633916	gatccatgatgaaaaGCAGTCAGGTATAAAGCCGatttCGGTGCT-TGCCTGACTGCtttttcAgtcttatt
PreTerm_1398	3	TTS_1642,TTS_1643,TTS_1644	5,6,7	+	1638274	1638275	a1	3	11	-16.8	7	-0.6	1638228..1638282	ttttcaagcaaacaaTGCCTCCGATTtctAATCGGAGGCAtttgTTTttgtttat
PreTerm_1404	1	TTS_1646	6	+	1647301	1647303	b	5	12	-20.1	5	-1.9	1647252..1647310	ggcacaagcgaaataACGCCAAAGGCTgtttgAGCCTTTGGCGCagtttTattattgag
PreTerm_1406	4	TTS_1648,TTS_1649,TTS_1650,TTS_1651	8,7,5,4	-	1651835	1651831	d1	3	26	-31.3	4	-5.2	1651824..1651908	cgctctaactgaatgGGGACATTGAGCCTTGATTTATCGCTtaaAGCGGTAATTATAGGCTCCATGTCCCtgaTTcGTtcaaaga
PreTerm_1428	1	TTS_1701	7	+	1672493	1672494	b	4	14	-18.1	7	1.3	1672440..1672501	ttttatagtgatattGGCTTCAGCCTATCcttcGATAGACTGAAGCCttttttTatactttg
PreTerm_1468	3	TTS_1715,TTS_1716,TTS_1717	6,7,8	+	1710887	1710887	a1	3	12	-14.6	6	-2.2	1710839..1710894	ttcaccaatgagaaaGCCTGCTTCCGTtaaAAGGA-GCAGGCtttttTGCaaaaaac
PreTerm_1475	1	TTS_1719	7	+	1719179	1719180	a1	4	12	-15	7	0.4	1719130..1719187	aataaggttaggcaaGAGGGATAACGGttagTTGTTGTCCCTCttttttTcttaaaag
PreTerm_1485	2	TTS_1722,TTS_1723	1,2	+	1740952	1740958	a1	4	15	-21.9	5	-3	1740902..1740965	agattgtattttattTATTAAGGCTGGCCTtttcAGGTCAGCCTTAATATTtttaggcctcaaa
PreTerm_1492	1	TTS_1724	6	-	1744114	1744112	b	4	10	-20.3	7	-0.6	1744105..1744158	ggatgattaaaaaaaGCCGGAGGTCttaaGGCCTCCGGCtttttTgttatcaaa
PreTerm_1494	1	TTS_1726	6	-	1747549	1747547	a1	6	12	-18.1	7	1.3	1747540..1747599	ccaagaggcgtctttCAAGGTGGCATTcactttAATGCCACCTTGtttttTtacccgatc
PreTerm_1499	6	TTS_1728,TTS_1729,TTS_1730,TTS_1731,TTS_1732,TTS_1733	8,7,6,5,4,3	-	1751314	1751309	c	8	11	-21.6	7	1	1751302..1751361	accaaatataggtcaGCCCTCGCTTCacgcccccGAAGCGAGGGCctTTTTTTatcttgt
PreTerm_1508	3	TTS_1740,TTS_1741,TTS_1742	6,7,9	+	1760142	1760141	a1	4	9	-11.3	6	-1.7	1760097..1760148	tggtaaaaaagaaagCGGGCGTTTtataAAACGCCTGttttcTTgTgaagaa
PreTerm_1511	2	TTS_1745,TTS_1746	8,7	-	1763336	1763335	a1	3	11	-14.4	7	-0.6	1763328..1763381	gtttcatatgataaaTCGCC-TCCCTtttAGGGATGGCGAtttgttTTcatttta
PreTerm_1515	4	TTS_1751,TTS_1752,TTS_1753,TTS_1754	7,6,5,4	-	1763842	1763838	a1	4	21	-21.2	7	-0.6	1763831..1763904	ttatcgggtaagtgaTGCCGGAAATCT-G-GATAGAgtttTCTATCGTAAGATTTTCGGCAttgTTTTtactgttt
PreTerm_1516	3	TTS_1758,TTS_1759,TTS_1760	3,2,1	-	1765002	1764995	a1	7	14	-22.4	5	-4.8	1764988..1765052	aagcccctgccgtttTCTGGCCGGAGAGGcttttccCCTCTCCGGTCACATGCcttttaaaataa
PreTerm_1520	4	TTS_1787,TTS_1788,TTS_1789,TTS_1790	6,7,8,9	+	1769705	1769704	b	4	9	-14.5	6	0.2	1769660..1769711	tggagatatataaaaGCCGCTTCTtttcAGAAGCGGCttttaTTAAttccga
PreTerm_1521	3	TTS_1782,TTS_1783,TTS_1784	8,7,6	-	1769669	1769667	b	4	9	-17.3	6	-0.5	1769660..1769711	tcggaattaataaaaGCCGCTTCTgaaaAGAAGCGGCttttaTATatctcca
PreTerm_1524	5	TTS_1800,TTS_1801,TTS_1802,TTS_1803,TTS_1804	8,6,5,4,3	-	1770252	1770247	a1	3	12	-16.1	5	-2.8	1770240..1770296	ataagatttctttggTGCAGGGTTATTcaaAATAGCCCTGCAttTTCAgTattatag
PreTerm_1527	2	TTS_1805,TTS_1806	6,7	+	1776523	1776524	d2	3	19	-23.2	7	0.3	1776461..1776531	taactccagcaatatTGGGTAATGCGGGAAAGCTgacGGTTATTCTGCATTACCCAtttttTTggcttgtt
PreTerm_1530	4	TTS_1807,TTS_1808,TTS_1809,TTS_1810	7,6,5,4	-	1778468	1778464	a1	5	9	-15	7	0.3	1778457..1778509	tcgcttttacgaaaaGCAGCTCGAtcatcTCGAGCTGCtttTTTTgtgggctt
PreTerm_1534	3	TTS_1823,TTS_1824,TTS_1825	6,7,8	+	1780270	1780270	a1	4	14	-14.8	7	0.6	1780216..1780277	ttaagtaataaaaagCCGGATATCTCTATtttaATAGATATGTCCGGtttttATTatctatt
PreTerm_1544	4	TTS_1833,TTS_1834,TTS_1835,TTS_1836	5,6,7,8	+	1797440	1797440	a1	3	10	-12	8	1.7	1797395..1797447	gctgtttttaaaaaaGGCCGTTTTTttgAAAAACGGCCttttTTTTgtaaatt
PreTerm_1546	2	TTS_1840,TTS_1841	6,7	+	1799043	1799044	b	4	9	-12.9	7	1.3	1799000..1799051	aattcaaatttaaaaCAGGTCATCtctcGATGGCCTGtttttTTagatagac
PreTerm_1550	3	TTS_1842,TTS_1843,TTS_1844	9,8,7	-	1799057	1799056	b	5	9	-14.5	6	0.2	1799049..1799101	gcggaaaagataaaaGCCGGTCTGaaatcCAGATCGGCttttatTATttagtc
PreTerm_1565	1	TTS_1875	8	-	1808903	1808903	d2	4	9	-15.4	7	-0.3	1808896..1808947	gatcctgttgatttaGCCTGACGTtttgGCGTCAGGCttcttttTaataaaa
PreTerm_1569	2	TTS_1880,TTS_1881	7,6	-	1816566	1816564	a1	7	9	-13.5	7	1.3	1816557..1816611	aaaatatcaaaagaaCGGCGTGTCttatcttGATGCGCCGtttttTTatagggat
PreTerm_1572	3	TTS_1893,TTS_1894,TTS_1895	4,6,7	+	1823858	1823859	a1	4	9	-18.6	7	1.3	1823815..1823866	cttttagttctaaaaTCCCGTCTCttcgGAGGCGGGAtttTtTTattggggt
PreTerm_1578	4	TTS_1896,TTS_1897,TTS_1898,TTS_1899	6,5,4,3	-	1826378	1826373	a1	4	11	-19.6	7	0.3	1826366..1826421	ttggaaaatgaaattTTGCCGCTGTTgaaaAACAGCGGCAAttTTTTtgacagtga
PreTerm_1588	1	TTS_1932	8	-	1844728	1844728	b	4	11	-14.5	7	-0.3	1844721..1844776	atcgccataaaaaaaGGCATGCGCTGtttcCAGCCCATGCCtttttctTattcgtt
PreTerm_1589	2	TTS_1933,TTS_1934	7,8	+	1844769	1844769	b	4	11	-21.1	7	1.3	1844721..1844776	aacgaataagaaaaaGGCATGGGCTGgaaaCAGCGCATGCCttttttTAtggcgat
PreTerm_1615	3	TTS_1943,TTS_1944,TTS_1945	6,5,3	-	1882010	1882005	b	3	12	-21	5	-3.4	1881998..1882054	agcataataaagctgTGCCAGCCCTTTttgAGAGGGCTGGCAtaTcTTctaaaaagc
PreTerm_1628	1	TTS_1958	4	-	1909192	1909188	a1	6	15	-17.8	6	0.5	1909181..1909246	gaatgatggctcaggCTAACAGGCGGTAATcacaatATTACCACCTGTTAGtttTttaaaatcaaa
PreTerm_1635	2	TTS_1963,TTS_1964	8,7	-	1919931	1919930	a1	5	12	-17.6	7	-0.6	1919923..1919981	aattttgtaagaataGCCTCGTCGAAGcatatTTTCGGCGGGGCtgttttTTtatctcc
PreTerm_1652	3	TTS_1972,TTS_1973,TTS_1974	7,6,4	-	1937994	1937990	a1	5	12	-20.3	4	-3	1937983..1938041	aaaagaaaatcttatGGCCTGTCTATGcccttCATAGACAGGCCtatTgATaggctgat
PreTerm_1658	3	TTS_1979,TTS_1980,TTS_1981	5,6,7	+	1947075	1947076	b	5	9	-14.9	7	1.3	1947031..1947083	caaagtaacaaaaaaGGCTCCGAAaactaTTCGGAGCCttttTTTattaggat
PreTerm_1661	1	TTS_1982	8	-	1950786	1950786	b	4	11	-15.8	7	0.6	1950779..1950833	tttggattctttagtGGCTATACCCTgaaaAGGG-ATAGCCtatttttTtatgggt
PreTerm_1669	5	TTS_2001,TTS_2002,TTS_2003,TTS_2004,TTS_2005	3,4,5,6,7	+	1963749	1963750	a1	4	10	-18.4	7	-0.3	1963704..1963757	gaataaggataatgaTCCGCCTGTCatacGGCAGGCGGAttTTTCTtcatattt
PreTerm_1681	1	TTS_2014	7	-	1981985	1981984	a1	3	9	-12	7	1.3	1981977..1982027	taccttacataaaaaGGCAGAGGAtttTTCTCTGCCttttttTatctctga
PreTerm_1684	4	TTS_2035,TTS_2036,TTS_2037,TTS_2038	4,5,6,7	+	1986445	1986446	a1	3	8	-15.2	7	0.3	1986405..1986453	gccatcaaacaaaaaGCCCCTGCatcGCAGGGGCtttTTTTgtttcacg
PreTerm_7r	3	TTS_0003,TTS_0004,TTS_0005	9,5,4	-	8309	8305	a1	3	13	-12.8	0	-8.9	8355..8298	cacctgaaaaggacaGCCGGC-TTTAAAtatTTTAAATGCCGGCcaaAGgcgTtttacc
PreTerm_32r	6	TTS_0035,TTS_0036,TTS_0037,TTS_0038,TTS_0039,TTS_0040	6,5,4,3,2,1	-	39538	39531	a1	3	24	-24.5	3	-5.4	39604..39524	gacggagataataaaCGGGAGAGAGGTCGCTCCCTCTTTtcaAGAGAATTATCGACCCCTCTCCCCCGTTTCcggaaggaa
PreTerm_200r	3	TTS_0266,TTS_0267,TTS_0268	3,4,5	+	238810	238813	a1	4	12	-19	2	-6	238763..238820	tgctgaaaaataaaaCCGCCTCTTTCTcccaAGAAAGGGGCGGagATAgtgaggaaga
PreTerm_246r	5	TTS_0308,TTS_0309,TTS_0310,TTS_0311,TTS_0312	8,7,6,5,3	-	299797	299792	a1	4	20	-24.7	0	-6	299858..299785	agccagttctggaaaTGTCAGGGCAGTAAAAGGCGaaagCGCTCTTTACGGCTCTGACAccAgAAAAccaattt
PreTerm_305r	1	TTS_0374	4	+	374167	374171	a1	8	16	-16.4	1	-8.1	374113..374178	ttcaacggtagaaaaGGTTACCGCGCGCGTTcaccgcctAACGCTCGCGGGAAACccgTaaggcttatct
PreTerm_560r	1	TTS_0755	1	-	692957	692950	a1	5	20	-23.5	2	-5	693016..692943	taattcctatgcaaaGCA-TTTCTATCGAGTAAGCcttatGCTTACTCGATAGAAAACGCAgatagtaattgcgg
PreTerm_710r	2	TTS_0935,TTS_0936	2,3	+	873995	874000	b	3	10	-18	3	-4.5	873952..874007	taaatttatataagaTGGAAGGGGCtccGCCCCTTCCGgTCttgaagattctt
PreTerm_724r	1	TTS_0960	2	-	895281	895275	d1	3	7	0.4	3	-5.9	895314..895268	aaaatgcagaaaaaaGTATACTacaAGCATACcGgttatgctggtgg
PreTerm_749r	2	TTS_0977,TTS_0978	5,6	+	935118	935120	a1	3	17	-17.5	4	-5.5	935062..935127	aaccaaatcaggataTTCCAGCCCACCTA-TCgttGAGCAGGTGGACTGGAAttctCTccctaatac
PreTerm_897r	1	TTS_1153	5	+	1098833	1098836	a1	3	10	-15.6	3	-3.7	1098785..1098843	tagtaatccttaaaaTCGGCCAGAAaagTTCTGGCCGAtcaaTaatttaaaaa
PreTerm_987r	2	TTS_1237,TTS_1238	3,4	+	1228954	1228958	a1	6	14	-21.1	1	-10.2	1228903..1228965	aatagccaagtgaaaGATAGTCGTCCCACcattgtATGGGACGGCTATCcgTCggcggcggcaa
PreTerm_996r	2	TTS_1243,TTS_1244	6,5	-	1238015	1238012	a1	7	10	-15.3	2	-3.5	1238061..1238005	tcactttatcagcaaCCGATATCCGttctcttCGGATATCGGttaaAAaggaaaggc
PreTerm_1076r	5	TTS_1317,TTS_1318,TTS_1319,TTS_1320,TTS_1321	7,6,5,4,3	-	1305452	1305447	b	6	11	-21.3	3	-2.9	1305497..1305440	tatttggacttgaaaGGGTGAGGCTGaaaacaCGGCCTCACCCtaAAATAtatttatt
PreTerm_1186r	2	TTS_1464,TTS_1465	5,4	-	1412207	1412203	d1	3	16	-21.4	1	-7.9	1412259..1412196	tgaaagtgaaagacaGGCCGGCCATTCTCCCcttAGGAGAGTGGCCA-CCtaaAAggccggtttt
PreTerm_1201r	1	TTS_1473	7	-	1426439	1426438	b	4	10	-10.8	4	-3.3	1426484..1426431	aaaaacactaaaaaaGCGACAGACTtttcAGCCTGTCGCccttctTatcgtttt
PreTerm_1361r	2	TTS_1600,TTS_1601	1,2	+	1586171	1586177	a1	6	17	-23.8	3	-4.1	1586118..1586184	acgccctcataaaaaCGCCCGTTCGGCAGCCAttacacTGGCTGCCGTTCAGGCACTctatcaacgcgaa
PreTerm_1375r	2	TTS_1606,TTS_1607	3,2	-	1602059	1602053	d1	6	15	-26	1	-8.3	1602111..1602046	ataattaaaagaccaGCCGTAACCAGCCTCgttgaaGAGGCTGGTTGCGACaACacgcttaaaggg
PreTerm_1391r	3	TTS_1616,TTS_1617,TTS_1618	3,4,5	+	1626593	1626596	a1	5	11	-19.1	1	-11.5	1626546..1626603	gatttatcggaaaaaTAGCTGCCATGttgcgCATGGCAGCTAtgCCGccgcctgttg
PreTerm_1409r	2	TTS_1682,TTS_1683	8,7	-	1656663	1656662	d1	5	6	-10.3	3	-7.9	1656701..1656655	ctttgggcgataaaaGCGGGAtttatTCCCGCtcgtctGCatggttg
PreTerm_1428r	1	TTS_1700	3	-	1672452	1672447	b	4	14	-25.7	2	-4.8	1672501..1672440	caaagtataaaaaaaGGCTTCAGTCTATCgaagGATAGGCTGAAGCCaaTatcactataaaa
PreTerm_1429r	1	TTS_1702	2	+	1678385	1678391	b	4	22	-22.9	5	-2.1	1678323..1678398	tttcttgggataaaaCAGCCTGTTAATCCGGAATTATgaagATAATTCCGGATTA-C-GGC-GaAtgtttttattcgc
PreTerm_1437r	3	TTS_1706,TTS_1707,TTS_1708	7,8,9	+	1682772	1682771	a1	4	6	-9.2	5	-2.3	1682733..1682778	ccatgatgtgagaaaGCCGCTcaaaAGCGGCtttcttCACttttat
PreTerm_1674r	2	1,2	TTS_2011,TTS_2012	+	1973583	1973589	a1	4	15	-20.2	2	-5.2	1973533..1973596	ggatatcggaatagaGCTGTTAGGCAGGCGtaacCGCCTGCCTATCCGCTAtagagattgaagc

## Sheet: ttHP_predicted_terminators
Predicted Term	Pos	hp_start	hp_end	strand	5' flank	5'-hp stem	loop	3-hp stem	3' flank	Term_score
PreTerm_1	290	318	298	-	TATTCAAAACTTCAA	TAGGGGAAA	GAC	TATCCCTTA	TTTTCTTATGCGTTT	76
PreTerm_2	1349	1374	1357	-	CATATAAATAGGAGG	CCGGATC	ACCC	GCTCCGG	TTTTATAGGTTTCAT	77
PreTerm_3	1698	1678	1690	+	CAGTGGGGCCTGATA	GTGCC	AGC	GGCAC	TTTGGGTGCTAATTC	76
PreTerm_4	3656	3688	3664	-	CTTATAAAATCCTAA	GCCTTCCCG	CCTTAAA	CGGGAAGGC	TTTTTTCCTATTAAG	100
PreTerm_5	5357	5378	5365	-	AACAGGCGCTTCAAC	CTGCG	ACCT	CGCGG	TTTTATTGATTGATG	78
PreTerm_6	6422	6403	6414	+	TTGATGCCTAAGGCC	TCCC	CTTC	GGGA	TTTTTATAGACGAGC	78
PreTerm_7	8348	8313	8340	+	GGTAAAACGCCTTTG	GCCGGCATTTAAA	ATA	TTTAAA-GCCGGC	TGTCCTTTTCAGGTG	80
PreTerm_8	14852	14833	14844	+	TTGAACTGCGGACAG	CCAG	TTTT	CTGG	TTTTTTATGGCGGAT	82
PreTerm_9	16346	16309	16338	+	ATTATGGCTGGCAAG	CACCAGCCGTCCCG	GTT	CGAGACGGC-GGCG	TTTTTCGGAAGAGTG	93
PreTerm_10	16303	16336	16311	-	CTCTTCCGAAAAACG	CC-GCCGTCTCG	AAC	CGGGACGGCTGG	TGCTTGCCAGCCATA	81
PreTerm_11	20881	20911	20889	-	CAGCTTAAAGGGGTC	GCCGGATTA	AAAAC	TAATCCCGC	TTTTTTGCCCAATGA	83
PreTerm_12	21538	21516	21530	+	TGGATCACCCTCTCT	TCCCTG	TTA	CAGGGA	TTTCGTCTGAATTTA	80
PreTerm_13	21742	21717	21734	+	GCAGGATTTTATTTT	GGGGCGC	TTAT	GCGCCAC	TTATTTTATCCTCGA	79
PreTerm_14	23095	23035	23087	+	GCCTGAATGACAGAA	TGCCCTATCAAAGGAAAGCCTTTTG	GGT	TGAGTGGCCTTCTTTTGATAGGGTG	TTTTTTTAAGTTTAA	100
PreTerm_15	23093	23037	23085	+	CTGAATGACAGAATG	CCCTATCAAAGGAAAGCCTTTTG	GGT	TGAGTGGCCTTCTTTTGATAGGG	TGTTTTTTTAAGTTT	100
PreTerm_16	23147	23118	23139	+	AGCCTTTCAGCTTGC	GG-GGATAAA	GAT	TTTTTCCGCC	TTTTTTTGGGTTAGA	79
PreTerm_17	23151	23203	23159	-	CCGCGCCAAGCGTAA	TT--TTTTACCCGTCTCTCTTC	CCA	GATTAGAGACGGGTAAAATCAA	TTTTTCTAACCCAAA	78
PreTerm_18	23155	23201	23163	-	GCGCCAAGCGTAATT	TTTTACCCGTCTCTCTTC	CCA	GATTAGAGACGGGTAAAA	TCAATTTTTCTAACC	93
PreTerm_19	24029	24000	24021	+	CGGCTGATTTCATCA	TTGCCTTTT	TTAC	AAAAGGCAA	TTCGTGATTTTCTGA	77
PreTerm_20	26063	26039	26055	+	TAGGCTTTGAAAAGA	ATAGTCT	CAA	AGACTAA	TTTTTTCCATTATGG	77
PreTerm_21	26238	26217	26230	+	AATGATAAAGATTTT	CATTA	TATA	TAATG	TTTTTTATTTTTAGG	100
PreTerm_22	26296	26318	26304	-	AAAAAAGGGAACCGC	CACAGC	AGG	GCTTTG	TTTTTCTACTATAAG	76
PreTerm_23	28265	28247	28257	+	TTTGCCCCATGATTA	TGCC	AAA	GGCA	TTTTCTGGCTGCAAA	77
PreTerm_24	29055	29022	29047	+	GCGATAGCAGATGAC	GGGTATCAATT	AGTC	GATTGATACCC	TTTATCTCTGAAAGG	89
PreTerm_25	30988	30950	30980	+	GTTTCTAATCTATAA	GGCGTGCTTGGAG	GTTAG	CTTTGGGCGCGCC	TTTTTGAAAAATGAA	82
PreTerm_26	31140	31158	31148	-	TCGCCGTTTCGGTTT	CCGC	CAT	GCGC	TTTTTTCCTGTTGCG	76
PreTerm_27	33178	33143	33170	+	GCCGTTATGCTCTTT	GGCCGCTTGCT	CATACC	AGTAGGCCGCC	TTTTTTTTATCAAGA	100
PreTerm_28	34464	34440	34456	+	ACGGCCGATAATCCG	TCGCAGG	GTG	CCTGTGA	TTTATGCTTTCTGGT	76
PreTerm_29	35033	35055	35041	-	GGCAGGCTGGGCAAT	TGGTCA	ATA	TGACCG	TTTTTCTTCTTTGAA	89
PreTerm_30	37332	37354	37340	-	TTTAGATGAATTTTG	GGGGC	ATTTC	GCCCC	TTTTTGTTATTCAAA	100
PreTerm_31	39465	39501	39473	-	AGAATTTTGACTTTA	TTTTCTGAAAGGC	TGT	GTCTTTCAGAAAA	TGTCTGATGCTGCGA	85
PreTerm_32	39597	39539	39589	+	TTCCTTCCGGAAACG	GGGGAGAGGGGTCGATAATTCTCT	TGA	AAAGAGGGAGCGACCTCTCTCCCG	TTTATTATCTCCGTC	81
PreTerm_33	39596	39540	39588	+	TCCTTCCGGAAACGG	GGGAGAGGGGTCGATAATTCTCT	TGA	AAAGAGGGAGCGACCTCTCTCCC	GTTTATTATCTCCGT	79
PreTerm_34	41352	41318	41344	+	AATAACAGAGGGATA	TCGACAATCACC	AGAG	GGTGACTG-CGG	TTTTTTCGTAAAAAC	77
PreTerm_35	41471	41451	41463	+	GTGCGCCGAGTTTTT	GGCG	GTTCA	CGCC	TTTTTCATCAATAAC	80
PreTerm_36	42170	42152	42162	+	GCTTTCCGCAGACCT	GCCC	CTT	GGGC	TTTTATGGCTGGTTG	81
PreTerm_37	43997	44019	44005	-	TTGCGCCGAGGTCAC	GCCGT	GATTG	GCGGC	TTTTTCTGTCCAGTA	78
PreTerm_38	45755	45775	45763	-	TGCTATACAATCATG	CGCCT	TAT	ATGCG	TTTTTTATCTTCTTT	85
PreTerm_39	47231	47259	47239	-	ATCTATCACCTAAAA	CAGGCTC	AATCAGC	GAGCCTG	TTTTCAGGAGGGCTT	76
PreTerm_40	47267	47239	47259	+	AAGCCCTCCTGAAAA	CAGGCTCG	CTGAT	TGAGCCTG	TTTTAGGTGATAGAT	83
PreTerm_41	48588	48555	48580	+	CTGGCGATTTCTTGT	GATTCCTTGA	TCGGAC	TCATGGAATC	TTTTTCACCCGCCAA	78
PreTerm_42	48987	49007	48995	-	CAAAGATCAAGCGCA	GGCCA	TGA	TGGCC	TTTCTCGAATATCTT	77
PreTerm_43	49255	49282	49263	-	GATATCCCCTTGCAA	CTATCTTA	ACGT	TAAGATAG	TTTTATAAAAAAGCC	76
PreTerm_44	49971	49942	49963	+	CTTGATACAGAAAAA	CCGGACAGC	TTGG	GCTATCCGG	TTTTTGGATTTGGAA	100
PreTerm_45	49934	49963	49942	-	TTCCAAATCCAAAAA	CCGGATAGC	CCAA	GCTGTCCGG	TTTTTCTGTATCAAG	100
PreTerm_46	50863	50898	50871	-	AATTTGGTTGTGACG	GAAACACTCCTT	TTCA	AAGGGGTGTTTC	TTTGCAATCGGGGGC	93
PreTerm_47	50867	50894	50875	-	TGGTTGTGACGGAAA	CACTCCTT	TTCA	AAGGGGTG	TTTCTTTGCAATCGG	81
PreTerm_48	56526	56544	56534	-	GAAAACTACTTTTCT	TCTG	ATA	CAGA	TTTTTTAATGGGGCG	82
PreTerm_49	57187	57210	57195	-	AAGCGGGCTATATCC	GCCTCG	CCGT	CGAGGC	TTCGTTGCAAAGACT	77
PreTerm_50	57447	57428	57439	+	CCACGCATCCAACAG	CGCA	AAGC	TGCG	TTTTTCATCGACTGT	78
PreTerm_51	58106	58081	58098	+	AACGGTGTCATTATT	GCGTCCT	TTAA	AGGGCGC	TTTGAGATTGAGACC	76
PreTerm_52	59656	59634	59648	+	TTTTTGCTATGCTTA	TGATAC	AAA	GTATCA	TTTCTTTCTCTATAT	80
PreTerm_53	59987	60012	59995	-	GCGCTTACAATATTT	CAAAAAT	GAAG	ATTTTTG	TTTTTTCAAATCATA	80
PreTerm_54	60268	60250	60260	+	CCGTGATACTGACGA	CAAG	AAG	CTTG	TTTTTTCAGAAAAAT	80
PreTerm_55	60743	60780	60751	-	AAGCATAGCCTTGGG	CAGCCGCCTTTTG	ATAC	CAGATAGCGGCTG	TTTTATACTCTTGGG	81
PreTerm_56	61069	61108	61077	-	ACGACATCACCCTGC	GCTGCCGCTTTCTG	ATAC	CAGAGGGCGGCCTC	TTTATAATTCTGGGA	76
PreTerm_57	61072	61105	61080	-	ACATCACCCTGCGCT	GCCGCTTTCTG	ATAC	CAGAGGGCGGC	CTCTTTATAATTCTG	82
PreTerm_58	61499	61481	61491	+	CCTGAACGTCCCCTT	TTTA	TTA	TAAA	TTTTCTTTTATTTGT	79
PreTerm_59	65221	65199	65213	+	CAAAATGTAACAGGC	GACGGA	GCA	TCCGTC	TTTCTATCGGGGATA	83
PreTerm_60	65850	65913	65858	-	CCAGAGCAAAGTAAC	TGGGAGGCTCTGGCACAAACCGCCTG	CCAA	CAGGCCGTTTCTGTAAGTGCCTCCGA	TTTTCTTCTTGCCAA	100
PreTerm_61	65921	65858	65913	+	TTGGCAAGAAGAAAA	TCGGAGGCACTTACAGAAACGGCCTG	TTGG	CAGGCGGTTTGTGCCAGAGCCTCCCA	GTTACTTTGCTCTGG	76
PreTerm_62	65852	65911	65860	-	AGAGCAAAGTAACTG	GGAGGCTCTGGCACAAACCGCCTG	CCAA	CAGGCCGTTTCTGTAAGTGCCTCC	GATTTTCTTCTTGCC	95
PreTerm_63	68516	68550	68524	-	GATAAAAAGTAACCA	GAGGGCGGCG	AAATTAA	CGTCGCCCTC	TTTCGGCTTTTCAAC	95
PreTerm_64	69366	69337	69358	+	CAATCCATCCGGTGG	C-ACCGGCAA	TTC	TTGCCCGTTG	TTTTTTCTCATCCGA	81
PreTerm_65	69363	69339	69355	+	ATCCATCCGGTGGCA	CCGGCAA	TTC	TTGCCCG	TTGTTTTTTCTCATC	80
PreTerm_66	70742	70714	70734	+	CGATGTAAATATGTC	CCGGTG-TC	AAAG	GATCACCGG	TTTTAGCTTCGGACA	76
PreTerm_67	71584	71604	71592	-	ACATGGCCAATGCGG	CATCA	ATT	TGATG	TTATTTTTTGCCGGA	78
PreTerm_68	76735	76774	76743	-	ATTATTGCATGGTGA	TGGCTTGCAGGTTAT	AAT	AT-ACTTGCAAGTCA	TTATTATTATACGTT	76
PreTerm_69	77030	77006	77022	+	TAGTGGCGACTACAC	CCAAGGC	ACC	GGCTTGG	TTTTTGACAATAACT	78
PreTerm_70	81710	81737	81718	-	CGATAACCGCAAAAA	GGGCTGC	CCTTTA	GCAGCCC	TTTTTTTTACCTCAC	100
PreTerm_71	81745	81718	81737	+	GTGAGGTAAAAAAAA	GGGCTGCT	AAAG	GGCAGCCC	TTTTTGCGGTTATCG	95
PreTerm_72	83078	83053	83070	+	TGACCAATGCGGTTC	AGCCGGA	TGTC	TCCGGTA	TTTTTTTGCTGTATC	85
PreTerm_73	83076	83055	83068	+	ACCAATGCGGTTCAG	CCGGA	TGTC	TCCGG	TATTTTTTTGCTGTA	81
PreTerm_74	84871	84907	84879	-	ACCCTTGCTTGCTCA	TAACCTCATGTC	AAAAA	GACATGAGGTTA	TTTTTTTGTCTTATT	100
PreTerm_75	84912	84882	84904	+	AAGACAAAAAAATAA	CCTCATGTC	TTTTT	GACATGAGG	TTATGAGCAAGCAAG	79
PreTerm_76	85234	85258	85242	-	ATAATTGATTATCTT	TTATTTT	AAA	AAAATAA	TTTTTTATATTTATT	86
PreTerm_77	86853	86831	86845	+	AAACCCGTTTTTCTG	CGCTGG	CAA	CCGGCA	TTTTTATTATACCTT	77
PreTerm_78	88006	87969	87998	+	AGCGGAAAGAAAAAA	GGCAGTTGAAAG	AATGTC	CTTTCGACTGTC	TTTTTTTATGGTTTT	100
PreTerm_79	87961	87998	87969	-	AAAACCATAAAAAAA	GACAGTCGAAAGG	ACAT	TCTTTCAACTGCC	TTTTTTCTTTCCGCT	89
PreTerm_80	93397	93369	93389	+	TAAGGAAATGGGTGT	TGAGGCG	GTGATCG	CGCCTCG	TTTTTCGGATATTTT	78
PreTerm_81	93703	93732	93711	-	AACATAAACAAAAAA	CAGCCCGCT	AAAA	AACGGGCTG	TTTTTCTAAAATGCG	100
PreTerm_82	93740	93711	93732	+	CGCATTTTAGAAAAA	CAGCCCGTT	TTTT	AGCGGGCTG	TTTTTTGTTTATGTT	100
PreTerm_83	97455	97432	97447	+	TTTTACACTTCTACG	CAAAG	AAAGGC	CTTTG	TTTTTTTTCGGTATT	100
PreTerm_84	98572	98541	98564	+	CGATCCATTCTCCGC	CAT-GCGCGAT	AAC	GTCGCGCAATG	TTTTTTCGGGAGAGA	91
PreTerm_85	99280	99262	99272	+	CAAGGCGCGAGCGAT	GGCG	GCG	CGCC	TTTGTTCCCCGCCGG	76
PreTerm_86	99704	99675	99696	+	AAGGGAAAAAAGCTT	GCCGTCATC	CTTT	GATGAAGGC	TTGTTTTAACGGATA	76
PreTerm_87	102963	102941	102955	+	ACCGAATATGGCGAC	GCGC	TTTTGTC	GCGC	TTTTTTGATTTGGAG	83
PreTerm_88	106227	106184	106219	+	GAGTTTAATTTATTT	TACGGGGAAGGGGGGC	TTTG	GCTCCCCTTTTCTGTA	TTCATGAAAGAGGCG	90
PreTerm_89	106218	106193	106210	+	TTATTTTACGGGGAA	GGGGGGC	TTTG	GCTCCCC	TTTTCTGTATTCATG	93
PreTerm_90	106526	106506	106518	+	GAGTTTATTTCTATT	GCGCC	GAT	GTCGC	TTTTCTTTTTTGTCG	86
PreTerm_91	108817	108784	108809	+	TTCACGTGAAACAAG	GGCAGCGCATC	TATTC	GA-GCGTTGCC	TTTTTTTGTTTATGT	100
PreTerm_92	109025	109045	109033	-	CTAAAGGCCGATTTT	CAGGC	AAA	GGCTG	TTTTTCATTTTCGGT	77
PreTerm_93	110905	110872	110897	+	ATAATGGGTTTGAAG	GGCGCACTCTT	TAAG	AAGAGGGCGCC	TTTTTTATTGAATAT	100
PreTerm_94	112570	112532	112562	+	CCAGCAATTCTTCGA	GATCCATCGGGACA	ACT	TGTCCCTTGGGATC	TTTTCCCATGTCGAT	76
PreTerm_95	112641	112702	112649	-	ATTAACCTCGATTTC	CAAT-GGCCATAAATAAGGAAAGAG	ACGAA	CCCTTTTCTTATTTATGGCAAATTC	TTTTATTTTTGACTG	85
PreTerm_96	112644	112700	112652	-	TAACCTCGATTTCCA	ATGGCCATAAATAAGGAAAGAG	ACGAA	CCCTTTTCTTATTTATGGCAAA	TTCTTTTATTTTTGA	93
PreTerm_97	112645	112699	112653	-	AACCTCGATTTCCAA	TGGCCATAAATAAGGAAAGAG	ACGAA	CCCTTTTCTTATTTATGGCAA	ATTCTTTTATTTTTG	86
PreTerm_98	113462	113434	113454	+	AACGGTGGTGTTGAG	GGGATAGCT	GAC	AGCTGTCCC	ATTATGGCAGGATGT	76
PreTerm_99	114385	114422	114393	-	CTACATCAGGAGAAA	TAGCCAATATATT	TCTG	GATATATTGGTTA	TTTTCTTCAAAAAGA	84
PreTerm_100	118318	118289	118310	+	AAATCGAATTGCCTT	TGAAAGAG	GCTGCG	CTCTTTCA	TTTTTTCGCCTGTTT	91
PreTerm_101	123443	123425	123435	+	TGGTGAAGCGCTGAC	CGCT	TTA	GGCG	TTTTTTATATGACGG	83
PreTerm_102	124336	124376	124344	-	GCGCCTTCGGGTTAC	CGGCTCTGGCCTT	CTGTTCC	AAAGACAGAGCCG	TTTTTCCGGCTACCA	82
PreTerm_103	125132	125098	125124	+	TTGACGATTGAATAA	CGGGTATGGGC	GATGA	GCTTATGCCCG	TTTTTGTTGGTTATG	100
PreTerm_104	126151	126184	126159	-	ATAAAATTCTGATCA	GCCGCTTTCCG	ATAC	CAAAAGGCGGC	TTTTTCATAATCTAC	76
PreTerm_105	126768	126789	126776	-	ATTGAGCTTGGCTAT	CGCCA	GCAT	TGGCG	TTTTTCTGAATCTCG	88
PreTerm_106	126853	126886	126861	-	GCAAAGCCCTGTTCG	GCCGCCTTCCG	ATAC	CAAAAGGCGGC	TTTTTCATAATCCTG	93
PreTerm_107	127429	127398	127421	+	TGATAGGTTGTTATG	GGCTGGGCGA	GGTA	TCGTTCGGCC	TTTTTTAATGTTGCT	100
PreTerm_108	128885	128854	128877	+	TGATGGATTCTTATG	GGCTGGGCGA	GGTG	TCGTCCGGCC	TTTTTTGTTAGGATA	100
PreTerm_109	130779	130803	130787	-	TCGTCAGGATTCCGA	CCGGCAA	TTT	TTGCCGC	TTTTTCGATTTTCGC	80
PreTerm_110	134144	134112	134136	+	ATGGCCGCTGTTGTT	CCGGCGGCGG	CTGTC	CCGCCACCGG	TTTTGGGGCAAGTAT	100
PreTerm_111	135378	135403	135386	-	CGTTCTGGTAACAAT	TCGGCTT	TTAC	AACCCGA	TTTTCTTCTTTCGCC	76
PreTerm_112	136305	136337	136313	-	CTTCTTTTCTAAAGA	TGGCCTGATG	ATATC	TATCAGGCCA	TTTTTTAACCAAACA	100
PreTerm_113	138163	138124	138155	+	AAGAAAGACAAAGCG	TTCCTCTTGAAAAG	CCTT	CTTTTCGGGAGGAA	TTGCTACTGAGTTAG	83
PreTerm_114	138992	139024	139000	-	CAACACAGAAAAAAG	GCCGGGGGGGA	CAT	TTCTCTCCGGC	TTTTTTTTAAGCTCA	100
PreTerm_115	140866	140900	140874	-	CTTGGCTTCTAAATA	GACATCGCGGAT	ATC	ATCCGCCATCCC	TTTTTTTTCTTCTTC	100
PreTerm_116	144026	144069	144034	-	AAAATAAAGAATACA	GGGCAGGCCAGAC	AAAAAAACAA	GGATGGCCTGCCC	TTCTTTTTCAATTTT	79
PreTerm_117	148370	148388	148378	-	TCTTTTTTCGGCGCG	GGGG	CAG	CCTC	TTTTTCTTCCCCTAT	76
PreTerm_118	149880	149913	149888	-	CACCATCCTGATCCA	TGATCGCCAGA	CGCT	TCAGGCGATGA	TTTTTTGGGCCCGTT	83
PreTerm_119	151011	150976	151003	+	CTCACGCTGATTTCT	TGCGTCAGGTCG	GCAC	CGACATGGTGCA	TTTTGCTTTGAATAG	84
PreTerm_120	151389	151353	151381	+	ATGCGTAAGTAAGAA	GAAGGCCACCTT	GGATA	AAGGTGGCCTTC	TTTTTTTGTGTCGGC	100
PreTerm_121	151345	151381	151353	-	GCCGACACAAAAAAA	GAAGGCCACCTT	TATCC	AAGGTGGCCTTC	TTCTTACTTACGCAT	100
PreTerm_122	151348	151378	151356	-	GACACAAAAAAAGAA	GGCCACCTT	TATCC	AAGGTGGCC	TTCTTCTTACTTACG	95
PreTerm_123	153165	153196	153173	-	CAATCGTGATGCAGA	TGGGTGGC	TATTTCCT	GCCACCCA	TTTTCCGACGAGCTT	83
PreTerm_124	154032	154061	154040	-	TGACTTTGCAAGGCT	CCCGACCTT	GGAA	AAGGTTGGG	TTTCGTTCATCAGGA	87
PreTerm_125	158089	158134	158097	-	AAAGGTGGCACGCCG	CCCGAACGATCAGGGCC	CAACT	GGCCATTATC-TTCGGG	TTTAATTTCGCGACC	79
PreTerm_126	159701	159667	159693	+	TACCCTTGTTCCCTG	TCCCTGTTCTG	TTCGT	CAGAACAGGGA	TTTTTTTGTCTGTTC	100
PreTerm_127	159939	159962	159947	-	CGCCACTTTAATATA	CAG-GTC	AAT	GACACTG	TTTTTCTTAGAATGA	76
PreTerm_128	161671	161634	161663	+	GCATATCTAGCCCAT	AG-CATGTTGAGGC	TAT	GCCTCAATATGGCC	TTTTATTGTTTTTAT	85
PreTerm_129	161670	161635	161662	+	CATATCTAGCCCATA	G-CATGTTGAGGC	TAT	GCCTCAATATGGC	CTTTTATTGTTTTTA	79
PreTerm_130	161982	162008	161990	-	AGACAAAGCGGTCAC	GATCCGGC	CAT	GTCGGATC	TTTGGGGTTAAATTT	86
PreTerm_131	164016	163993	164008	+	TCAATGACCTGGGTA	GCGTTG	AAGG	CAACGC	TTTCTTGTTCAAGCG	86
PreTerm_132	166352	166323	166344	+	TTTTCCAGAAGAAGG	GGGCGGCTT	TTTT	AAGTCGCCC	TTTTTTTGTCTTTTT	100
PreTerm_133	168059	168034	168051	+	CGAGGCTTTGTATCT	GCCTTTT	GTAA	GAAAGGC	TTTTCTGTTGAATGA	78
PreTerm_134	168179	168153	168171	+	ATAACGAGATTATTC	GGCGGCGA	CCG	TGGCCGCC	TTCTCTTTTGCTTTT	87
PreTerm_135	169572	169551	169564	+	TGTGATTCCAGCCTT	TGCTT	GTGA	AAGCG	TTTTTTATCTGCGGG	79
PreTerm_136	171133	171101	171125	+	GAATGAAAGCACAAG	GAGCCGGTCAT	TTT	ATGGCCGGTTC	TTTTTTTTAGTAGGT	100
PreTerm_137	171296	171334	171304	-	CTAATCATGTTGCCT	CTGTCCCGACCGGA	AAA	TCCGGTCAGGACAG	TTTTTATCTTATCCC	100
PreTerm_138	171902	171884	171894	+	CCGACTTCGATTTCA	CCGG	CAT	CCGG	TTTTTCTTGTCCGGT	100
PreTerm_139	174076	174044	174068	+	CAATACAGAATTTTA	GGCGGGTATCT	GTT	AGATGCCCGCC	TTATTCTATATATAT	100
PreTerm_140	175632	175670	175640	-	CGGCTTCGGAAAGAC	GATTTCTGATGGCAT	CGG	ATGCCG-C-GAAATC	TTTTTCTTTCCGTTT	84
PreTerm_141	175988	176012	175996	-	ACAAAGGCTTTGCCC	TTGGC	AACATCG	GCCAA	TTTTTCTTTTAACAG	85
PreTerm_142	177225	177189	177217	+	TTTTATAGTTGACGG	GAAGGGCGGGGTG	GAC	TATCCCGCGCTTC	TCTGCTGGTCCCTTC	77
PreTerm_143	177415	177387	177407	+	GATTAAAAAATAACA	TATCTTT	TATAAGT	AAAGATA	TTTTTTATAATTTAA	79
PreTerm_144	177458	177438	177450	+	TCCTCTTTATAGTAA	TTTTA	TTT	TAAAA	TTTTTTTGTCTCTGT	88
PreTerm_145	180175	180117	180167	+	AACTCTTTCTAACCT	TTTCTAAAGGAGGAATAGCCCTTT	AAC	AGAGGGCTAATCCTCCTTGTGAGG	TTTCCTTGTAATTGG	95
PreTerm_146	180117	180159	180125	-	AAGGAAACCTCACAA	GGAGGATTAGCCCTCT	GTT	AAAGGGCTATTCCTCC	TTTAGAAAAGGTTAG	100
PreTerm_147	180167	180125	180159	+	CTAACCTTTTCTAAA	GGAGGAATAGCCCTTT	AAC	AGAGGGCTAATCCTCC	TTGTGAGGTTTCCTT	100
PreTerm_148	180399	180375	180391	+	CAAGATTATGTTCCA	TGCCGAT	TTC	AGCGGCA	TTTTCTATCTGGCGA	78
PreTerm_149	181235	181204	181227	+	GTCAAAGGGAATGAT	G-TCTCCATTT	GCA	AAATGGAGAGC	TTTTTCCTGTTGAAT	84
PreTerm_150	182691	182661	182683	+	GACTATTGTTCTTAT	TAATTTTTTT	CTA	AAAAAAATAA	TTTTATTTTTTTAAA	85
PreTerm_151	182703	182729	182711	-	TTTCAAAAATATCCT	GTATATA	ACATA	TATATAC	TTTTTTTATTTCTTT	100
PreTerm_152	182741	182777	182749	-	GATAGCTGACATGGA	GATATCACCTTCT	CCA	AAAAGGTGATATC	TATATTTCAAAAATA	79
PreTerm_153	185329	185298	185321	+	TCTAAAAAACAAAAA	GAGCAGGGT	TTTTAT	ACCCTGCTC	TTTTTTTCGACTGTG	100
PreTerm_154	185290	185321	185298	-	CACAGTCGAAAAAAA	GAGCAGGGT	ATAAAA	ACCCTGCTC	TTTTTGTTTTTTAGA	100
PreTerm_155	185605	185577	185597	+	GGCTTTGGTCGTTCT	CGTCCGTC	TTGTC	GCCGGACG	TTTTGGCTTGGCTTC	79
PreTerm_156	185940	185920	185932	+	CGGCGTCTTGTCCGA	CTGCT	GCG	AGCTG	TTTTGTTTTCAGCTT	77
PreTerm_157	187383	187354	187375	+	AAGCGGGCAAGATAA	TCGAAATCG	CGTT	TGATTTCGG	TTTTTGTCCGTTGCA	80
PreTerm_158	187848	187803	187840	+	TGCAGAATATTCTTC	TTCCTCACGAAGAAGCGC	TTC	GCGGT-CTTCGCGGGGAA	TTTGATAATAATCGG	79
PreTerm_159	188426	188408	188418	+	GAAGCGATTCCGTTT	TTTG	AAC	CAAA	TTTTTCCTGTTCTCT	76
PreTerm_160	190176	190151	190168	+	TTATGAAGATTTCCC	GCCTG	TGGTTATT	CAGGC	TTTTTTATCGGCAGA	79
PreTerm_161	190253	190303	190261	-	TTCTTGGCTACCTGC	TGGGTAATGGTAGAAC-CGCC	ATG	GGCGCGTTCT-CCACTGCCCA	TTTTGGTAAAATATT	95
PreTerm_162	193665	193708	193673	-	GCTATTAAGTAAATC	TTTTTAATAGCGGTT	TTTGAC	AACCGCTATCAAAAA	TTTTGTTCTCTATTC	100
PreTerm_163	199061	199087	199069	-	GGTGATAAAACCGAC	CCGCTTGA	GGA	TTAAGCGC	TTTTTATTGGAATTA	77
PreTerm_164	199116	199085	199108	+	CGCTTAATCCTCAAG	CGGGTCGGT	TTTATC	ACCGACCCG	TTTTTTTTATGAAGT	100
PreTerm_165	199212	199189	199204	+	CATTGTGCTATTGTC	CCGCC	CTGACA	GGCGG	TTATTTTTTGCCTGA	82
PreTerm_166	202297	202259	202289	+	TTTTATAACCAGTCG	CGG-GCAGTTTTCC	GGTC	GGAAAACCGCACCG	TTGTTATTGGCAGAG	84
PreTerm_167	202403	202384	202395	+	CTCCGTTTGGGCGCT	GCTC	TCTT	GAGC	TTTTTCTATAGCGCG	80
PreTerm_168	204064	204090	204072	-	AGGAGCTTAAACCGA	TGTTCGCT	TAT	AGCGCACG	TTTATTTTTGAGGCC	76
PreTerm_169	204173	204224	204181	-	ACTGTTGAAAAGCAG	TCACAAAAGGGAGCAGCCTT	CTAA	AAGGCCGCTCTTTTTTTTGA	TCGGTTAGTCGCTCA	78
PreTerm_170	204183	204214	204191	-	AGCAGTCACAAAAGG	GAGCAGCCTT	CTAA	AAGGCCGCTC	TTTTTTTTGATCGGT	100
PreTerm_171	204222	204191	204214	+	ACCGATCAAAAAAAA	GAGCGGCCTT	TTAG	AAGGCTGCTC	CCTTTTGTGACTGCT	80
PreTerm_172	204237	204272	204245	-	ATAACGGATGATCCG	TTGGGTCGTCC	GTCAAA	GGGCGACCCGA	TTATGACTGTTGAAA	79
PreTerm_173	204373	204399	204381	-	CCGGTCGCAATGTAG	GTATGGGC	AAA	GACCATAC	TTTATTTGCAACAGC	79
PreTerm_174	205127	205149	205135	-	TCAATGAAGAAATAA	GGCCA	AAAAC	TGGCC	TTTTTCGGCTGACAA	80
PreTerm_175	205157	205135	205149	+	TTGTCAGCCGAAAAA	GGCCAG	TTT	TTGGCC	TTATTTCTTCATTGA	76
PreTerm_176	205222	205253	205230	-	TCGTAATCTCTTCAA	GGCGTTACCT	TCAA	AAGTAACGCC	TTTTTTTTCAAAAAA	100
PreTerm_177	207340	207304	207332	+	CTAACCAGCCTTTTT	CAGCGATATTGGT	GGC	ACCGGTATAGCTG	TTGTTATTGGTCAGA	77
PreTerm_178	208642	208663	208650	-	ATGATAAATTTAAGA	CGGAT	TATA	ACCCG	TTTTTTTCTAGCGAG	79
PreTerm_179	215014	215048	215022	-	GCTCTAAATCGGCAA	TCG-GATATCC	GCGCCA	GGATATCCCGA	TTTTTTTTCCTTTTG	100
PreTerm_180	215696	215715	215704	-	ACTCTTTTCGACAGA	GGCG	AAGT	CGCC	TTTTTTTCTGTTTTC	100
PreTerm_181	217630	217609	217622	+	TAGATTAAAATAAAA	GTCTT	GAAA	AAGGC	TTTTTCTTTTATCTT	82
PreTerm_182	217634	217695	217642	-	TTTTTATAAATTACT	TAATATTAAAATAAAAACGGCTTTT	TCGT	AAAAGCCGTTTTTATTTGAAGATTA	TCTTAAGATAAAAGA	100
PreTerm_183	217637	217692	217645	-	TTATAAATTACTTAA	TATTAAAATAAAAACGGCTTTT	TCGT	AAAAGCCGTTTTTATTTGAAGA	TTATCTTAAGATAAA	100
PreTerm_184	217700	217645	217692	+	TTTATCTTAAGATAA	TCTTCAAATAAAAACGGCTTTT	ACGA	AAAAGCCGTTTTTATTTTAATA	TTAAGTAATTTATAA	90
PreTerm_185	217698	217647	217690	+	TATCTTAAGATAATC	TTCAAATAAAAACGGCTTTT	ACGA	AAAAGCCGTTTTTATTTTAA	TATTAAGTAATTTAT	100
PreTerm_186	217651	217678	217659	-	ATATTAAAATAAAAA	CGGCTTTT	TCGT	AAAAGCCG	TTTTTATTTGAAGAT	100
PreTerm_187	217686	217659	217678	+	ATCTTCAAATAAAAA	CGGCTTTT	ACGA	AAAAGCCG	TTTTTATTTTAATAT	100
PreTerm_188	219443	219413	219435	+	CATTGGCGGGATTGA	TTTCGATGCC	ACG	GGCATCAATA	TTTTTGCTCTTTTTT	78
PreTerm_189	224967	224936	224959	+	TATTGCTATCCTTGA	TAACCGCTTC	GATC	GGGGCGGTGA	TTTTGTCTTTCCTAC	76
PreTerm_190	228786	228814	228794	-	CTCAAAAACAAAAAA	GCCGCCG	AATGACA	CGGCGGC	TTTCATCAAAATATC	86
PreTerm_191	228822	228794	228814	+	GATATTTTGATGAAA	GCCGCCG	TGTCATT	CGGCGGC	TTTTTTGTTTTTGAG	100
PreTerm_192	228844	228880	228852	-	AAGACTAATCACAAG	GGCAGCATTCTTT	CCA	AAAGGAGGCTGCC	TTTCCATTTCTTTAA	95
PreTerm_193	230619	230641	230627	-	AGAAAGGCGGGTCTT	TTTTAT	TCG	ATAAGA	TTTTTTCTATAACGG	76
PreTerm_194	230681	230644	230673	+	TTATCGAATAAAAAA	GACCCGCCTTTCT	TGGG	AGAAAAACGGGTC	TCTTTATTAAAGATA	76
PreTerm_195	230636	230673	230644	-	TATCTTTAATAAAGA	GACCCGTTTTTCT	CCCA	AGAAAGGCGGGTC	TTTTTTATTCGATAA	100
PreTerm_196	231797	231774	231789	+	CTGATGCGGAATCCC	GCCCG	ACAACA	CGGGC	TTTATATTCGCCATG	76
PreTerm_197	233992	233954	233984	+	TAATAGCCACTATTT	TGGCAGAAGAGGT	CTGAA	ACCTCTTTTGCCA	TTTTTGTTTTTTTAT	100
PreTerm_198	235132	235108	235124	+	GTCAAATCGTTGACG	TTCCGGT	CGG	ACCGGAA	TTATTAGGACGCGTT	82
PreTerm_199	238734	238759	238742	-	TATTTTTCAGCAACT	AGGCTGC	TTCT	GCGGCCA	TTTTTTCAGCTTTAG	81
PreTerm_200	238770	238805	238778	-	TCTTCCTCACTATCT	CCGCCCCTTTCT	ATAC	AGAAAGAGGCGG	TTTTATTTTTCAGCA	100
PreTerm_201	239076	239096	239084	-	CTGAAAAGAAGATAG	CTAAT	AGA	ATTAG	TTTTCTTCTTTGGCT	78
PreTerm_202	239174	239124	239166	+	CAGCCTAAATAAAAA	CAGATTGAGCGACTTTCGA	CCTAT	TCGATAGTCGCTCTTTGTG	TTTTTTTGCTCAATA	100
PreTerm_203	239116	239166	239124	-	TATTGAGCAAAAAAA	CACAAAGAGCGACTATCGA	ATAGG	TCGAAAGTCGCTCAATCTG	TTTTTATTTAGGCTG	95
PreTerm_204	239168	239130	239160	+	AAATAAAAACAGATT	GAGCGACTTTCGA	CCTAT	TCGATAGTCGCTC	TTTGTGTTTTTTTGC	100
PreTerm_205	239199	239220	239207	-	TAAGTAAGACTAATT	TTTTC	TATA	GAAAA	TTTTTTATACTTAAA	81
PreTerm_206	240302	240320	240310	-	GGAAAATTTATTAAT	GCGG	AAT	CTGC	TTTTTTCTTCCTGTT	86
PreTerm_207	240528	240563	240536	-	TGAAGACACGACCAA	TTGGCGCGGTAG	CAGG	CTACTGCGCCAA	TTTTTGCCACTCAAA	100
PreTerm_208	240571	240536	240563	+	TTTGAGTGGCAAAAA	TTGGCGCAGTAG	CCTG	CTACCGCGCCAA	TTGGTCGTGTCTTCA	86
PreTerm_209	243326	243274	243318	+	TCTCTAAAATTCAAA	CAAATTTGAGGGCTTGCTTAT	TGT	AAAAGTGAGCCCCCAATTTTG	TATTTTAAATTTACT	79
PreTerm_210	243321	243279	243313	+	AAAATTCAAACAAAT	TTGAGGGCTTGCTTAT	TGT	AAAAGTGAGCCCCCAA	TTTTGTATTTTAAAT	88
PreTerm_211	244890	244851	244882	+	ATGTGAAATGACAAA	GGCAGGTTGGAG	AATTTAGG	CTCTCACCTGCC	TTTTTTACAATGATA	88
PreTerm_212	248202	248184	248194	+	TTTATTGCATCTGAG	CCTT	TGA	AAGG	TTTTTCTGCCGACAA	78
PreTerm_213	248227	248254	248235	-	ATAAGGGGATGGTCA	GGTGAGCT	GGTC	AGCTCACC	TTTCGTCCCACCTGT	93
PreTerm_214	256944	256903	256936	+	GTTCTATTTTGACTT	CCCGCATGATTGCCCC	TTT	GGCACAATTA-GCGGG	TTTCTTTTTGCGTTT	83
PreTerm_215	260920	260872	260912	+	CTTTTGCAGTGTTCT	GTCAGCCTGAAAATATCTA	TAA	TAGCTGTTTTCAGGTTGCC	TTTTCCTAACGCATG	91
PreTerm_216	261344	261323	261336	+	ACCGAAGAATTGATT	GCCCG	TTTG	CGGGC	TTTGATCCGACGGGC	79
PreTerm_217	262050	262030	262042	+	CAGCGTTTTTTGGAA	GCCC	ATAGC	GGGC	TTTATTTTCAGGTGA	78
PreTerm_218	269335	269317	269327	+	TTTGAATTCACATCT	TCTT	CGA	AAGA	TTGTTTTTTTTCTTC	76
PreTerm_219	273018	272998	273010	+	GGGTAGTAAGTATTT	TTGAT	GTC	ATCAA	TTTTTTTGCCCCAAG	84
PreTerm_220	278210	278190	278202	+	AGCCTTTGGCACGGG	CGGCT	TTG	AGCCG	TTTATTGGGCAAAAA	79
PreTerm_221	280317	280253	280309	+	AATTGTCTTTTGACA	TTATCCTTTGAAAAAGCCTGTTTCCT	AAAAA	AGGAGGCAGGCTTTTTTGCAGGTTAG	GCTTTTTGTGAAGCG	76
PreTerm_222	280302	280268	280294	+	TTATCCTTTGAAAAA	GCCTGTTTCCT	AAAAA	AGGAGGCAGGC	TTTTTTGCAGGTTAG	100
PreTerm_223	280260	280294	280268	-	CTAACCTGCAAAAAA	GCCTGCCTCCT	TTTTT	AGGAAACAGGC	TTTTTCAAAGGATAA	78
PreTerm_224	280805	280784	280797	+	GCCCTTACCAGCCAG	TTGGC	GCTC	GCCAA	TTTTTCATCTAGCCA	80
PreTerm_225	282434	282457	282442	-	TGGGACCCAACGGGG	CAGGT	AAAACG	ACCTG	TTTTTATTCGGTCAT	81
PreTerm_226	283824	283856	283832	-	AAAAAGGCTATTTAT	CGCGGTCATGA	CGA	TCATGGCCGCG	TTTTTGAACTCAAAG	100
PreTerm_227	284602	284574	284594	+	GCGCTGTAATCGCTA	TCCGGTGCG	AAT	CGCACCAGA	TGTTGATCGCCTTTA	77
PreTerm_228	285817	285849	285825	-	AATAGGACAAAAAAA	GACCGGCTGG	AAAAA	CCAACCGGTC	TTTTTGTTAGAAAGT	100
PreTerm_229	285857	285825	285849	+	ACTTTCTAACAAAAA	GACCGGTTGG	TTTTT	CCAGCCGGTC	TTTTTTTGTCCTATT	100
PreTerm_230	286198	286177	286190	+	TAACTTTTTAATCCC	CTGAT	AAAA	ATCAG	TTTTATTCATTTTCA	76
PreTerm_231	291171	291140	291163	+	AATCGGTGGTTCAAG	CAGGCCGTGA	GCGG	TTACGGCCTA	TTTTGATGACCTCTA	76
PreTerm_232	291169	291142	291161	+	TCGGTGGTTCAAGCA	GGCCGTGA	GCGG	TTACGGCC	TATTTTGATGACCTC	79
PreTerm_233	291421	291455	291429	-	AATATTAGTCGATAA	GAATAGCGTTA	CAGGA	TAACGCCATCC	TTTTTTACTCCGCTT	77
PreTerm_234	291535	291565	291543	-	TTCATTGAAGTGTTA	TCAGCGGCA	GGCAA	TGCCGCTGA	TTTCGGCCATTGCGG	90
PreTerm_235	291876	291855	291868	+	CGTTTCCATTATTAT	TCGAT	GGGT	ATCGG	TTTTTCTTCTTATGA	79
PreTerm_236	292969	292924	292961	+	CTGCCCATTGATAAT	TATCATTCAGGATCAGCC	GAG	GGCTGATCCTGAAAG-TG	TTTTCTATTCCAGTT	100
PreTerm_237	292918	292960	292926	-	ACTGGAATAGAAAAC	ACTTTCAGGATCAGCC	CTC	GGCTGATCCTGAATGA	TAATTATCAATGGGC	93
PreTerm_238	292967	292927	292959	+	CCCATTGATAATTAT	CATTCAGGATCAGCC	GAG	GGCTGATCCTGAAAG	TGTTTTCTATTCCAG	100
PreTerm_239	293948	293928	293940	+	TATTTCTCTATTGGT	GGCTT	GAA	GAGCC	TTTTTAGCCTTTTGT	78
PreTerm_240	295301	295268	295293	+	AAAAGCGTTTTAGAA	GCCGTCCGTT	CTTTTA	ATCGGGCGGC	TTTTTCGCAAAATGG	84
PreTerm_241	296782	296808	296790	-	AAAAGCCCGCCTACA	TCCGGGGA	AAC	TCGCTGGA	TTTTTTCTGGTTGGT	84
PreTerm_242	297712	297680	297704	+	ATCGAATACAAAAAA	TCCGGCCTTTT	TGA	GAAAGACCGGA	TTTTATAAAAAATAG	86
PreTerm_243	297672	297704	297680	-	CTATTTTTTATAAAA	TCCGGTCTTT	CTCAA	AAAGGCCGGA	TTTTTTGTATTCGAT	100
PreTerm_244	299275	299293	299283	-	AAGTTTACTTTTATT	TATT	CTG	AATA	TTTTTGTTTATAAAA	79
PreTerm_245	299741	299771	299749	-	TTCCTAAAAAAGACC	GCGTATAGCT	CCC	AGCTATGCGC	TTTTTTTATGCCTAA	100
PreTerm_246	299851	299800	299843	+	AAATTGGTTTTCTGG	TGTCAGAGCCGTAAAGAGCG	CTTT	CGCCTTTTACTGCCCTGACA	TTTCCAGAACTGGCT	90
PreTerm_247	300402	300420	300410	-	GACACGGATAATGCC	TGCC	TAA	GGCA	TTTTGATTATAGCTG	77
PreTerm_248	301439	301412	301431	+	CGGTATTACAGGTAT	CAGCACCT	TGGC	AGGTGCTG	TTTCTGGCGAAACCC	95
PreTerm_249	302526	302573	302534	-	GGAAACAACGCTATA	AAAAAGCCCCAAAGACC	ATTAAC	GGTTTTCGGGGCTTTTC	TTTTTTAAACGAAAC	100
PreTerm_250	302576	302539	302568	+	GTTTAAAAAAGAAAA	GCCCCGAAAACCG	TTAA	TGGTCTTTGGGGC	TTTTTTATAGCGTTG	100
PreTerm_251	302531	302568	302539	-	CAACGCTATAAAAAA	GCCCCAAAGACC	ATTAAC	GGTTTTCGGGGC	TTTTCTTTTTTAAAC	100
PreTerm_252	309508	309536	309516	-	TATGATGCAGGAAGC	GCGGGCTTT	GCT	AAAGCCGGC	TTTTTTCGCAAGACG	100
PreTerm_253	309978	309951	309970	+	ACGCAATCCGCATAT	CGG-GCGAT	AAT	ATCGAGCCG	TTTTTTTAAATTCTG	82
PreTerm_254	310637	310618	310629	+	AATGGCGTATCCATG	TGAC	GGGC	GTCA	TTTTTGCTTTTGGAC	76
PreTerm_255	311550	311528	311542	+	TGTTTCTGTTTTTTG	CGGC	ATGGGTA	GCCG	TTTTTTTTCGCCTGA	89
PreTerm_256	314433	314379	314425	+	ATGCAGTTCTTTTTC	CCGTTCCGGCCGGATGTCAT	AGGCGGTG	ATGTCA-CTGGCCGAAGCGG	TTTTATGCTTGATAA	80
PreTerm_257	317251	317225	317243	+	AAAGGGCAGGGCTTC	CCTTGCA	TCAAC	TCCAAGG	TTTTTTAGTTGCTGG	79
PreTerm_258	317684	317722	317692	-	CCCATGCGCCGGACA	CCACAAGCCGCCAG	TAG	CTGGCTGCTGCTGA	TTTTTTTTCAACCGG	88
PreTerm_259	317724	317698	317716	+	GAAAAAAAATCAGCA	GCAGCCAG	CTA	CTGGCGGC	TTGTGGTGTCCGGCG	77
PreTerm_260	319435	319398	319427	+	TGGTAAGTCTGGAAA	TGGCGAGGCTTTG	GAAA	CAAGGCTTCGCCA	TTTTTTAAGCGATTG	100
PreTerm_261	319390	319427	319398	-	CAATCGCTTAAAAAA	TGGCGAAGCCTTG	TTTC	CAAAGCCTCGCCA	TTTCCAGACTTACCA	79
PreTerm_262	319518	319538	319526	-	GCCGCCATAATTTTC	GAGA	AGCTC	TCTC	TTTTTCTTCTCTTTC	81
PreTerm_263	320253	320234	320245	+	CGGCTTGATCGGCGG	TTCC	TCTT	GGAA	TTTTTTCTGGTTGGT	83
PreTerm_264	321316	321296	321308	+	TCGCGACTTTTGATC	CGCAT	CCT	GTGCG	TTTTTTCTGTCCCGA	85
PreTerm_265	322290	322316	322298	-	CTTCTTTTTGCCAAC	GCGCCAGA	ATT	TCTGGTTC	TTTTTTTGCCAATCC	84
PreTerm_266	322293	322313	322301	-	CTTTTTGCCAACGCG	CCAGA	ATT	TCTGG	TTCTTTTTTTGCCAA	84
PreTerm_267	323824	323786	323816	+	TTCCGCAAAGAGGGT	GCCGATGCTTGGTT	TAA	AGCCAATCATCAGC	TTTTCCTTGGCGATA	86
PreTerm_268	325096	325065	325088	+	CCAGAAATAAAATCA	GGGTGGCCGG	TTTT	CTGGCTGCCC	TTATCGCCTTATTTT	77
PreTerm_269	327218	327194	327210	+	TTGCCCGTTGAAAGC	GGCGCGG	CGA	TCGCGCC	TTCTCCGATTATATT	79
PreTerm_270	328848	328896	328856	-	AGAGCTTGGAAAGCC	T-GTTTCCGGCTTGTTTTT	AAAG	AATAACAAGCCGGAAACTA	TATTTTAAGGGGAAT	93
PreTerm_271	328850	328895	328858	-	GAGCTTGGAAAGCCT	GTTTCCGGCTTGTTTTT	AAAG	AATAACAAGCCGGAAAC	TATATTTTAAGGGGA	100
PreTerm_272	330436	330401	330428	+	TATCTTGAGAAAAGA	CGGTAGCAGGGA	AGGT	TCTTTGCTGCCG	TTTTTTTATTTTTTT	100
PreTerm_273	330455	330473	330463	-	AAAGCAAAGGCAACA	GACG	ACT	CGTC	TTTATTTCTTAAAAT	80
PreTerm_274	330860	330836	330852	+	GAAAGCTTGGTCGTC	GCCAGTT	ATT	AACTGGC	TTTGTTGCCCTTGGC	91
PreTerm_275	331428	331457	331436	-	TGAAAAACAAAAAAA	GCCTGAGT	TTTTAC	ACTCAGGC	TTTATTATAGGCTAT	90
PreTerm_276	331465	331436	331457	+	ATAGCCTATAATAAA	GCCTGAGT	GTAAAA	ACTCAGGC	TTTTTTTGTTTTTCA	100
PreTerm_277	332052	332030	332044	+	AAAGGCCGAGACATC	GCCT	CCGTCAA	AGGC	TTTTTTTAATCTTTC	86
PreTerm_278	335672	335705	335680	-	AATCCCTTTATAAAA	AAGGCAGCCA	GATAAA	TGGCTGCCTC	TTTCTTTTAGACATT	89
PreTerm_279	335711	335682	335703	+	TGTCTAAAAGAAAGA	GGCAGCCA	TTTATC	TGGCTGCC	TTTTTTATAAAGGGA	100
PreTerm_280	335674	335703	335682	-	TCCCTTTATAAAAAA	GGCAGCCA	GATAAA	TGGCTGCC	TCTTTCTTTTAGACA	95
PreTerm_281	336615	336667	336623	-	AGCGTCGATTCCATC	CA-CAATAAAAA-GCCCGATT	GATAA	AATCGGGCTTTTTTATTGGTG	CTATTTCGGAGTTGC	76
PreTerm_282	336628	336656	336636	-	CATCCACAATAAAAA	GCCCGATT	GATAA	AATCGGGC	TTTTTTATTGGTGCT	100
PreTerm_283	336664	336636	336656	+	AGCACCAATAAAAAA	GCCCGATT	TTATC	AATCGGGC	TTTTTATTGTGGATG	100
PreTerm_284	336733	336714	336725	+	GACAGCATCGCTAAT	GCGT	TCAA	GCGC	TTTTTTCAGTAATTC	77
PreTerm_285	340118	340137	340126	-	GCCGCCAAAATTCTT	GGCA	AAAA	TGCC	TTTTTTGACGCGGGA	80
PreTerm_286	340442	340480	340450	-	TCTTCTTTATTTAAA	AAAAAGCGGAGCCT	AAA	AAGCCCCGCTTTTC	TTTCTTTATCACAAG	77
PreTerm_287	340447	340475	340455	-	TTTATTTAAAAAAAA	GCGGAGCCT	AAA	AAGCCCCGC	TTTTCTTTCTTTATC	85
PreTerm_288	340483	340455	340475	+	GATAAAGAAAGAAAA	GCGGGGCTT	TTT	AGGCTCCGC	TTTTTTTTAAATAAA	100
PreTerm_289	343022	343069	343030	-	TCTTTCCGGCGCGAT	AAAAAAAGCCGGATCCAG	TTTC	CTAGATCCGGCTTCATTC	TTTTTTCGGCTAGAG	83
PreTerm_290	343025	343066	343033	-	TTCCGGCGCGATAAA	AAAAGCCGGATCCAG	TTTC	CTAGATCCGGCTTCA	TTCTTTTTTCGGCTA	84
PreTerm_291	343070	343037	343062	+	CGAAAAAAGAATGAA	GCCGGATCTAG	GAAA	CTGGATCCGGC	TTTTTTTATCGCGCC	100
PreTerm_292	343029	343062	343037	-	GGCGCGATAAAAAAA	GCCGGATCCAG	TTTC	CTAGATCCGGC	TTCATTCTTTTTTCG	95
PreTerm_293	347002	347032	347010	-	AAAATCACCGGCTGC	AAAGCAAGCT	GAT	AGCTTTCTTC	TTTTTTTAAAAGAGG	81
PreTerm_294	347005	347029	347013	-	ATCACCGGCTGCAAA	GCAAGCT	GAT	AGCTTTC	TTCTTTTTTTAAAAG	76
PreTerm_295	349311	349286	349303	+	TCCGCTGCAACATAG	TGAGCAA	GACC	TTGCTCA	TTTTCGTGATCTGGC	79
PreTerm_296	355195	355143	355187	+	ACATATTTATTAAGG	TCTTTAGCAAGGCTGTCAGAT	GAT	ATCTGGCAGCCTTGTAGGATA	TTTTTGTGCTGAATA	100
PreTerm_297	355193	355145	355185	+	ATATTTATTAAGGTC	TTTAGCAAGGCTGTCAGAT	GAT	ATCTGGCAGCCTTGTAGGA	TATTTTTGTGCTGAA	95
PreTerm_298	355185	355153	355177	+	TAAGGTCTTTAGCAA	GGCTGTCAGAT	GAT	ATCTGGCAGCC	TTGTAGGATATTTTT	100
PreTerm_299	355145	355177	355153	-	AAAAATATCCTACAA	GGCTGCCAGAT	ATC	ATCTGACAGCC	TTGCTAAAGACCTTA	83
PreTerm_300	356088	356065	356080	+	ACGGCTTTTGAAGGC	GCAGC	CAGCTC	GCTGC	TTTTTTGCCATTTTC	85
PreTerm_301	357308	357278	357300	+	TCTATCCCTTTAATA	TCGGTATAT	GCGTA	ATATACCGG	TTTCTTTTTGGTCGG	85
PreTerm_302	362699	362676	362691	+	GGCGGTGTGTCCTTG	GCGGCG	ATTG	CGCCGC	TCGCTTTCTTTTTTC	77
PreTerm_303	362703	362679	362695	+	GGTGTGTCCTTGGCG	GCGATTG	CGC	CGCTCGC	TTTCTTTTTTCTCTT	79
PreTerm_304	370134	370097	370126	+	TTTAATATCGGCTAT	CGA-CAAACGGCGA	AAAG	TC-CCGTTTGATCG	TTTTCTTTTTGCCTT	89
PreTerm_305	374120	374163	374128	-	AGATAAGCCTTACGG	GTTTCCCGCGAGCGTT	CAAT	AACGCGCGCGGTAACC	TTTTCTACCGTTGAA	100
PreTerm_306	374122	374161	374130	-	ATAAGCCTTACGGGT	TTCCCGCGAGCGTT	CAAT	AACGCGCGCGGTAA	CCTTTTCTACCGTTG	80
PreTerm_307	375852	375821	375844	+	GCTGAAAAACCGGCT	TTC-CGTCCGG	GAA	CCGGACGCGAA	TTGTTTGATATCTTC	95
PreTerm_308	377046	377098	377054	-	TTTTAGTAAAAAATA	TAAAAAAGGCTGCCTTCCGAT	AAA	ATCGGGAGGCAGCCTCTTAAA	TTCAGTTCATAATAT	100
PreTerm_309	377051	377093	377059	-	GTAAAAAATATAAAA	AAGGCTGCCTTCCGAT	AAA	ATCGGGAGGCAGCCTC	TTAAATTCAGTTCAT	100
PreTerm_310	377099	377061	377091	+	GAACTGAATTTAAGA	GGCTGCCTCCCGAT	TTT	ATCGGAAGGCAGCC	TTTTTTATATTTTTT	100
PreTerm_311	377053	377091	377061	-	AAAAAATATAAAAAA	GGCTGCCTTCCGAT	AAA	ATCGGGAGGCAGCC	TCTTAAATTCAGTTC	100
PreTerm_312	377246	377228	377238	+	TTGTCTAATATCCTA	TATT	TTA	AATA	TTTTTTATAATGTTT	79
PreTerm_313	378913	378894	378905	+	TTAAATAATTCGTCA	TCTT	GGCT	AAGA	TTTTTTTTACCTATA	95
PreTerm_314	379364	379390	379372	-	GTTTTGTTAGCTTTC	CACTTGG	CCTTC	CCAAGTG	TTTTGAGTGATAGTT	83
PreTerm_315	379573	379597	379581	-	TTTTAATTTACAACA	TAAAAA	TAGAT	TTTTTA	TTTTTTCTCTATTTT	79
PreTerm_316	381431	381390	381423	+	GTTTATTTCAACTTA	AGG-GTCATCAGGGCA	TTT	TGCCCTGATGACACCC	TTCCTATTCCTAATA	93
PreTerm_317	381383	381421	381391	-	TTAGGAATAGGAAGG	GTGTCATCAGGGCA	AAA	TGCCCTGATGACCC	TTAAGTTGAAATAAA	100
PreTerm_318	381430	381391	381422	+	TTTATTTCAACTTAA	GG-GTCATCAGGGCA	TTT	TGCCCTGATGACACC	CTTCCTATTCCTAAT	100
PreTerm_319	382942	382982	382950	-	AAAACACTTACCCCG	TATCCCTGCTAGTC	AAACC	GGCTGGCAGGGATA	TTTTTATAATTTATC	100
PreTerm_320	384193	384158	384185	+	TGTCAATTTCATCGA	GCAGAAAG	AGCGGATTAAAG	CTTTCTGC	TTTTTTGATATTGGT	79
PreTerm_321	394945	394907	394937	+	ACGGCGTTTCTGTCA	CACCGATCGGC	AATGAACGG	GTTGACCGGTG	TTTTTTTGAAAGCTG	76
PreTerm_322	397644	397672	397652	-	GGATTAATTTAAAAA	TAATATCCA	AAA	TGGATGTTA	TTTATTCTTAAAAAG	79
PreTerm_323	397680	397652	397672	+	CTTTTTAAGAATAAA	TAACATCCA	TTT	TGGATATTA	TTTTTAAATTAATCC	78
PreTerm_324	398139	398119	398131	+	GCCGATGGTTCTTTT	TCCGG	TGG	CCGGA	TTTATGTGACCAATA	79
PreTerm_325	402331	402364	402339	-	TCCATAAAAGAACTG	GCAATGTCTTT	TGCT	AAAGCCGTTGC	TTTTTGAGCTGAATT	80
PreTerm_326	404001	403971	403993	+	ATCAGCAAAAAATTG	CCGCCGGTTT	GCC	AAACCGGTGG	TTGAGTCATAGCAAC	85
PreTerm_327	404301	404319	404309	-	TCGGAACAGTATTTT	CAAT	GAT	ATTG	TTTTTCCTTTTATAC	79
PreTerm_328	406034	405994	406026	+	ATGTGGCGACTGTCC	CGCTTGTCCCAAGCA	AGC	TGCGTGGGGTGAGCC	TTTGTTTTTTGAGGC	85
PreTerm_329	406033	405995	406025	+	TGTGGCGACTGTCCC	GCTTGTCCCAAGCA	AGC	TGCGTGGGGTGAGC	CTTTGTTTTTTGAGG	79
PreTerm_330	408576	408556	408568	+	ACCGAACTGCAAAAA	CAGC	CGAAA	GCTG	TTTTGTTTATCGATG	78
PreTerm_331	409413	409390	409405	+	ACCGATGCAATCGAG	CAGAAT	CCGC	ATTCTG	TTTTGTTGCTGGACG	78
PreTerm_332	410096	410069	410088	+	CGTTCTTTAAAAAAA	GCGGGTTC	GAAA	GAACCCGC	TTTTTATTATGGGTG	100
PreTerm_333	410061	410088	410069	-	CACCCATAATAAAAA	GCGGGTTC	TTTC	GAACCCGC	TTTTTTTAAAGAACG	100
PreTerm_334	411293	411317	411301	-	GGATTTTTGCTTACC	GAAGGCG	TTG	CCTCTTC	TTTTTCTTTATGCCC	79
PreTerm_335	411322	411347	411330	-	CGCGCTTCGTTGACA	ACCGGCG	CGAC	CGTCGGA	TTTTTGCTTACCGAA	76
PreTerm_336	411954	411929	411946	+	TAAATTTTGACTATT	GGCAGCC	TATT	GGCTGCC	TTTTTTTCTTGGTTA	100
PreTerm_337	413222	413202	413214	+	AAGCTATGTTCCAGC	TCAAG	CGG	CTTGA	TTTTTCGGCCATAGA	78
PreTerm_338	413970	413994	413978	-	TTCATTAACCTGATA	AGGCTGC	ATA	GCGGCCA	TTTTTGCTTCAGCAT	78
PreTerm_339	414292	414257	414284	+	GGCATCACCCTTCAA	GTAAGCTGGCA	TCTTTT	TGTCAGCTTAC	TTTTTATGGGTCAGA	100
PreTerm_340	417332	417376	417340	-	CACGATGCAGATTGT	C-CAAGTTCCGCCATCA	GTAA	TGATGGCGGAATTTCAG	TTTTCTGAAAGACAT	87
PreTerm_341	417338	417371	417346	-	TGCAGATTGTCCAAG	TTCCGCCATCA	GTAA	TGATGGCGGAA	TTTCAGTTTTCTGAA	100
PreTerm_342	417416	417384	417408	+	GAACTTGGACAATCT	GCATCGTGGA	ACGGA	TCCACCATGC	TTTATTTTGTAAGCG	88
PreTerm_343	417951	417974	417959	-	AGCGGTTCTAGTTTC	GTCCGG	TATT	CTGGTC	TTTTTTGGTTTTCTA	79
PreTerm_344	420601	420623	420609	-	TAAAAGATGTTGATC	CTGAAA	GAA	TATCAG	TTTTTTCATTTCAAG	79
PreTerm_345	422732	422714	422724	+	GTGACGCACCGCCTA	TCCG	CGC	CGGA	TTTTATGGTCTCTAT	77
PreTerm_346	422917	422948	422925	-	TACCAGTATTATTCA	GCCGTCAGA	TATTTT	TCTGGCGGC	TTTTTTTACTGATTA	100
PreTerm_347	432988	433018	432996	-	TCTTTTATAAAAAAA	GCCGGCATT	CATAA	AATGCCGGC	TTTCCGTTACGTCTC	95
PreTerm_348	433026	432996	433018	+	GAGACGTAACGGAAA	GCCGGCATTT	TAT	GAATGCCGGC	TTTTTTTATAAAAGA	100
PreTerm_349	434188	434227	434196	-	TTCTGATATTATCCT	TTTACCGCTTTCCA	TATT	TGGAAGGCGGTAAA	TTTTACAGTCCGAGA	100
PreTerm_350	434998	435029	435006	-	CCTGTTTTTCAAAAA	GGGTGCATTC	GAAA	GAATGCGCCC	TTTATTCTTTTAAAC	100
PreTerm_351	435037	435006	435029	+	GTTTAAAAGAATAAA	GGGCGCATTC	TTTC	GAATGCACCC	TTTTTGAAAAACAGG	95
PreTerm_352	439659	439633	439651	+	TTTAAATGCAAAAAA	GGCCATGA	ATC	TCATGGCC	TTTTTTTTGTAGATT	100
PreTerm_353	439625	439651	439633	-	AATCTACAAAAAAAA	GGCCATGA	GAT	TCATGGCC	TTTTTTGCATTTAAA	100
PreTerm_354	446338	446313	446330	+	AAATGCAGCAGTTGT	TCCGTCC	GGGC	GGATGGA	TTTTTCAATTTTTGT	88
PreTerm_355	446645	446619	446637	+	CAAGTCTCGTCACTC	GCGCCAT	TTTTT	ATGGCGC	TTCTTTAGGGGGTAC	84
PreTerm_356	447631	447656	447639	-	GACGCTGGTGTCGCC	GCCGCGG	CCTG	TTGCGGC	TTTTCTTTATTGTTA	87
PreTerm_357	448138	448161	448146	-	TTTTTGATAATATCA	TGGCCG	TCAC	CGACCA	TTTTTTTCCAAAGTA	83
PreTerm_358	448274	448293	448282	-	TTCGAGCTTCCTCGG	CGAG	GCTT	CTTG	TTTTTTATTCTGATC	79
PreTerm_359	450627	450656	450635	-	CAAGCTAGAAAAAAA	GCTTCCTGA	TTTC	TCAGGAAGC	TTTTTTTTGATATCA	100
PreTerm_360	450664	450635	450656	+	TGATATCAAAAAAAA	GCTTCCTGA	GAAA	TCAGGAAGC	TTTTTTTCTAGCTTG	100
PreTerm_361	452796	452820	452804	-	CCTTCACCAACAAAA	GAGCCGG	AAT	CCGGCAG	TTTTTTGCTATCCAT	77
PreTerm_362	452826	452806	452818	+	GGATAGCAAAAAACT	GCCGG	ATT	CCGGC	TCTTTTGTTGGTGAA	84
PreTerm_363	457439	457410	457431	+	TACCGTCACGCGAGA	CGCCCGGGT	TTTT	ACCCGGGCG	TTTTTTTATGCAAAA	100
PreTerm_364	457483	457444	457475	+	GCGTTTTTTTATGCA	AAAAAGGCCATCAA	TTTT	TTGATGGCCTTTTG	CTTTTCTTAAACCAG	86
PreTerm_365	457441	457470	457449	-	TTAAGAAAAGCAAAA	GGCCATCAA	AAAA	TTGATGGCC	TTTTTTGCATAAAAA	100
PreTerm_366	457478	457449	457470	+	TTTTTATGCAAAAAA	GGCCATCAA	TTTT	TTGATGGCC	TTTTGCTTTTCTTAA	100
PreTerm_367	461898	461919	461906	-	AAAGCGGCATTGGCC	GCTTC	GGGA	GAGGC	TTTTTCTGAATATTG	76
PreTerm_368	461939	461918	461931	+	AAAGCCTCTCCCGAA	GCGGC	CAAT	GCCGC	TTTCTCTCTGGGGGA	83
PreTerm_369	462914	462951	462922	-	AGTGATACGTTTCCG	CCAAAGCAAGGC	TGCTTT	GCCTTGCTTTAG	TTTTTCCAGCGCTTC	93
PreTerm_370	464076	464056	464068	+	AGGCCGGATAAAGAC	GCGC	TTGAT	GCGC	TTTTTGCAGGTTTCC	78
PreTerm_371	464399	464451	464407	-	GTCACGACATCACGG	CTACAAATAAAAAACGGGAA	ATTTA	TTCCCGTTTTTTATCTTTAG	TTTTTAGGCCTTAGC	100
PreTerm_372	464452	464414	464444	+	CCTAAAAACTAAAGA	TAAAAAACGGGAA	TAAAT	TTCCCGTTTTTTA	TTTGTAGCCGTGATG	100
PreTerm_373	464406	464444	464414	-	CATCACGGCTACAAA	TAAAAAACGGGAA	ATTTA	TTCCCGTTTTTTA	TCTTTAGTTTTTAGG	100
PreTerm_374	464413	464437	464421	-	GCTACAAATAAAAAA	CGGGAA	ATTTA	TTCCCG	TTTTTTATCTTTAGT	100
PreTerm_375	464445	464421	464437	+	ACTAAAGATAAAAAA	CGGGAA	TAAAT	TTCCCG	TTTTTTATTTGTAGC	100
PreTerm_376	466080	466104	466088	-	TGATCGAGTAAGAAA	GGCCATA	TTT	TATGGCC	TTTACTCGAAGGGAG	86
PreTerm_377	466112	466088	466104	+	CTCCCTTCGAGTAAA	GGCCATA	AAA	TATGGCC	TTTCTTACTCGATCA	91
PreTerm_378	476622	476598	476614	+	CTCATGGCTTTGACA	GCCGCTG	CAT	CTGCGGC	TTTTTCATTCCCATG	93
PreTerm_379	478372	478342	478364	+	AACAATTTTTATTCT	GTCATGCTG	ACTTA	CAGCCTGTC	TTTTTTTCTAGGTGG	88
PreTerm_380	479531	479500	479523	+	CATTCTCGAAGAGAT	TCAGCATTGC	GGCG	GCAATGCTGG	TGCTTGTCATGCCCA	77
PreTerm_381	480493	480464	480485	+	TTTCCCGATAGGATA	GCTGGAGAG	GTGA	CTCTCCGGC	TTTTTGCAGGAGGCT	100
PreTerm_382	480870	480890	480878	-	TTACAAAGCAAAGAA	GACCG	CTA	CGGCC	TTTTTTGGGCACAAC	78
PreTerm_383	482407	482377	482399	+	ACGGAAAGTACAAAA	GAGGCTTTCC	CAT	GTGAAGCCGC	TTTTCTTTCTGGGCT	76
PreTerm_384	483378	483401	483386	-	TTAGAACAAGACACA	GCCCG	CATGAT	CGGGC	TTTTTTCTTATCCGG	100
PreTerm_385	483508	483471	483500	+	ACGGAGGGATTCGAA	CCCTCGGTAGGGGT	TGT	ACCCCTAC-GACGG	TTTAGCAAACCGTTG	82
PreTerm_386	483807	483834	483815	-	TATCAAACTTTTTAA	CTCCGCCT	TCCG	AGGCGGAG	TTTTTTTAATAAATC	100
PreTerm_387	487320	487342	487328	-	ATGCCCTTTTAATAC	CAGCGT	AAA	ACGCTG	TTTCATTTCTTCGGT	87
PreTerm_388	488471	488491	488479	-	TCGGTGAAACGCAGA	TCGAC	CCA	GTCGA	TTTCTTTTTCCTTGA	88
PreTerm_389	489888	489854	489880	+	CTAATTCTAATTTGA	ATCTATTCTGTC	CTT	GACAGGATAGGG	TTTTTTAGAAAAGGG	83
PreTerm_390	489932	489891	489924	+	TAGGGTTTTTTAGAA	AAGGGGATGTCCGGA	ACTT	TTCGGGCATCCCCTA	TTTTTATTACTGTCT	100
PreTerm_391	489930	489893	489922	+	GGGTTTTTTAGAAAA	GGGGATGTCCGGA	ACTT	TTCGGGCATCCCC	TATTTTTATTACTGT	100
PreTerm_392	489885	489922	489893	-	ACAGTAATAAAAATA	GGGGATGCCCGAA	AAGT	TCCGGACATCCCC	TTTTCTAAAAAACCC	95
PreTerm_393	490241	490215	490233	+	ACAAATCCAAATGAC	CAACAATG	GAT	TATTGTTG	TTTATTTTCTGGGTA	82
PreTerm_394	491038	491016	491030	+	ACTTTTGTCATCATG	CAGGGT	ATG	ACCATG	TTTTTCTTTTCTCTC	86
PreTerm_395	491413	491377	491405	+	TGATCTGGAACTGAA	CACTGGTCAGGGA	ATA	TCCCTGACCATCG	GTTTCGACTTCGACA	77
PreTerm_396	491369	491405	491377	-	TGTCGAAGTCGAAAC	CGATGGTCAGGGA	TAT	TCCCTGACCAGTG	TTCAGTTCCAGATCA	86
PreTerm_397	491410	491380	491402	+	TCTGGAACTGAACAC	TGGTCAGGGA	ATA	TCCCTGACCA	TCGGTTTCGACTTCG	95
PreTerm_398	494516	494498	494508	+	CTTGGCAAAATCAAT	GCCG	CCT	TGGC	TTTTTATATCAAGCG	76
PreTerm_399	496881	496833	496873	+	CGACGACAATATCTG	GCTGGGTGATCTGGGC	AAAGGGGAA	GCCCAGATGACCGAGC	TGTTTCTCCAAATCT	82
PreTerm_400	497573	497552	497565	+	GTTGCTGCGATCACC	CATG	ATGCAA	CATG	TTTTTGTCTTTTCTT	76
PreTerm_401	499879	499919	499887	-	CAAAGGGCACTGCTA	TAAA-AAAAGCCGGT	AAAA	ACCGGCTTTTCTTTA	TTTTTTCTTTTTTCT	100
PreTerm_402	499919	499896	499911	+	AAAAAATAAAGAAAA	GCCGGT	TTTT	ACCGGC	TTTTTTTATAGCAGT	100
PreTerm_403	500005	500041	500013	-	AATAAAAAATTTTGA	TATTCCGGTTGCT	GAT	GGCAGCCGGAATA	TTTTTATATTAAGCT	100
PreTerm_404	504567	504534	504559	+	GCTATTTATTATGTC	GGTGCCAAATG	GGGG	CATATGGCTCC	TTTATTCTCGAATTT	76
PreTerm_405	504674	504643	504666	+	GCTTTCGGGGACATG	GCTGCCAA	GATCGCCA	TTGGCAGC	TTTTTTTACGCTTTT	100
PreTerm_406	506545	506524	506537	+	TTCCTGTTCCGATGT	GCAAG	ATGA	TTTGC	TTTTTTTGTATAAAA	86
PreTerm_407	507487	507467	507479	+	CATGGTCTCATCCCG	GGACG	TTT	CGTTC	TTTTTAGTGCTGTCG	78
PreTerm_408	509437	509456	509445	-	GGGTAGTCAACAAAT	CGCT	ATAC	AGCG	TTTTTTTGCTGCCGG	88
PreTerm_409	511411	511429	511419	-	CTTCAATCGACATCC	GGAC	ATG	GTCC	TTTTTCTATTCACGG	85
PreTerm_410	513635	513658	513643	-	GTTGCGATGATAATA	TCCTTG	GCTT	CAAGGA	TTTTTTCTTCACCTT	100
PreTerm_411	514933	514899	514925	+	CGGTTATAACAATGA	TAGCCCTTAA	AGATAAA	TTAGGGGCTA	TTTTTGCTATCTTGG	84
PreTerm_412	515836	515857	515844	-	CACGGGTGCAAACAC	CCCGC	TTCT	GCGGG	TTTGCCTCCATAGCA	79
PreTerm_413	515887	515906	515895	-	GCCACTTTACGAAGA	GCCG	AGTT	CGGC	TTTTTCGGGGTCGTG	80
PreTerm_414	518770	518823	518778	-	TACCGCTTTTATCAC	TATTGTATTGAGCGCGCCG	CGCTTCTC	CGGCGCGCTCATAACGACA	TTTTTCGGTTTATGC	100
PreTerm_415	518772	518821	518780	-	CCGCTTTTATCACTA	TTGTATTGAGCGCGCCG	CGCTTCTC	CGGCGCGCTCATAACGA	CATTTTTCGGTTTAT	78
PreTerm_416	520095	520053	520087	+	ATCATTAAATAATTT	CGTTAGCTAACCGGCA	TCC	TGCCGGTTAGCTCTCA	TTTTTTAGGTGGGCG	100
PreTerm_417	520094	520054	520086	+	TCATTAAATAATTTC	GTTAGCTAACCGGCA	TCC	TGCCGGTTAGCTCTC	ATTTTTTAGGTGGGC	95
PreTerm_418	520092	520056	520084	+	ATTAAATAATTTCGT	TAGCTAACCGGCA	TCC	TGCCGGTTAGCTC	TCATTTTTTAGGTGG	100
PreTerm_419	520090	520058	520082	+	TAAATAATTTCGTTA	GCTAACCGGCA	TCC	TGCCGGTTAGC	TCTCATTTTTTAGGT	100
PreTerm_420	520736	520702	520728	+	ATTGTAAAGGGGCCG	GCTCCTTCGTC	ATTCG	GACGTAGGAGC	TTTTCGTTTATCATG	100
PreTerm_421	521258	521290	521266	-	TTCTGCTGAGTCCGC	TGGCGGGC	ACCCATATG	GCCAGCCA	TTTTCTTGTTTTTGA	79
PreTerm_422	522555	522573	522563	-	GTGACCTTTGTTGTT	CCGG	CCA	CCGG	TTTTATTCTTCCCTT	91
PreTerm_423	524102	524076	524094	+	AAATTCATCATGAAA	ACGCTGCC	GCA	GGCAGCGA	TTTCGAAAGTGGTGA	79
PreTerm_424	524069	524093	524077	-	CACCACTTTCGAAAT	CGCTGCC	TGC	GGCAGCG	TTTTCATGATGAATT	100
PreTerm_425	524101	524077	524093	+	AATTCATCATGAAAA	CGCTGCC	GCA	GGCAGCG	ATTTCGAAAGTGGTG	83
PreTerm_426	526912	526948	526920	-	TCTCTTTCCTTAAAG	AGCTGCCTGATT	CATGA	AATCAGGCTGCC	TTTTTCTGTGTAGTG	88
PreTerm_427	526955	526921	526947	+	ACTACACAGAAAAAG	GCAGCCTGATTT	CAT	GAATCAGGCAGC	TCTTTAAGGAAAGAG	82
PreTerm_428	526913	526947	526921	-	CTCTTTCCTTAAAGA	GCTGCCTGATT	CATGA	AATCAGGCTGC	CTTTTTCTGTGTAGT	82
PreTerm_429	527011	527066	527019	-	CAAGGCTCTTGTCAT	TGGCAGCAGCCTTTAACCGGGAA	TAT	TTACCGGC-ATAGGCTTTAGCCA	TTTTTTTGCGCTTTT	82
PreTerm_430	529542	529494	529534	+	TGATAAGGAAATTGG	CAAAGAACAGCGTCGTCTC	GATAA	GAGA-GGCGCTGTT-TTTG	TTTTGGAAAGCTTTG	79
PreTerm_431	529536	529501	529528	+	GAAATTGGCAAAGAA	CAGCGTCGTCTC	GATAA	GAGA-GGCGCTG	TTTTTGTTTTGGAAA	100
PreTerm_432	530177	530138	530169	+	TGATTAAAAGAAGGA	CGGTCTGTTAAGGT	ATTT	ACCTTTGCAGGCCG	TTTTTTCTGGAATAA	100
PreTerm_433	532540	532511	532532	+	CTTTTATATCTCAAA	GGCAGGTCA	TTTA	TGGCCTGCC	TTTTTTATATTAAAA	100
PreTerm_434	533217	533189	533209	+	AAGAAGAAATAAGCA	GATATCTT	CTTAA	AAGATATC	TTTTTGCTTTTGCAT	87
PreTerm_435	534052	534026	534044	+	GCGATTAAAATGCAG	GGAGACGG	TAG	CCGTCGCC	TTCATATTTCTCGTA	79
PreTerm_436	534834	534802	534826	+	ATATTGATTTCTGTA	AACCGGCCTGA	AAA	TCAGGCCGGTC	TTTCGCAGCAGAGTT	95
PreTerm_437	534796	534824	534804	-	CTCTGCTGCGAAAGA	CCGGCCTGA	TTT	TCAGGCCGG	TTTACAGAAATCAAT	100
PreTerm_438	534832	534804	534824	+	ATTGATTTCTGTAAA	CCGGCCTGA	AAA	TCAGGCCGG	TCTTTCGCAGCAGAG	100
PreTerm_439	535353	535386	535361	-	TAGAAAAAAACAAAA	AGAAAGGGGCT	AATA	AGCCCCTTCCC	TTTTTAAAATAAGCT	82
PreTerm_440	535393	535362	535385	+	GCTTATTTTAAAAAG	GGAAGGGGCT	TATT	AGCCCCTTTC	TTTTTGTTTTTTTCT	100
PreTerm_441	535354	535385	535362	-	AGAAAAAAACAAAAA	GAAAGGGGCT	AATA	AGCCCCTTCC	CTTTTTAAAATAAGC	79
PreTerm_442	535358	535381	535366	-	AAAAACAAAAAGAAA	GGGGCT	AATA	AGCCCC	TTCCCTTTTTAAAAT	77
PreTerm_443	538380	538424	538388	-	TCACTATTCCTCATA	GCAGGCCTATCTGCCTC	AAAA	GAGGC-GATAGCCCCGC	TTTCTTCACCCCAAT	95
PreTerm_444	539747	539711	539739	+	CTATAAATTTTAAAA	TTCCGGCTGCCTG	ATT	TAGGTGGCCGGAA	TTTTTATTAAAAATA	100
PreTerm_445	539703	539739	539711	-	TATTTTTAATAAAAA	TTCCGGCCACCT	AAATC	AGGCAGCCGGAA	TTTTAAAATTTATAG	83
PreTerm_446	539762	539786	539770	-	GACGATAGGATAATC	TGCCTTT	CAC	AAAGGCA	TTTTCTGTAGTTATT	93
PreTerm_447	542516	542534	542524	-	TTTTTACTATCAAAA	GCCA	TCA	TGGC	TTTTTCTATCTATGT	85
PreTerm_448	543375	543400	543383	-	GCACCGGTTTTAAGG	GGGGTG	AGGTAA	CGCCCC	TTTTCTTTATCGGAG	83
PreTerm_449	543479	543512	543487	-	GGAACGATTGCAGCC	CAACCTAATGG	ATTG	CAGTTAGGTAG	TTTTTTTGACGCCCA	76
PreTerm_450	545655	545679	545663	-	ACAAACAGTGATAAA	GACAGT	CTCAA	ACTGTC	TTTTTATAGAAAATA	80
PreTerm_451	545716	545745	545724	-	TTTTGTATCGAAAAA	GGAGGGTCT	TTAA	AGATCCTCC	TTTTTTTTGCATAAA	100
PreTerm_452	545753	545724	545745	+	TTTATGCAAAAAAAA	GGAGGATCT	TTAA	AGACCCTCC	TTTTTCGATACAAAA	84
PreTerm_453	548137	548095	548129	+	GCGAGATAACCGGAT	G-CGAAACGGCCTCC	CGATAA	GGAGGCCGCATCGTC	TTTTACTTACGAAGA	79
PreTerm_454	548135	548096	548127	+	CGAGATAACCGGATG	CGAAACGGCCTCC	CGATAA	GGAGGCCGCATCG	TCTTTTACTTACGAA	86
PreTerm_455	548093	548122	548101	-	AAGTAAAAGACGATG	CGGCCTCCT	TATC	GGGAGGCCG	TTTCGCATCCGGTTA	93
PreTerm_456	549275	549247	549267	+	TTTGACAGCAGAGAC	GGCTTGGGT	TGA	GCCTAAGCC	TTCTTGCTTGTCGAG	80
PreTerm_457	549431	549407	549423	+	CGATTTCCGTTTGTT	GTCCAT	GACGA	ATGGGC	TTTTTATTTTCATCA	86
PreTerm_458	550441	550485	550449	-	TTCAACGGATTATCT	ATTTTGCGGTCAGGGTC	ATC	GACCTTGGCCGCAATTC	TTTTTCATGCCGATT	84
PreTerm_459	550444	550482	550452	-	AACGGATTATCTATT	TTGCGGTCAGGGTC	ATC	GACCTTGGCCGCAA	TTCTTTTTCATGCCG	100
PreTerm_460	552017	551991	552009	+	CATGTCCCATGATCG	TCACGACC	GGA	GGACGTGA	TTTCAGAGTTTCTTC	76
PreTerm_461	553132	553092	553124	+	CTTCTTTTTCAGCTA	CAGGCTGGGCTGCG	GCAGG	CGCAGCTTTGCTTG	TTTCTTGGGCGGTCG	83
PreTerm_462	553124	553100	553116	+	TCAGCTACAGGCTGG	GCTGCG	GCAGG	CGCAGC	TTTGCTTGTTTCTTG	83
PreTerm_463	554003	553967	553995	+	GTGATATCAGAGGTT	TTGAAGGCG-CGT	TGTA	ATGCCGCCTTCAA	TTTGCCTTTGGTAAT	77
PreTerm_464	559156	559119	559148	+	CAGATAATCCTTTGA	GGAAGGGTATAGA	TATA	TCCATATCCTTCC	TTTGTTTTGGTATTT	100
PreTerm_465	559234	559210	559226	+	TAGTATTTACTTCCC	TTTATT	AGAGG	AATAAA	TTTTTATTTTTCACG	79
PreTerm_466	560116	560095	560108	+	GCCGGCATTTGCTGC	GGCTG	AAGC	CAGCC	TTTTAGATGAAAAAT	76
PreTerm_467	560485	560521	560493	-	GATTACGTAAAAAGA	CAAAAGGCCTTGA	TTT	TCAAGGCCTTTTC	TTTTGAAACAGAAAA	95
PreTerm_468	560529	560493	560521	+	TTTTCTGTTTCAAAA	GAAAAGGCCTTGA	AAA	TCAAGGCCTTTTG	TCTTTTTACGTAATC	95
PreTerm_469	560490	560516	560498	-	CGTAAAAAGACAAAA	GGCCTTGA	TTT	TCAAGGCC	TTTTCTTTTGAAACA	100
PreTerm_470	560524	560498	560516	+	TGTTTCAAAAGAAAA	GGCCTTGA	AAA	TCAAGGCC	TTTTGTCTTTTTACG	100
PreTerm_471	563993	563972	563985	+	CCCGGCATTTGCTGC	GGCTG	AAGC	CAGCC	TTTTAGATGAAAAAT	76
PreTerm_472	564406	564370	564398	+	TTTTCTGTTTCAAAA	GAAAAGGCCTTGA	AAA	TCAAGGCCTTTTC	TTCCATCGCTTTTCT	100
PreTerm_473	564362	564398	564370	-	AGAAAAGCGATGGAA	GAAAAGGCCTTGA	TTT	TCAAGGCCTTTTC	TTTTGAAACAGAAAA	100
PreTerm_474	564401	564375	564393	+	TGTTTCAAAAGAAAA	GGCCTTGA	AAA	TCAAGGCC	TTTTCTTCCATCGCT	100
PreTerm_475	564367	564393	564375	-	AGCGATGGAAGAAAA	GGCCTTGA	TTT	TCAAGGCC	TTTTCTTTTGAAACA	100
PreTerm_476	568489	568518	568497	-	AAATTTTCTTTTAAG	CCCTCTTCT	TTTA	GGAAGAGGG	TTCCTGTCTGACCAT	79
PreTerm_477	570073	570050	570065	+	ATATTTTTATTCTAA	GCCCCT	ATGA	AGAGGC	TTTTTATTCTATTTT	83
PreTerm_478	570270	570252	570262	+	ACACCGGCAATAAAT	CCAG	CTA	CTGG	TTTTTTGCGGCCTTT	85
PreTerm_479	573556	573531	573548	+	ATCCGGCTTTTAGAA	TGCCCCA	GATA	TGAGGCA	TTTTTTCAGCTGTTT	82
PreTerm_480	576416	576450	576424	-	TGCCGACAAAAGGTT	CGGAAGGAAGCG	TAG	CGGTGCCATCCG	TTTTTGAGGTCATCA	78
PreTerm_481	577542	577522	577534	+	ATTTCCAAGAAAGAA	GCCC	AGACA	GGGC	TTTTTAGCCGTTGGC	78
PreTerm_482	577836	577812	577828	+	GCAATAACTAAAAAA	CAACAAA	TCT	TTTGTTG	TTTTGTGAATCCTTA	81
PreTerm_483	577804	577828	577812	-	TAAGGATTCACAAAA	CAACAAA	AGA	TTTGTTG	TTTTTTAGTTATTGC	100
PreTerm_484	579661	579636	579653	+	TTCCCTGCAATTTTA	TCGGGTGT	TAA	AC-CCCGA	TTTTTCCAACGGTCA	78
PreTerm_485	579708	579670	579700	+	TTTTCCAACGGTCAA	TAATG-CCTGCCAA	TTGT	TTGGCTGGCCATTG	TTTTTCATCAATGCC	78
PreTerm_486	581720	581742	581728	-	TTCTCGTGAGCCATC	CGATCG	TTC	CGATCG	TTTTTCGCGCAATGC	93
PreTerm_487	582393	582441	582401	-	TGAATAAATTTTTCA	TTTTTTATAGCCTGACCTG	TGA	CAGGTCAGGCTATAGATGG	TTGTTTGACAGAAGC	100
PreTerm_488	582396	582438	582404	-	ATAAATTTTTCATTT	TTTATAGCCTGACCTG	TGA	CAGGTCAGGCTATAGA	TGGTTGTTTGACAGA	100
PreTerm_489	583783	583754	583775	+	TTTCAATATTTTGAA	TAAAATTAA	ATGT	TTAATTTTA	TTTTTCAAACAGAAA	78
PreTerm_490	583919	583894	583911	+	TTTTTAACCAAAATA	TTTCCTT	TAGG	AAGGAAA	TTTTTTTATAAAACT	91
PreTerm_491	583954	583974	583962	-	AAATATCGAGCCGTC	TTCTT	TAA	AAGAA	TTTTGTTTATTTGCA	81
PreTerm_492	585381	585415	585389	-	AAGAATTTACTATCA	TGGGAGGCTATT	TTT	GATAGCCTTCCG	TTTCGCTTATCGAGC	83
PreTerm_493	588145	588117	588137	+	GGCTTCTTTTGCAGA	GGCGGCGA	AGCTG	TCGCTGCC	TTTAAACGTCATCGG	79
PreTerm_494	589264	589300	589272	-	GGTGCCGGACAGCAT	GGTGTCGCAACGG	CGA	CCGTTGCGGCTCG	TTTTGGTCTATCTTG	95
PreTerm_495	589265	589299	589273	-	GTGCCGGACAGCATG	GTGTCGCAACGG	CGA	CCGTTGCGGCTC	GTTTTGGTCTATCTT	90
PreTerm_496	589267	589297	589275	-	GCCGGACAGCATGGT	GTCGCAACGG	CGA	CCGTTGCGGC	TCGTTTTGGTCTATC	100
PreTerm_497	589343	589320	589335	+	TGTCCGGCACCGGTT	TCCGCG	ATAA	CGCGGG	TTTTACCCATTCTTT	76
PreTerm_498	590134	590158	590142	-	GCAGATCCCCGACCA	CGTCCA	GAAGA	TGGGCG	TTTTTGTTGATCCCG	82
PreTerm_499	590452	590476	590460	-	CGTGCAGATGAACCT	GCCGAGG	TGG	CCTCGGC	TATTGCCAGACAATT	85
PreTerm_500	593554	593532	593546	+	AAAGATGATGTCGAA	GCCTAT	TGA	AGAGGC	TTTTTTCTCTACTGA	83
PreTerm_501	594701	594738	594709	-	ATTTTTTGAAATGAA	GGCCGCCC-TGATA	TTT	TGTCACGGGCGGTC	TTTTTTGTTCATATG	100
PreTerm_502	597666	597645	597658	+	GGCGTTTTTTCAAAT	TCGGC	TCTT	GTCGA	TTTTTATTCATCCCT	79
PreTerm_503	598715	598689	598707	+	CTAGAAAATCGGCAG	CGCTAAAG	CAT	TTTTATCG	TTTTTTGTTAGAAGA	76
PreTerm_504	599716	599738	599724	-	ATGTTTAAGACGGCT	GGCGGT	ATC	ATTGCC	TTTTTCTTGGCCAAT	76
PreTerm_505	603072	603036	603064	+	TTCTAAGAATAATTT	GTCTGAAGAGAG	TCCTT	CTTTCTTCTGAC	TTTTCTGATGACAGC	81
PreTerm_506	604902	604928	604910	-	TTATGCCGACTTTGT	GACGGCCA	TGA	TGGCCTTC	TTTCTGTTGTTATGG	86
PreTerm_507	604905	604925	604913	-	TGCCGACTTTGTGAC	GGCCA	TGA	TGGCC	TTCTTTCTGTTGTTA	83
PreTerm_508	614826	614856	614834	-	CTATTTTTGATATTT	CTGGTCGGGC	TAT	GTCCGCCCAG	TTGGTTCGTCTGAAT	79
PreTerm_509	615359	615380	615367	-	ATTTTTGCCGCTTCC	GGCAA	TCGC	TCGCC	TTTTTTCTATTAAAA	79
PreTerm_510	616236	616216	616228	+	TATCGACCTTTTGAT	GACGA	TTC	TCGGC	TTTTTTGTGCTGCTT	81
PreTerm_511	618867	618834	618859	+	CAACTGTCAACTTTG	CCGTCACTTT	ACCGCG	AAAGTGACGG	ATTTCCCCGCTAGCT	76
PreTerm_512	619337	619299	619329	+	GGGATTAATGGTTGT	GCCGGTG-CCGACA	GCGG	TGTTGGATATCGGC	TTTATTTCCAATATC	77
PreTerm_513	619543	619517	619535	+	ATGCGGCAGGCATGG	TGATTGAA	TCC	TTCGGTCA	TTTTTTGATCGGGGA	79
PreTerm_514	620321	620344	620329	-	TAATACCAGTAACAC	GCGCC	ATAAGA	GGCGC	TTTTTTACGGTCATC	88
PreTerm_515	624447	624413	624439	+	ATGTAATATATTAAA	AAAGCCGCCCGA	ATA	TCGAGCGGCTTC	TTTTTTGTTCTTTTG	100
PreTerm_516	624444	624416	624436	+	TAATATATTAAAAAA	GCCGCCCGA	ATA	TCGAGCGGC	TTCTTTTTTGTTCTT	100
PreTerm_517	624408	624436	624416	-	AAGAACAAAAAAGAA	GCCGCTCGA	TAT	TCGGGCGGC	TTTTTTAATATATTA	100
PreTerm_518	627371	627393	627379	-	TTTTCCCCGAAGATA	TCGGTT	ATA	ATCCGA	TTTTATTTTAATAGT	79
PreTerm_519	629660	629688	629668	-	CATCAGAATGGCTGC	GGACTGAGT	GCC	GCTCAGTTC	TTTTCTGCTTTCGTT	84
PreTerm_520	632977	633006	632985	-	CGACTGTTTGCGCCT	GATCTAACA	TAGC	TGTTAGATC	TTTATAAGCTGTATC	84
PreTerm_521	633100	633131	633108	-	TCCGGTTATAGTCAT	CAGGCGACGC	TCCT	GCGTCTTCTG	TATTTCTTCTTTTAC	77
PreTerm_522	638570	638551	638562	+	AGACCGCTTTTGAAA	TCGG	ATTT	CTGA	TTTTTTTGCCTTTTA	79
PreTerm_523	643202	643233	643210	-	TCTAAAATATAAAAA	GGCTCACTTC	ATTA	GAAGTGAGCC	TTTTTATTACAAAAT	100
PreTerm_524	643241	643210	643233	+	ATTTTGTAATAAAAA	GGCTCACTTC	TAAT	GAAGTGAGCC	TTTTTATATTTTAGA	100
PreTerm_525	644157	644136	644149	+	TGCAAGGGTTGCCAA	AGCTG	GTGC	CAGCA	TTTTTTCATGTTTTG	76
PreTerm_526	645660	645688	645668	-	CGGTTGAACGCGTTT	CAGCAAGAT	GGA	ATTTTGCTC	TTTTTTCTTGCCTTG	85
PreTerm_527	646849	646830	646841	+	GATAGATATAGCATC	GGTA	TCGC	TACC	TTTTTTCCAATTATA	79
PreTerm_528	647690	647708	647698	-	AGGCGTTTTGCTCTC	GCAA	TCG	TTGC	TTTTTTTGCTTTACT	89
PreTerm_529	648872	648853	648864	+	ATGCAAGATTATGAC	CTGC	ATAT	GCAG	TTTTTCCGTTTTTTA	80
PreTerm_530	651733	651709	651725	+	CCATCAATCTTGGCA	GGATTAA	CCG	TTAATCC	TTTTTGACTAGCTGA	84
PreTerm_531	651836	651871	651844	-	TACCAGATGGGACTT	TTGCCAGTGCC	CGACCA	GGAAGTGGCAA	TTTTTCTATTGTTAT	79
PreTerm_532	656478	656439	656470	+	TGAAGGCGAGGCTGG	TGTACATGGTGGCCC	AGC	GGGCGATC-TGTACA	TTTTCATTCACGTAA	86
PreTerm_533	656901	656946	656909	-	AAACTGGCTGGATAC	CAAGAAAAAAGGCTGTCT	TTT	AGACAGCCTTTTTT-TTG	TTCTTGCCGGAAATA	100
PreTerm_534	656910	656936	656918	-	GATACCAAGAAAAAA	GGCTGTCT	TTT	AGACAGCC	TTTTTTTTGTTCTTG	100
PreTerm_535	656944	656918	656936	+	CAAGAACAAAAAAAA	GGCTGTCT	AAA	AGACAGCC	TTTTTTCTTGGTATC	100
PreTerm_536	660989	660970	660981	+	TTTCAATCTTCATGT	GAAG	ACGT	CTTC	TTTTTTCCTTGCCCG	79
PreTerm_537	664781	664724	664773	+	ATTTTCAGGTTTTCG	CAGTATTTTTCG--CACCGGCTG	TTTTTT	CAGCCGGTGTTCGAAAAATACAG	TAAGTTCAGTTAAAG	83
PreTerm_538	665674	665710	665682	-	GGCCCGTTCGATGAT	CGCTTCA-GCTTC	ACTT	GTAGCCTGACGCG	TTTTTTCATCATACT	77
PreTerm_539	666041	666010	666033	+	TGTCTGTACAAATCG	GCGTCGTCGC	CTTT	GCGACGGCGC	TTTTTTGTTGTTTTG	100
PreTerm_540	666745	666716	666737	+	GGTTACCTTAACTCT	GAATAGCTT	GCAA	AAGCTATTC	TTATTGAGATCCTGC	83
PreTerm_541	666906	666925	666914	-	GAAGCCTGCTCCATA	GCTG	TCAC	CAGC	TTTTTCTGGACATGA	78
PreTerm_542	669554	669531	669546	+	AGCGGTAAGGGCAGC	GGTCAA	GGCT	TTGACC	TTTTTTTGCCGCCAT	95
PreTerm_543	671755	671734	671747	+	GCGCCTTTTTCAAGA	GCTGT	CGAA	ACAGC	TTTTTCGATGCGATC	78
PreTerm_544	672571	672545	672563	+	TCAGGGTTTCTTCCG	GTAACGGG	CTT	CCCGTTAC	TTTCCATGCAGCGCC	90
PreTerm_545	675567	675594	675575	-	TGGATCTTTGAGAAT	CCCAAGTC	TTACC	GA-TTGGG	TTTTTTTACCCAAAT	79
PreTerm_546	675698	675727	675706	-	AAGCCTGTTTTTGCC	ATTCCGGT	AACAAA	ACCGGAAA	TTTTTCTTTTTTGTC	89
PreTerm_547	680871	680896	680879	-	AGCCGCATTCAACTT	GGCGGG	ATCAGC	CTCGCC	TTTTTTCAAACGGTT	83
PreTerm_548	682658	682639	682650	+	TCATCATTTTTATGC	TGAA	GAAA	TTCA	TTTTTTCTGATATAA	79
PreTerm_549	683215	683246	683223	-	ATATATTCTTATAAA	GCGTGGGGTA	TTAT	TACCCTGCGC	TTTAATAAAAAGCTT	86
PreTerm_550	686086	686052	686078	+	TTGTTTATAAAAAAA	GGCGTCATTGG	AAGAA	CCAATGACGCC	TTTTTAACTATTTTC	100
PreTerm_551	686044	686078	686052	-	GAAAATAGTTAAAAA	GGCGTCATTGG	TTCTT	CCAATGACGCC	TTTTTTTATAAACAA	100
PreTerm_552	688048	687992	688040	+	GCAAAGACAAAATCA	AAAAATATCGATAAAAGATAAAT	GAT	ATTTATCTTTTATCGATACATAA	TTTTTAACAAAGATG	78
PreTerm_553	688045	687995	688037	+	AAGACAAAATCAAAA	AATATCGATAAAAGATAAAT	GAT	ATTTATCTTTTATCGATACA	TAATTTTTAACAAAG	81
PreTerm_554	688044	687996	688036	+	AGACAAAATCAAAAA	ATATCGATAAAAGATAAAT	GAT	ATTTATCTTTTATCGATAC	ATAATTTTTAACAAA	90
PreTerm_555	687989	688035	687997	-	TTGTTAAAAATTATG	TATCGATAAAAGATAAAT	ATC	ATTTATCTTTTATCGATA	TTTTTTGATTTTGTC	100
PreTerm_556	688099	688077	688091	+	ATAATAAAGTTTACT	GCTCTA	AAA	TAGAGC	TTTTCAGAAAAGCCT	76
PreTerm_557	688166	688148	688158	+	TTTCTAGCTCTTTCC	GCCA	TCA	TGGC	TTTTCGCTGTTTTTT	77
PreTerm_558	689840	689819	689832	+	AAGATAAAGTCTTCA	GCTT	CTTCAA	AAGC	TTTTATTTTTTCTGG	79
PreTerm_559	692216	692269	692224	-	TTTCTAGATTTATCC	GGCTTTCGGTGCCTATTCTTCA	CGA	TGTGGGGT-GGCGCCGAAAGCC	TTCTTACGTTACAAG	100
PreTerm_560	693009	692958	693001	+	CCGCAATTACTATCT	GCGTTTTCTATCGAGTAAGC	ATAAG	GCTTACTCGATAGAAA-TGC	TTTGCATAGGAATTA	100
PreTerm_561	693006	692962	692998	+	AATTACTATCTGCGT	TTTCTATCGAGTAAGC	ATAAG	GCTTACTCGATAGAAA	TGCTTTGCATAGGAA	100
PreTerm_562	693308	693289	693300	+	GTTGGCTATTGGCTG	TCGC	AATA	GCGG	TTTTCTTTTCTGGAG	77
PreTerm_563	693865	693892	693873	-	ATCTTTTCCTTAAAA	TAATTCTC	TCAA	GAGAATTA	TTTTTGGCATTACCA	82
PreTerm_564	694299	694267	694291	+	TTGGAGTGAAGCAAG	CAGCC-TTACT	TTTT	AGTAATGGCTG	TTTTTTTATGTCTTA	100
PreTerm_565	695647	695607	695639	+	GCAAGCTGTCGGGGA	GCCATGGAGAGGTAA	GAT	TGATCTCTTCATGGC	TTTTTTTGAAAAATG	100
PreTerm_566	695900	695869	695892	+	TTCCAATCGTGTATA	GGCTTGG-AGC	CAT	GCTTCCCAGCC	TTTGGTTTTGAACCA	76
PreTerm_567	697389	697421	697397	-	AAAAATCGGCTATTG	CCGCCATTCTC	GTC	GATGATTGCGG	TTTTCTTGTAGAAGA	76
PreTerm_568	697439	697418	697431	+	TCATCGACGAGAATG	GCGGC	AATA	GCCGA	TTTTTCCTTTATTCT	77
PreTerm_569	697799	697774	697791	+	GTTAAATTTCTTATT	CCCTTTT	TGAG	AAAGGGG	TTTTTCTTCTTCAAA	89
PreTerm_570	698451	698482	698459	-	TGTCTGAATAGAGAC	TCCCCTATTT	TCTA	AAATCGGGCA	TTTTTTTGATTCCTG	83
PreTerm_571	699106	699087	699098	+	TGATTTGCCGGATGG	CCGA	GATT	TCGG	TTTTTAATTCATAAC	78
PreTerm_572	701924	701982	701932	-	ATCTTCTCATAATTT	GGC-TTTC-TCATCCTTTTCTTCT	TCCTT	ACAAGGAAAGGATGATGAAACGCC	TTTTTTCTCTTCTCC	100
PreTerm_573	705466	705434	705458	+	GATGGAGCATCTTTC	TTGTGGCGATG	ATG	CATCTCCACAA	TTTCGATATCCCAAT	86
PreTerm_574	705638	705617	705630	+	GTAAGGCCGGTCGTG	CCGAT	AATA	ATCGG	TTTTTTGTGATGGAG	89
PreTerm_575	708714	708742	708722	-	GTCATCGGTCAGGGC	GTGGGCGCC	AAG	GGCGCCTCC	TTTCTTTTTTCGGGG	100
PreTerm_576	708717	708739	708725	-	ATCGGTCAGGGCGTG	GGCGCC	AAG	GGCGCC	TCCTTTCTTTTTTCG	85
PreTerm_577	711069	711040	711061	+	ACCGCCGATCAGCGG	GCAGGGCG	TGATGC	TGCCCAGC	TTTTTAATTATGTCA	78
PreTerm_578	713455	713490	713463	-	TAATTGTAACCACAA	TCTCTGCTATTC	ATCG	GAATAGCAGAGG	TTTTCTATACCGCTT	100
PreTerm_579	713498	713463	713490	+	AAGCGGTATAGAAAA	CCTCTGCTATTC	CGAT	GAATAGCAGAGA	TTGTGGTTACAATTA	82
PreTerm_580	713456	713489	713464	-	AATTGTAACCACAAT	CTCTGCTATTC	ATCG	GAATAGCAGAG	GTTTTCTATACCGCT	93
PreTerm_581	713497	713464	713489	+	AGCGGTATAGAAAAC	CTCTGCTATTC	CGAT	GAATAGCAGAG	ATTGTGGTTACAATT	86
PreTerm_582	717963	717991	717971	-	AACACAGCTAAGAAA	GCCTGTTA	CAGGA	TAGCAGGC	TTTTCTTTCACGGCC	84
PreTerm_583	719696	719719	719704	-	CTATAGGGGAAAAAC	CGCAA	CAAGCC	TTGCG	TTTTTTTCAACTCTA	86
PreTerm_584	723744	723773	723752	-	ACAAGACATAAAAAA	GCCGATGC	AACAAG	GCACCGGC	TTTTTTGTTATCATA	91
PreTerm_585	723781	723752	723773	+	TATGATAACAAAAAA	GCCGGTGC	CTTGTT	GCATCGGC	TTTTTTATGTCTTGT	100
PreTerm_586	723815	723836	723823	-	CAAAAGCGATCTTAC	GCTTG	ATAG	CAAGC	TTTTTCCAACTTTGC	78
PreTerm_587	724188	724217	724196	-	CAGTTTCGGCCCGAA	CCTGCCGAA	AGAA	TTCGGCCGG	TGTTATTTTGGCCAT	79
PreTerm_588	724659	724635	724651	+	ACTTGGTTAAAAACA	CCCCGAA	AGT	TACGGGG	TTTCTTGGCTTTTCT	76
PreTerm_589	727319	727341	727327	-	TCAACCGTTGCACCG	GCTGCT	TCA	AGCTGC	TTTTTCAGCTTTTCA	78
PreTerm_590	727424	727397	727416	+	TTCTTTGGTAAAGAA	GGCGGTC	TTTTAT	GGCCGCC	TTTTTTTGTTTGGGG	100
PreTerm_591	727588	727619	727596	-	AAAAACAAGCAGGTA	GCCTC-GCCTT	TTC	AAGGTAGAGGC	TTTTTAGATGGGATA	84
PreTerm_592	727733	727699	727725	+	AAAATGACGCTGACA	GCTGCGATAC	CGGAGAT	GTGTCGCGGC	TTTTTGTTGTCTATA	91
PreTerm_593	729660	729635	729652	+	TCTTGCTACCTTTAG	CCGTATT	AACA	AATACGG	TTTTATCGAAACGCC	79
PreTerm_594	733904	733929	733912	-	ACGATAAACGGTATC	GATAACG	TCAG	CGATATC	TTTTTTCGTCAACAG	79
PreTerm_595	736314	736345	736322	-	CCAAGCAATAAAAAA	GGCAGCGCTT	TTTG	GAGCGCTGCC	TTTTTTTAACAGAAA	100
PreTerm_596	736353	736322	736345	+	TTTCTGTTAAAAAAA	GGCAGCGCT	CCAAAA	AGCGCTGCC	TTTTTTATTGCTTGG	100
PreTerm_597	737042	737068	737050	-	TCCCATAAGGCGGAA	GGCTTTTT	ACA	AAAAAACC	TTTTTTTCTATTTAA	100
PreTerm_598	737947	737920	737939	+	ATAAGCATAAAAAAA	GAGCCGGA	ATTT	TCCGGCTC	TTTTTCGTTATATCT	100
PreTerm_599	737912	737939	737920	-	AGATATAACGAAAAA	GAGCCGGA	AAAT	TCCGGCTC	TTTTTTTATGCTTAT	100
PreTerm_600	738397	738377	738389	+	GACAGACCCTGACCA	TCCGC	AAC	GCGGA	TTTGTTCGCGCACCA	79
PreTerm_601	741437	741477	741445	-	TGAAACCCATCCCGA	AAAGAAAAGCAGGC	CAAAA	GCCTGCTTTTCCTG	TTTTTGATTCTAATG	100
PreTerm_602	741439	741475	741447	-	AAACCCATCCCGAAA	AGAAAAGCAGGC	CAAAA	GCCTGCTTTTCC	TGTTTTTGATTCTAA	95
PreTerm_603	741440	741474	741448	-	AACCCATCCCGAAAA	GAAAAGCAGGC	CAAAA	GCCTGCTTTTC	CTGTTTTTGATTCTA	93
PreTerm_604	741482	741448	741474	+	TAGAATCAAAAACAG	GAAAAGCAGGCT	TTT	GGCCTGCTTTTC	TTTTCGGGATGGGTT	100
PreTerm_605	741477	741453	741469	+	TCAAAAACAGGAAAA	GCAGGCT	TTT	GGCCTGC	TTTTCTTTTCGGGAT	100
PreTerm_606	741445	741469	741453	-	ATCCCGAAAAGAAAA	GCAGGC	CAAAA	GCCTGC	TTTTCCTGTTTTTGA	89
PreTerm_607	742373	742341	742365	+	TCCCTAAATTCCTTG	GGCGTCGGTT	TCGTT	AACCGGCGCC	TTTCCCCGTTTTGGG	100
PreTerm_608	742775	742743	742767	+	GCCGGTGAGGTGAAA	GCCCGTGGCGA	TAA	TCGCCGCGCGC	GTTCTGACTGGATGA	81
PreTerm_609	742735	742767	742743	-	TCATCCAGTCAGAAC	GCGCGCGGCGA	TTA	TCGCCACGGGC	TTTCACCTCACCGGC	82
PreTerm_610	745239	745192	745231	+	AATCTTTTGTTGGAG	CTGATTTTGTTTTTTCC	TATTTT	GGAACAGACAAGATCCG	TTTTTAATATTCCGT	76
PreTerm_611	748537	748566	748545	-	CATCGCATTAAAAAA	CGCCCTGCC	TCAC	GGTGGGGCG	TTTTTATTTTATAGA	100
PreTerm_612	748574	748545	748566	+	TCTATAAAATAAAAA	CGCCCCACC	GTGA	GGCAGGGCG	TTTTTTAATGCGATG	87
PreTerm_613	750629	750592	750621	+	GCTTTCACTAATGGA	ATTC-CGCTTTCT	GACAA	GGAAAGCGTGAAA	TTTTTTATCGCTTCG	76
PreTerm_614	750775	750753	750767	+	GATGGAAAATAAAGC	CGCCC	ATCCA	GAGCG	TTTTTTTGAAATGGA	79
PreTerm_615	751328	751301	751320	+	CTGAAAGTGCCAAGG	TTTCAGC	GAGTAA	GCTGAAA	TTTTTCCGATTGGCC	78
PreTerm_616	752548	752579	752556	-	TTTCACTGAAAAAAA	GAAGCTCTG	CCGAAA	CAGAGCTTC	TTTTCTAACTATAAA	95
PreTerm_617	752587	752556	752579	+	TTTATAGTTAGAAAA	GAAGCTCTGT	TTCG	GCAGAGCTTC	TTTTTTTCAGTGAAA	100
PreTerm_618	753644	753615	753636	+	TCAATTCATCATAAA	CGGGATGAA	CTTC	TTCATTCCG	TTTGGCTTTGCGAAG	80
PreTerm_619	754292	754266	754284	+	TTTCACCTGTCCTTT	GGCGACGA	GAT	TGGTTGCC	TTTTTAATTAAAGCT	76
PreTerm_620	756535	756569	756543	-	AACTGTAGTGGTTGA	TCCGGGACAGG	CTGAA	CCCGTCTTGGA	TTTTATTCAGAAAAA	78
PreTerm_621	757199	757232	757207	-	AAAAAACAAAGAGAA	TGCAGATAAGG	CAGC	CTTTTTCTGTA	TTTTTTTCTATAAAA	88
PreTerm_622	761506	761455	761498	+	CGATTCGATTAAAAA	GG-TGGCAGC-CGGTGATCCG	GTTT	CGGAATACCGTGCTGTCAGCC	TTGTATTAAAACAGA	86
PreTerm_623	761447	761497	761455	-	CTGTTTTAATACAAG	GCTGACAGCACGGTATTCCG	AAAC	CGGATCACCG-GCTGCCACC	TTTTTAATCGAATCG	82
PreTerm_624	764254	764278	764262	-	AATATTATTATACCG	CAGAGTG	AGA	CACTCTA	TTTTTTAACTTTTAT	84
PreTerm_625	764256	764276	764264	-	TATTATTATACCGCA	GAGTG	AGA	CACTC	TATTTTTTAACTTTT	76
PreTerm_626	768141	768082	768133	+	AATTTTATCTGATTA	TTCTATGAAAAAAGCAGG-CTCCC	TTTAT	GAGAGACCTGCTTTTTTAATGGAA	TCTATTTGGGGCGGG	79
PreTerm_627	768087	768120	768095	-	GATTCCATTAAAAAA	GCAGGTCTCTC	ATAAA	GGGAG-CCTGC	TTTTTTCATAGAATA	91
PreTerm_628	768128	768095	768120	+	TATTCTATGAAAAAA	GCAGG-CTCCC	TTTAT	GAGAGACCTGC	TTTTTTAATGGAATC	82
PreTerm_629	769578	769557	769570	+	AAGAATCCGGTTGAT	CGGGC	GCAA	GGCCG	TTTTTTTCCTGTTCG	88
PreTerm_630	770748	770773	770756	-	CGTGATAACTTTGGC	GCGGGAT	ATTG	ATCCCGC	TTTTTATTCTTACAG	100
PreTerm_631	771396	771358	771388	+	TGTCGTTGCAAAAAA	TGCAATTGCAAGAG	ATT	TTTTAGCAATTGCC	TTTTTTCTGGGAATC	79
PreTerm_632	771476	771448	771468	+	CTCTCCTAATACTAC	GGTCGGTC	GTTAA	GACCGACC	TTTTTTTTATTCTGA	100
PreTerm_633	772288	772260	772280	+	TTTTCTAGTTTATCA	ATTTTCACC	TAA	GGTGAAAAA	TTTTCTTGATCCCGT	80
PreTerm_634	772287	772261	772279	+	TTTCTAGTTTATCAA	TTTTCACC	TAA	GGTGAAAA	ATTTTCTTGATCCCG	77
PreTerm_635	772922	772880	772914	+	CGCAATGGTCAAAAT	GGCCATGGGTGATAAG	AAT	CTTTTCAACCGTGACC	TGTTTTTTCGTGATA	76
PreTerm_636	773194	773214	773202	-	CGTTAAATTTCCAAT	TTTAA	ATG	TTAAA	TTTTTTTAGATCATG	85
PreTerm_637	778823	778790	778815	+	ATGGCGGCGGCCAAT	GCCGCGATCG	GTTCCG	CGATTGCGGC	TTTTTTCCCGACAAT	100
PreTerm_638	780441	780486	780449	-	GTATCTCTCTCTTTC	TAACAAAAAGGCCACCGA	ATT	TCGGTGGCCTTTTT-TTA	TAGTTTTTACCGCTT	100
PreTerm_639	780449	780477	780457	-	TCTTTCTAACAAAAA	GGCCACCGA	ATT	TCGGTGGCC	TTTTTTTATAGTTTT	100
PreTerm_640	780485	780457	780477	+	AAAACTATAAAAAAA	GGCCACCGA	AAT	TCGGTGGCC	TTTTTGTTAGAAAGA	100
PreTerm_641	782672	782653	782664	+	CCACGCGATATTCTT	TCGG	AATA	CCGA	TTTTTTTGCCGCGAA	85
PreTerm_642	784577	784529	784569	+	GTTTTAAGACTATTT	CGATGGATATGATGATTTT	AAA	AAGGTCATTTTATCCATCC	TTTTTAGATAGACAG	78
PreTerm_643	788512	788482	788504	+	AAATTGGTTATCTAA	GGCGCAGTGT	AAA	ATATTGCGCC	TTTTTTTCTGTATTT	100
PreTerm_644	791371	791306	791363	+	GTTTCTAAAATTGAA	AATATTTTTGGCCGGAGCCATGGGTATA	TTT	TTTACCCATGCTTCCGGTCAGAA-TATC	TTGTTATGCCTGTGG	79
PreTerm_645	791369	791308	791361	+	TTCTAAAATTGAAAA	TATTTTTGGCCGGAGCCATGGGTATA	TTT	TTTACCCATGCTTCCGGTCAGAA-TA	TCTTGTTATGCCTGT	88
PreTerm_646	791367	791311	791359	+	TAAAATTGAAAATAT	TTTTGGCCGGAGCCATGGGTATA	TTT	TTTACCCATGCTTCCGGTCAGAA	TATCTTGTTATGCCT	100
PreTerm_647	792048	792025	792040	+	TCTTAATTTATGGCG	CAAAAG	CCGG	TTTTTG	TTTTTTCTGCTTTTC	82
PreTerm_648	794356	794322	794348	+	TTTTGGCTCTAAAAG	GGCAGGATTAGC	TTG	GCTTTTCCTGCC	TTTTTTTGTGTCTGG	100
PreTerm_649	795019	795057	795027	-	TAATCCGCTGTCCTT	AACTGCCGGATAA	TCTAT	TTATCCGGCAGGC	TTTTTATTCATCATC	100
PreTerm_650	795020	795056	795028	-	AATCCGCTGTCCTTA	ACTGCCGGATAA	TCTAT	TTATCCGGCAGG	CTTTTTATTCATCAT	93
PreTerm_651	795021	795055	795029	-	ATCCGCTGTCCTTAA	CTGCCGGATAA	TCTAT	TTATCCGGCAG	GCTTTTTATTCATCA	93
PreTerm_652	799274	799252	799266	+	CAATATCTTTTGATG	TGACGC	TTT	GCGATA	TTTTTTCTTTGGAAT	83
PreTerm_653	799933	799969	799941	-	ATAAGGACATACCGG	TATTGCTCCCGC	ATTGG	GTGGGGGCAATA	TTTCGCTTCAAACAG	93
PreTerm_654	800932	800978	800940	-	AATTCTCTCTTAAAA	TCGGAATTACTCTGTCTT	TAA	ACGACGGAGTAATTCTGA	TTTTATGCCCATCCC	100
PreTerm_655	800986	800940	800978	+	GGGATGGGCATAAAA	TCAGAATTACTCCGTCGT	TTA	AAGACAGAGTAATTCCGA	TTTTAAGAGAGAATT	87
PreTerm_656	801433	801451	801441	-	ATTTACTGCCTCGCT	TTGG	CCT	CCAA	TTTTTTGGCGGCGAT	80
PreTerm_657	803367	803387	803375	-	GGTCGAGGTTTCAAA	CGCCA	CAG	TGGCG	TTTATTGACCATGAC	79
PreTerm_658	804694	804672	804686	+	AACCAATGCCAGAGA	GGCGA	GGGCG	TCGCC	TTTTTTTTATTATCC	100
PreTerm_659	806079	806044	806071	+	CTTGCGGCATGAAAG	CAACCCGAGGC	AGAACG	GCTTCGCGTTG	TTTTTTTTGTCCTAT	100
PreTerm_660	807563	807587	807571	-	TGACCTTGAAAAATG	GCTCTTC	TTA	GAAGACC	TTTTTACTATTCCAA	76
PreTerm_661	809463	809488	809471	-	GTCACAAGCATAAAA	CCGCCT	CGAAAC	AGGCGG	TTTTGCTTGTAAGGT	81
PreTerm_662	809496	809471	809488	+	ACCTTACAAGCAAAA	CCGCCT	GTTTCG	AGGCGG	TTTTATGCTTGTGAC	84
PreTerm_663	811000	811022	811008	-	TTTATAGCGTCACGG	CGATGC	AAG	GCATCG	TTTTTTCCAAGGCTG	100
PreTerm_664	812932	812889	812924	+	TTATGCTCCTTTAGA	CAGTTTCAATAACCA	AGCTGG	TGATTATTGAAACTG	TTCTGAAATCCGGTT	77
PreTerm_665	814475	814512	814483	-	AAAGACTAACAAAAA	TCGTCCCTTTTT	TGTAAC	AGAATGGGACGG	TTTTTATATTTCAGG	81
PreTerm_666	816136	816118	816128	+	GCCTGCATTTTTATC	CGCT	ATC	GGCG	TTTTTTCTATTTTGA	89
PreTerm_667	817394	817415	817402	-	TTGTCGTCAAAGACT	TCGAC	CACA	GTCGA	TTTTTCACGCAAACG	78
PreTerm_668	818669	818690	818677	-	CGGATAATCGCATCT	GGCC	TTAACC	GGCC	TTTTTCACTATTAAC	76
PreTerm_669	819313	819342	819321	-	CGTTAATCCGGCAAA	GGGGCTGAC	CAAG	GTCAGCCTC	TTTTTTTACTCTTTA	100
PreTerm_670	819706	819749	819714	-	AGAATATAGTCAACC	CGATAAAAGCCGGATA	TTTA	TATCCGGCTTTTATTG	TTTCAGCACTTAGCC	100
PreTerm_671	819709	819746	819717	-	ATATAGTCAACCCGA	TAAAAGCCGGATA	TTTA	TATCCGGCTTTTA	TTGTTTCAGCACTTA	100
PreTerm_672	819749	819722	819741	+	GCTGAAACAATAAAA	GCCGGATA	TAAA	TATCCGGC	TTTTATCGGGTTGAC	100
PreTerm_673	819714	819741	819722	-	GTCAACCCGATAAAA	GCCGGATA	TTTA	TATCCGGC	TTTTATTGTTTCAGC	100
PreTerm_674	822160	822189	822168	-	AACGGATATTAAAAA	GGGCTTGGA	TTTT	TCCAAGCCC	TTTTTTTCAATAACC	100
PreTerm_675	822197	822168	822189	+	GGTTATTGAAAAAAA	GGGCTTGGA	AAAA	TCCAAGCCC	TTTTTAATATCCGTT	100
PreTerm_676	822220	822200	822212	+	AGCCCTTTTTAATAT	CCGTT	TTT	AACGG	TTATTTATTGCATTA	76
PreTerm_677	824293	824324	824301	-	AGGCACTGGGCAGAA	CGCCTAATTT	GGTG	GAATTAGGCA	TTTTTTCTGCCATGT	79
PreTerm_678	826330	826304	826322	+	ATCAAACGGCGCGAA	GGGCAGAA	AGC	TTTTGTCC	TTTTTATCAGAACAA	78
PreTerm_679	826868	826892	826876	-	ACGCAGGTAATTTTA	TTCTGTT	GGA	AACAGAA	TTTCTTTTGTTCTTT	91
PreTerm_680	828900	828865	828892	+	TGTCGCTGATATTCT	GACCACAAGCC	ATATTC	GGCTTATGGTC	TTGCTTATTCTTTTT	79
PreTerm_681	830062	830032	830054	+	TTTAACCAGTGCTTA	TGCCGCGATT	GTG	AATGGCGGCA	TTTGGCGACCAGCCA	79
PreTerm_682	836232	836204	836224	+	GATGCTTAAAATCCA	GCCTTCGGA	ATT	TTTGAAGCC	TTTTTTTGTCGTTAC	83
PreTerm_683	841165	841193	841173	-	AAAGAGCCATCGCCT	TTTCGGCA	ATCTC	TGCCGGAA	TTTTTGCAGGACAGA	82
PreTerm_684	845335	845379	845343	-	GATGCCACAGATAAA	AAAACAGGCCGCTCAC	CGAAT	GAGAACGACCTGTTTC	TTTTTTTTGAGTCTA	100
PreTerm_685	845383	845347	845375	+	CTCAAAAAAAAGAAA	CAGGTCGTTCTC	ATTCG	GTGAGCGGCCTG	TTTTTTTATCTGTGG	100
PreTerm_686	845339	845375	845347	-	CCACAGATAAAAAAA	CAGGCCGCTCAC	CGAAT	GAGAACGACCTG	TTTCTTTTTTTTGAG	83
PreTerm_687	847979	847947	847971	+	ATTGGCTTCGGTCTA	TAATGTGCCAC	TTA	GTGGCGCGTTA	TTTGCTTTGGAAGCC	89
PreTerm_688	847976	847950	847968	+	GGCTTCGGTCTATAA	TGTGCCAC	TTA	GTGGCGCG	TTATTTGCTTTGGAA	79
PreTerm_689	849660	849687	849668	-	CCATAGCTTGAGGCA	TCTGCCGG	ATAT	CCGGCAGA	TATTCCGGTTTAAAA	86
PreTerm_690	849995	850017	850003	-	AATCTATTTCAAAAA	GGATA	AGCGA	TATCC	TTTTTTAGACCAGAT	76
PreTerm_691	850163	850144	850155	+	TAAGGCTTGGGATAG	TAGC	TTTG	GCTG	TTTTTTTGCTTTTTC	91
PreTerm_692	851214	851232	851222	-	TCGACTAGCTGATCG	GCAG	TCG	CTGC	TTTTTCGGCATGATA	80
PreTerm_693	851824	851858	851832	-	TAACCTGACCAACAG	CATCAGCCAAA	GCCAG	TCTGGCTGCTG	TTTTTGCTGGATTAT	76
PreTerm_694	852804	852825	852812	-	AACTGGATAACACCG	GCACC	TGCT	GGCGC	TTTTTTGGCTTCATC	77
PreTerm_695	853111	853067	853103	+	TAATATCCTGATCTG	AAGAGGGTATGCGTA	AAATAAA	TACGCATACCCTGTA	TTTTTTCGTCTGTTT	100
PreTerm_696	853109	853069	853101	+	ATATCCTGATCTGAA	GAGGGTATGCGTA	AAATAAA	TACGCATACCCTG	TATTTTTTCGTCTGT	90
PreTerm_697	853063	853099	853071	-	AGACGAAAAAATACA	GGGTATGCGTA	TTTATTT	TACGCATACCC	TCTTCAGATCAGGAT	82
PreTerm_698	853107	853071	853099	+	ATCCTGATCTGAAGA	GGGTATGCGTA	AAATAAA	TACGCATACCC	TGTATTTTTTCGTCT	95
PreTerm_699	855387	855420	855395	-	AAGGATCGCAGCCGT	CCGTGTTGGAA	CTTC	TTCCGGCACGG	CTTTCAAAATAGAAG	76
PreTerm_700	855885	855911	855893	-	GTATTCATAAAAAAA	GCCCTGAA	AAA	TTCAGGGC	TTTTTTTTCATCAAT	100
PreTerm_701	855919	855893	855911	+	ATTGATGAAAAAAAA	GCCCTGAA	TTT	TTCAGGGC	TTTTTTTATGAATAC	100
PreTerm_702	857473	857495	857481	-	CTTTTGCAGATTTCG	GTATCG	TCC	TGATGC	TTTTTTCTATCGGCA	79
PreTerm_703	859532	859562	859540	-	GATAGGTCACGCGGC	CTGCCCAGTT	TGA	AACTGGCCAG	TTATACCAATAGTCA	77
PreTerm_704	865228	865204	865220	+	TGAAGAGAAGCGGTA	GGCGCCG	CGA	CAGCGCC	TTCTTTCTCTGCGAA	79
PreTerm_705	866862	866844	866854	+	TTCCAAAGATTCTAA	TCTT	GGA	AAGA	TTTTTTTCTTGTAAC	100
PreTerm_706	868866	868842	868858	+	AAGGTTGCGTCAAAA	GGAGAGG	TTT	CCTCTTC	TTTATCCTTTTCCAC	79
PreTerm_707	869184	869164	869176	+	CCAGACGGTAATTCG	GGTC	TTTCT	GACC	TTTTTCGATTTCTTC	76
PreTerm_708	869421	869452	869429	-	GATAAAAAATACGCA	AGGCCATCC	TTCCAC	GGGTGGCCA	TTTTCTTATGCAGGC	78
PreTerm_709	869824	869844	869832	-	CACCATCCAGCCAAG	GCAGC	ATC	GCTGC	TTTGGCTTCGGGTGC	76
PreTerm_710	873959	873992	873967	-	AAGAATCTTCAAGAC	CGGAAGGGGC	ATAACC	GCCCCTTCCA	TCTTATATAAATTTA	77
PreTerm_711	873960	873991	873968	-	AGAATCTTCAAGACC	GGAAGGGGC	ATAACC	GCCCCTTCC	ATCTTATATAAATTT	83
PreTerm_712	875962	875980	875970	-	GAAAAAGGCAACCGG	CGCC	CCG	GGCG	TTTCTTCTGGCGGGA	79
PreTerm_713	876802	876833	876810	-	CATAAAGTCTCATTT	CTTTTGTAGT	CATT	ACTACAAAAG	TTATAATATCACATT	79
PreTerm_714	877862	877886	877870	-	TAAATTTGGCACTAT	TGTCACA	GTA	TGTGACA	TTTTGTCGATTGGTG	90
PreTerm_715	879705	879727	879713	-	CTAACATGCATCCAC	CGGCAG	CAC	CGGCCG	TTTTATGCTTGGGAT	77
PreTerm_716	885107	885081	885099	+	GAAGATTATTATAGT	GGCGGTGG	TTT	CCCCCGTG	TTTTTTATCTTCGGT	79
PreTerm_717	885287	885258	885279	+	ACGTCTAAATCAAAA	TACGGCTGA	TTTT	TTGGCCGTA	TTTTTTTGTATTATC	100
PreTerm_718	889282	889245	889274	+	TGAAGCGTATTTCCT	TAGGCCGGAGCTT	TTTT	AAGATCCGGCTTA	TTTTTTAGAAAAGAC	100
PreTerm_719	889559	889596	889567	-	ATAAAGATTTTCTCA	ATCCGGAACAGG	CTCGTC	CCTGTTCCGGAG	ATTTGTGCAAAAATA	79
PreTerm_720	892610	892590	892602	+	GCTGTCATAGATACC	GGCCT	GAC	AGGCC	TTTAGATCATTTTCG	76
PreTerm_721	894473	894431	894465	+	TTACATCCATTTTAA	AAGAAAAAGGGTGCCA	AAA	TGGCACCCTTTTTGTC	TTTTTCTTTATAAAT	100
PreTerm_722	894465	894439	894457	+	ATTTTAAAAGAAAAA	GGGTGCCA	AAA	TGGCACCC	TTTTTGTCTTTTTCT	100
PreTerm_723	894431	894457	894439	-	AGAAAAAGACAAAAA	GGGTGCCA	TTT	TGGCACCC	TTTTTCTTTTAAAAT	100
PreTerm_724	895307	895283	895299	+	CCACCAGCATAACCG	GTATGCT	TGT	AGTATAC	TTTTTTCTGCATTTT	85
PreTerm_725	895481	895455	895473	+	CAACAACTAATCCTT	CGGCATC	AATCA	GATGCCA	TTTTTTTTCGACGGT	89
PreTerm_726	896242	896298	896250	-	AAAAATAGAGAAACA	GG-AAGCGATATATTTTTGCAT	CTTCAA	AAGCAGAAATATATCGCTAGCC	TTTTTATCAATGAAG	84
PreTerm_727	896302	896255	896294	+	TTGATAAAAAGGCTA	GCGATATATTTCTGCTTT	TGAA	GATGCAAAAATATATCGC	TTCCTGTTTCTCTAT	79
PreTerm_728	899466	899518	899474	-	AATAATTAAGACTTA	TTCTTTTCGGAGAGAAAACGG	ATT	CAGTTTTCTCTCCGAAGACCA	TTTCCTATTAGTAAG	95
PreTerm_729	900148	900170	900156	-	CGCTACGGCCCCGAA	GAAAGC	CTT	GCTTTC	TTTGCTTATCGTGAA	76
PreTerm_730	901124	901152	901132	-	ATAGTTTTTATTCAA	GACCGGCC	TTCTT	GTCCGGTC	TTCTTTTATGACACA	79
PreTerm_731	911398	911376	911390	+	GGTGCGATTATAAAC	GCGGTT	ATA	AAGCGC	TTTTTTCGGATCGGT	76
PreTerm_732	911530	911577	911538	-	CTAACCGTTATGAAG	TCTTTCACAGGATAAGG	TCTTGTT	CCTTATCCTGTGAA-GA	TTTACTCATAATATT	95
PreTerm_733	911531	911575	911539	-	AACCGTTATGAAGTC	TTTCACAGGATAAGG	TCTTGTT	CCTTATCCTGTGAAG	ATTTACTCATAATAT	87
PreTerm_734	913265	913241	913257	+	GGCTGCCGCCGTAAA	TGGAGG	CCGTT	CCGCCA	TTTTTTTGCAGGCCA	81
PreTerm_735	913972	914009	913980	-	TAAATCTTATTTGAA	TGGCTCCT-CTTTT	CTA	AAAGGCAGGAGCCA	TTTTTTTAAACCTCA	100
PreTerm_736	915805	915787	915797	+	ATTGGATCACCAGAA	CAAC	AAC	GTTG	TTTTTTCTAATGAAG	85
PreTerm_737	915856	915879	915864	-	GCGATCTACGACTTA	CACGCC	CTTA	GGCGTG	TTATTCGCTTTGCCC	83
PreTerm_738	919646	919674	919654	-	GCATTATAGTCAATC	GCCATCACT	TCA	GGTGATGGC	TTTGGCTGATTATAA	93
PreTerm_739	923130	923152	923138	-	GATAGACAAAAAAAG	GTAGA	TCACC	TCTAC	TTTTTTTGCCTATCT	86
PreTerm_740	923161	923143	923153	+	GGCAAAAAAAGTAGA	GGTG	ATC	TACC	TTTTTTTGTCTATCA	86
PreTerm_741	923504	923541	923512	-	TGCTTAAAATAGTCT	TATCAAGCCAGCT	TTAA	AACTGGCTTGATA	TTCTAATTCTGTAGC	88
PreTerm_742	927386	927366	927378	+	ATCAGTATCTATGAG	GCAGG	CAC	CCGGC	TTTTTATCGGTAATA	76
PreTerm_743	928467	928498	928475	-	TAATATTACTGATTC	CTGCAACGGT	CAGA	ACCGTGGCCG	TTTTTTTTAGAATAT	93
PreTerm_744	930287	930329	930295	-	GCGTTTAATTTTCTT	TA-AAAAAGAGCCCCT	TTTT	AGGGGCTCTTTTTCTA	TGTCTACTAACTTTT	85
PreTerm_745	930295	930322	930303	-	ATTTTCTTTAAAAAA	GAGCCCCT	TTTT	AGGGGCTC	TTTTTCTATGTCTAC	100
PreTerm_746	930330	930303	930322	+	GTAGACATAGAAAAA	GAGCCCCT	AAAA	AGGGGCTC	TTTTTTAAAGAAAAT	100
PreTerm_747	932301	932278	932293	+	CAACGGCCAAGCCAG	GAACG	ACGTTA	CGTTC	TTTTTTGAATGCTTT	81
PreTerm_748	934812	934792	934804	+	ACTCGCTTTTATTAA	GCCGA	TGG	TCGGC	TTTTCCATCAGGAGA	79
PreTerm_749	935069	935112	935077	-	GTATTAGGGAGAGAA	TTCCAGTCCACCTGCTC	CAA	GA-TAGGTGGGCTGGAA	TATCCTGATTTGGTT	84
PreTerm_750	936819	936785	936811	+	TAAAGATCAGGCCGC	TTGCATGGGGT	GTTTA	AGCCAATGCAA	TTTTTCTTCATGGAC	77
PreTerm_751	937087	937054	937079	+	AATATTTATCTGAAA	TTACCCTGTA	ATAAAA	TGCAGGGTAA	TTTTTGATAGCTATC	88
PreTerm_752	938095	938123	938103	-	GCGGCTTGCTCAACA	TCCTGAAAA	TAA	TTTTCGGGA	TTTTTATTAAGCTCG	100
PreTerm_753	938705	938666	938697	+	ATAGGCTGCTTTTCG	TATATGCATCTCTC	TTTT	GAGAGGTGCATATA	TTTATATTTTCACTG	100
PreTerm_754	944055	944006	944047	+	TTGACTAGTCAGGTA	GAATAGGGGGCGGTAATC	CCAATC	GATTGCCGCCCCCTATGG	TTATCAACTCCGGTA	90
PreTerm_755	944001	944044	944009	-	CGGAGTTGATAACCA	TAGGGGGCGGCAATC	GATTGG	GATTACCGCCCCCTA	TTCTACCTGACTAGT	100
PreTerm_756	944052	944009	944044	+	ACTAGTCAGGTAGAA	TAGGGGGCGGTAATC	CCAATC	GATTGCCGCCCCCTA	TGGTTATCAACTCCG	100
PreTerm_757	944050	944011	944042	+	TAGTCAGGTAGAATA	GGGGGCGGTAATC	CCAATC	GATTGCCGCCCCC	TATGGTTATCAACTC	100
PreTerm_758	944345	944326	944337	+	AATTGGCATCCTCTC	CCGC	CATA	GCGG	TTTTTACCAAGGGTG	80
PreTerm_759	946307	946289	946299	+	CTTGATCGATGAGGC	GCGG	ACA	CCGC	TTATTATTTCGGGCC	76
PreTerm_760	948405	948438	948413	-	TTTGACAGGTCATAA	AAAAAGCTGCC	CGAA	GGCAGCTTTTC	TCTTAATTTTTACTA	79
PreTerm_761	948410	948433	948418	-	CAGGTCATAAAAAAA	GCTGCC	CGAA	GGCAGC	TTTTCTCTTAATTTT	100
PreTerm_762	948441	948418	948433	+	AAAATTAAGAGAAAA	GCTGCC	TTCG	GGCAGC	TTTTTTTATGACCTG	100
PreTerm_763	949925	949959	949933	-	CGTCGTTTGAAGGCT	CTTCATCACCGA	CTT	TAGGTGATGAAG	TTTGGTTTTCGCTCT	95
PreTerm_764	951923	951978	951931	-	ATTCTCGGAAAGTCG	CTCGATATCGGGAAAGGGATCAT	TAT	AGGATACCTG-CCTGATGTCGGG	TTTTTTCCCTCCAAA	80
PreTerm_765	954301	954334	954309	-	AGGCTTAAGATTCTA	TAACGGCACAG	TTCT	CTGTGCCGTTA	TTCAATTCCGTGAGT	100
PreTerm_766	954339	954312	954331	+	CACGGAATTGAATAA	CGGCACAG	AGAA	CTGTGCCG	TTATAGAATCTTAAG	90
PreTerm_767	954304	954331	954312	-	CTTAAGATTCTATAA	CGGCACAG	TTCT	CTGTGCCG	TTATTCAATTCCGTG	100
PreTerm_768	956150	956177	956158	-	TCTAACCTGTTTAAA	GCCCTTCC	CTTG	GGAAGGGC	TTTTTTATTAACGGG	100
PreTerm_769	956185	956158	956177	+	CCCGTTAATAAAAAA	GCCCTTCC	CAAG	GGAAGGGC	TTTAAACAGGTTAGA	93
PreTerm_770	957394	957366	957386	+	AAACCGATTTTTTTT	CAGAATGGC	TCG	GCCTTTCTG	TTATATTTTCGGCAT	80
PreTerm_771	957876	957820	957868	+	TTCATCGGTAACAAT	CGCGGCAA-CGCATCCTTTGGAT	AATC	ATCCCAAGGGAGAGATTGCCGCG	TCTTCTGAAACAGCG	83
PreTerm_772	960484	960464	960476	+	CGAAAATTTCTGTTC	GGTT	GGAAA	AACC	TTTTTTTCAAGCCAA	81
PreTerm_773	963195	963166	963187	+	ACGTCATACAGCCAG	CCCATCCA	TCTCGT	TGGCTGGG	TTTTTGATTTTCCCA	80
PreTerm_774	964283	964315	964291	-	TTGGCTACGCCCCAA	TAGACTGCATT	AAC	AGTGCAGTCTA	TTTTTGAAGAGCCGC	100
PreTerm_775	964401	964446	964409	-	AAAAATAAATTTCGG	CGAAAGGCTGCAAAGG	AGAACA	CTTTTGTAGCCTTTTG	TCTATCAAGGCTAAA	79
PreTerm_776	964406	964441	964414	-	TAAATTTCGGCGAAA	GGCTGCAAAGG	AGAACA	CTTTTGTAGCC	TTTTGTCTATCAAGG	84
PreTerm_777	966708	966731	966716	-	GGCGTTCTGCGATCG	CGCGAT	ATTC	ATCGCG	TTCTTTTTCCATTTC	86
PreTerm_778	967206	967234	967214	-	GACAGGGTAACAGCA	CAGCTACTT	TCA	AAGTAGCCG	TTTTTGTTTCAGGCA	100
PreTerm_779	967305	967249	967297	+	GTGCTGTTACCCTGT	CATAACGAAGAAGCTGCCATCG	GTAAAA	CGGTGGCAGCTT-TTCGTCATG	TTCTGCCTGATGCAG	100
PreTerm_780	967246	967292	967254	-	TCAGGCAGAACATGA	CGAA-AAGCTGCCACCG	TTTTAC	CGATGGCAGCTTCTTCG	TTATGACAGGGTAAC	81
PreTerm_781	967253	967286	967261	-	AGAACATGACGAAAA	GCTGCCACCG	TTTTAC	CGATGGCAGC	TTCTTCGTTATGACA	84
PreTerm_782	967294	967261	967286	+	TGTCATAACGAAGAA	GCTGCCATCG	GTAAAA	CGGTGGCAGC	TTTTCGTCATGTTCT	95
PreTerm_783	968985	969007	968993	-	ATAACATCATCCTTG	GCGGCT	TTT	AGCCGC	TTTCATCCATTCCAA	86
PreTerm_784	969187	969217	969195	-	GTACAGATTTCCTGT	GGCGTCGGCA	CGC	TGCCGTCACC	TTTATGCAAAGCGCC	77
PreTerm_785	970386	970320	970378	+	GTTTAGTTTGAAAAA	GAAGCGGTACTCCATATCCCTTTATATT	AATC	AATA-ATCGGGATATGAGGTGCCGCTTC	TTTAGGTAATAAGCC	93
PreTerm_786	970312	970378	970320	-	GGCTTATTACCTAAA	GAAGCGGCACCTCATATCCCGAT-TATT	GATT	AATATAAAGGGATATGGAGTACCGCTTC	TTTTTCAAACTAAAC	93
PreTerm_787	971078	971098	971086	-	AACCAAGAAGATTTT	CAGCG	CCT	CGCTG	TTTATCGGGGACGGT	77
PreTerm_788	973226	973200	973218	+	AAATGAAAAATCTTC	CCAGAAAA	TCT	TTTTCTGG	TTTTGTCATAGCGTG	93
PreTerm_789	975841	975819	975833	+	ATTGCCAAGGATTTT	GTCGCG	ATT	TGCGTC	TTTTTATTGATTTTT	81
PreTerm_790	976118	976093	976110	+	ATTCACCCGTAAGAT	CAGGTCG	CTAT	CGCCCTG	TTTTTCGTTGTTTCT	85
PreTerm_791	980923	980959	980931	-	GTCGTCAGGGTCAAA	GCGGCT-TCATGG	GAAT	CCACGATGGCCGC	TTTTGCTTCCGATGT	79
PreTerm_792	983322	983300	983314	+	TTGCGGTTTCTAACT	CCCAAG	GCA	CTTGGG	TTATTACGTCTTATG	79
PreTerm_793	984728	984684	984720	+	ACAGTCTTCCCGAAG	ATGCCTGCCTTCGTAT	AGAAG	AAACGAAGGCAGGTAA	TTTAAAGGGGTAGGG	79
PreTerm_794	984725	984687	984717	+	GTCTTCCCGAAGATG	CCTGCCTTCGTAT	AGAAG	AAACGAAGGCAGG	TAATTTAAAGGGGTA	84
PreTerm_795	984789	984760	984781	+	ACAGAACGTCTAACG	GGCATGATG	GGCG	CATTATGCC	TTATTATGGTTGCTT	80
PreTerm_796	984976	984958	984968	+	ATCGGATATGCGTCA	GCCG	GTT	CGGC	TTTCCTTTTTGGCCC	79
PreTerm_797	990981	990960	990973	+	CTTTTTCTGCAGGCA	CCGTC	TTTT	GACGG	TTTTGATGGCGGGGC	79
PreTerm_798	993160	993180	993168	-	CCAGCTCTATCTGAC	GCTCT	TTC	AGGGC	TTTTTTGACGGCTTC	80
PreTerm_799	993302	993264	993294	+	GCTGAAAAAATAGGA	GCAGGTCTTTTAA	AAAGG	TTAAAAGGCCTGC	TTTTCTGTTAATCAA	100
PreTerm_800	993879	993855	993871	+	ATTTTCACTCTGTTT	GGGGTTG	GCA	CGATCTC	TTTTTATTATTTCGG	79
PreTerm_801	994602	994562	994594	+	TGTATCAGACATAAA	AAAGCCG-CCCTGTC	TTGC	GACAGTGACGGCTTG	TTTTATATCCGCTCT	77
PreTerm_802	994557	994591	994565	-	GCGGATATAAAACAA	GCCGTCACTGTC	GCAA	GACAG-GGCGGC	TTTTTTATGTCTGAT	100
PreTerm_803	994599	994565	994591	+	ATCAGACATAAAAAA	GCCG-CCCTGTC	TTGC	GACAGTGACGGC	TTGTTTTATATCCGC	81
PreTerm_804	995703	995724	995711	-	GGCCAAATAAAAATT	TCAGA	GATA	TCTGA	TTTTTGTCCCGAAAT	76
PreTerm_805	996723	996700	996715	+	TGACCTCTCTTAGCC	TTTCCG	ACTA	CGGAAA	TTTTTTTGCATAGGG	100
PreTerm_806	999164	999137	999156	+	TATCGCATCAAAAAA	GCCGCCC	CGAATA	GGGCGGC	TTTTTTATGGTAAGT	100
PreTerm_807	999129	999156	999137	-	ACTTACCATAAAAAA	GCCGCCCT	ATTC	GGGGCGGC	TTTTTTGATGCGATA	100
PreTerm_808	999791	999760	999783	+	AGTCACGCAGGCGAG	GCGATGGCCA	TCTG	TGGCCGCCGC	TTTCATGACATTTTC	83
PreTerm_809	1000315	1000351	1000323	-	TTATAACCTTCTTCC	GCCTTTTTAAA	TCAGGCT	TTTAAAAGGGC	TTTTATCAATCAGGG	77
PreTerm_810	1001131	1001111	1001123	+	GTGAGATATCCTTTA	GGCGA	TGA	TCGTC	TTTTTCCTGATAGGA	78
PreTerm_811	1003666	1003688	1003674	-	TATTGGCCTCATGGA	TAGCCA	GCT	TGGTTA	TTTTTATGGCTATTT	78
PreTerm_812	1003723	1003694	1003715	+	AAGCTGGCTATCCAT	GAGGCCAAT	AAAA	ATTGGCCGC	TTTTTTTGAGAAAAC	100
PreTerm_813	1003739	1003770	1003747	-	TTGGGGCTAATCCTT	CTGATAGTCG	CTTTC	CG-CTATCAG	TTTTTCAGTATTTCC	80
PreTerm_814	1005364	1005342	1005356	+	GGTCTGTTATCCAGC	GGATA	GGAGA	TATCC	TTTTTCTTTTGGCAA	86
PreTerm_815	1007914	1007940	1007922	-	TAAAGAAGTCTTTCG	TTGGGGCG	AAC	CGCGCCAA	TTCTCTTTCAAACCA	76
PreTerm_816	1009108	1009141	1009116	-	AAAATAAAAGAAAAA	GGACTTAAGCT	TGAT	GGCTTAAGTCC	TTTTTTAAAGTTTCT	100
PreTerm_817	1009149	1009116	1009141	+	AGAAACTTTAAAAAA	GGACTTAAGC	CATCAA	GCTTAAGTCC	TTTTTCTTTTATTTT	100
PreTerm_818	1009734	1009766	1009742	-	TGTTATAAACAAAAA	GGCCACATCT	CAAAA	GGATGTGGCC	TTTTTCTATTCTGGC	100
PreTerm_819	1009774	1009742	1009766	+	GCCAGAATAGAAAAA	GGCCACATC	CTTTTGA	GATGTGGCC	TTTTTGTTTATAACA	100
PreTerm_820	1010328	1010304	1010320	+	CATATTCTCTAATCC	TTTAGT	AAGCG	ACTAAA	TTTTTTATGTCTGCA	81
PreTerm_821	1010631	1010664	1010639	-	ACAATCCAATCATCA	GCCTCTGACAG	ATTT	CTGTCAGGGGC	TTTTTAATTGTCGCA	100
PreTerm_822	1012656	1012612	1012648	+	GGGAATAATATATAA	AAAAAGCGCTCCCGATT	TGA	AATCGGAAGCGCTTTTG	CTGTTTTGAAAAAAA	93
PreTerm_823	1012609	1012643	1012617	-	TTCAAAACAGCAAAA	GCGCTTCCGATT	TCA	AATCGGGAGCGC	TTTTTTTATATATTA	100
PreTerm_824	1012651	1012617	1012643	+	TAATATATAAAAAAA	GCGCTCCCGATT	TGA	AATCGGAAGCGC	TTTTGCTGTTTTGAA	100
PreTerm_825	1014223	1014201	1014215	+	TGAGAGGCGCGTTAT	TGTGCC	TTT	GGCGCG	TTTTTTGGAAGCGCC	80
PreTerm_826	1015271	1015302	1015279	-	AAACACATAAAAAAA	CGCCGCCTGT	TGAA	ACAGACGGCG	TTTTTAAGGCAATAG	100
PreTerm_827	1015310	1015279	1015302	+	CTATTGCCTTAAAAA	CGCCGTCTGT	TTCA	ACAGGCGGCG	TTTTTTTATGTGTTT	100
PreTerm_828	1016185	1016163	1016177	+	TAAATGTTTTCAGCT	TATCTC	TGT	GAGGTA	TTTTGTTCATCTCGT	76
PreTerm_829	1016835	1016811	1016827	+	CCAGCCGTCACAATA	GAGGCAA	TTT	TTGCATC	TTTTTTCAAAGGCAA	78
PreTerm_830	1018707	1018742	1018715	-	CTTCGTTATGAATAC	GCGGCGAAGAAC	GACG	GTTTTTAGCCGC	TTTAGTGGAAGCAGC	83
PreTerm_831	1019844	1019876	1019852	-	TGCCTGACAGAAAAT	TCAAAATAATA	AGA	TATTATTTTGC	TTTTTCTTCTGCACG	82
PreTerm_832	1019845	1019875	1019853	-	GCCTGACAGAAAATT	CAAAATAATA	AGA	TATTATTTTG	CTTTTTCTTCTGCAC	76
PreTerm_833	1019928	1019885	1019920	+	ATTTTGAATTTTCTG	TCAGGCATCGGGGGC	TTCATT	GCCTTCGGTGCCTGA	TTTTTATCTGTATCT	100
PreTerm_834	1019948	1019991	1019956	-	TTTTATCGACCTGCG	CTATCGATTTTTGGAA	TCCC	TTCCAAAAATCGCCTG	TTTTTGTCTTTTATT	89
PreTerm_835	1019950	1019989	1019958	-	TTATCGACCTGCGCT	ATCGATTTTTGGAA	TCCC	TTCCAAAAATCGCC	TGTTTTTGTCTTTTA	76
PreTerm_836	1019951	1019988	1019959	-	TATCGACCTGCGCTA	TCGATTTTTGGAA	TCCC	TTCCAAAAATCGC	CTGTTTTTGTCTTTT	77
PreTerm_837	1020718	1020699	1020710	+	GCGTCGGCATGGCTA	TCGG	CCTT	CTGA	TTTTTGTTTTTTGCC	83
PreTerm_838	1022869	1022887	1022877	-	CAGCAACCGTCCCTT	GCCT	TTC	AGGC	TTTCTTCTGCTTCGG	77
PreTerm_839	1023389	1023415	1023397	-	GCCCGATACATTAAT	CGATCAAA	GGC	TTGGATCG	TTTTTTCATCCGCCA	82
PreTerm_840	1024527	1024505	1024519	+	GAAAATGTAGATTAG	GATGTC	TTT	GACCTC	TTTTTCGTTACTTTT	76
PreTerm_841	1030480	1030434	1030472	+	CATACCTATTTTTAG	TGAAAAGGTCGGATGTC	ATTTG	GACTTCCGGCCTTTTTA	TTTCTCGGCATCAAA	95
PreTerm_842	1030474	1030440	1030466	+	TATTTTTAGTGAAAA	GGTCGGATGTC	ATTTG	GACTTCCGGCC	TTTTTATTTCTCGGC	100
PreTerm_843	1030871	1030892	1030879	-	CTTCGGCAAGTTCAG	CGTAG	CGGC	CTTCG	TTTTTTTAGGCGGTA	76
PreTerm_844	1031530	1031564	1031538	-	CCGCGCGAAAGGTGC	TGGGAAACGGAT	TTT	AACCGCTTCTCA	TTTTGTTATAGACTG	78
PreTerm_845	1037053	1037094	1037061	-	GAATTTTCATTTCTT	G-CGAAAAAAGCTGCC	TTT	GGCAGCTTTTTTTGTC	TCTTTATCGTCGCCT	93
PreTerm_846	1037055	1037093	1037063	-	AATTTTCATTTCTTG	CGAAAAAAGCTGCC	TTT	GGCAGCTTTTTTTG	TCTCTTTATCGTCGC	100
PreTerm_847	1037063	1037085	1037071	-	TTTCTTGCGAAAAAA	GCTGCC	TTT	GGCAGC	TTTTTTTGTCTCTTT	100
PreTerm_848	1037093	1037071	1037085	+	AAAGAGACAAAAAAA	GCTGCC	AAA	GGCAGC	TTTTTTCGCAAGAAA	100
PreTerm_849	1039330	1039350	1039338	-	CCCTCATGCAGCCCA	TCGGG	CAG	CCCGC	TTTTTTATTGAAAAA	84
PreTerm_850	1042558	1042527	1042550	+	TTTTTTCATAAGATC	GAATGCGCC	TATTTT	GGCGCATTC	TTTTTTGTCAATACC	100
PreTerm_851	1045069	1045027	1045061	+	ATTGGCTCCCATGTC	CAGTTGCGACTGGC	CAGGGGA	GCTGGTCGCTACTG	TCTTTTGTCAGGGCT	79
PreTerm_852	1047437	1047478	1047445	-	GGATGTAAAAATTAA	GCCGCTTTTCCCCGT	TATT	ATCCGAAAAAGCGGC	TTTTTTCTACTGGCC	83
PreTerm_853	1050137	1050106	1050129	+	TTGAGATAATAAAAA	GCCTCCTGT	CCGAAA	ACAGGAGGC	TTTTTTCAAGGGAGG	100
PreTerm_854	1050098	1050129	1050106	-	CCTCCCTTGAAAAAA	GCCTCCTGTT	TTCG	GACAGGAGGC	TTTTTATTATCTCAA	100
PreTerm_855	1050765	1050747	1050757	+	ACAGACTACGCAAAA	GAAA	ATT	TTTC	TTTTTCATTATTTTG	76
PreTerm_856	1052295	1052264	1052287	+	TAATTTTTCAAAGAA	CCCGCTTGCT	TATC	GGTAAGCGGG	TTTTTTTTAATAAAA	100
PreTerm_857	1052645	1052663	1052653	-	TGCGGGGTTTCTTCT	TCGC	TAA	GCGC	TTTTTTTTGCTGATT	91
PreTerm_858	1052693	1052738	1052701	-	TTTGATGGATAAGAA	TCCTATCGCATGAGCGG	GTTG	CCGTTAATGCGATAGGA	TTTTTTATAAGCGCG	100
PreTerm_859	1052746	1052701	1052738	+	CGCGCTTATAAAAAA	TCCTATCGCATTAACGG	CAAC	CCGCTCATGCGATAGGA	TTCTTATCCATCAAA	100
PreTerm_860	1055898	1055873	1055890	+	GTATGAGAATGGTTG	GCGGGGC	GACT	GCCTCGA	TTTTTGGTGCCGGTT	76
PreTerm_861	1058572	1058607	1058580	-	ATCAGGCACAAAAAA	TCCCCTTCTCTT	CCAA	AAGACAAGGGGA	TTTTTTTGTTTTTAG	100
PreTerm_862	1058615	1058580	1058607	+	CTAAAAACAAAAAAA	TCCCCTTGTCTT	TTGG	AAGAGAAGGGGA	TTTTTTGTGCCTGAT	100
PreTerm_863	1059229	1059265	1059237	-	AACATGGGAATATGC	CAGCCGCCCCCAT	AAT	ATGGGAGCAGCTG	TTATCCTCGCGCTTG	86
PreTerm_864	1061858	1061890	1061866	-	TATCGTTATAAAAAA	GAAGGCATCTT	TTC	GGGATGCCTTC	TTTCTTTAAATTGCC	95
PreTerm_865	1061898	1061866	1061890	+	GGCAATTTAAAGAAA	GAAGGCATC	CCGAAAA	GATGCCTTC	TTTTTTATAACGATA	100
PreTerm_866	1067754	1067721	1067746	+	GAAATAAAATATTCT	GGCTGTTTATAA	TCA	TTATAAA-AGCC	TTTTTTTAACTTTTA	91
PreTerm_867	1067904	1067875	1067896	+	CGCCTTGCCTTTTTC	GGCACAGGA	TCTG	TCCTGTTCC	TTTTTCGGAGAAGCT	84
PreTerm_868	1068752	1068708	1068744	+	ATAAAATATAAAGCC	TGCTGCGGATGGAATA	TATCT	TATTCTATCCGTGGCA	TTGCTGATCTTTCTA	86
PreTerm_869	1069008	1069027	1069016	-	GAATTTTTATATCGA	GATC	GCTG	GGTC	TTTTTTTGAGACCTC	76
PreTerm_870	1074031	1074051	1074039	-	CGCGGAAGATCATCT	GCGTA	TTT	TGCGC	TTTTTCCGCTTTTTC	78
PreTerm_871	1075954	1075921	1075946	+	TAAGAGAATAAAAAA	TGCCGGCCTGT	AAAA	ACAGACCGGCA	TTCCGTATCATTCAG	83
PreTerm_872	1075913	1075946	1075921	-	CTGAATGATACGGAA	TGCCGGTCTGT	TTTT	ACAGGCCGGCA	TTTTTTATTCTCTTA	100
PreTerm_873	1076298	1076272	1076290	+	AGTTTTTCTAACAGA	GCTTCGGT	GGA	ACCAAAGC	TTTCTTCAATCAAAG	76
PreTerm_874	1080262	1080233	1080254	+	GAAGAGTGAAAACAA	G-GTTGTTGA	TGC	TCAATAACGC	TTTTGTTTTTTGATG	82
PreTerm_875	1081972	1081995	1081980	-	GTTGGTTGCTGAAGA	CCGGAA	GCAA	TTCCGG	TTTTAGATGAATGGT	83
PreTerm_876	1082129	1082103	1082121	+	CGTTACCGGAAATGC	GGTGCGCT	CTT	ACCGCACC	TTTTCATCCTTACTT	83
PreTerm_877	1084890	1084920	1084898	-	AGAACCGACGGCTGT	CAATATGGG	CAATC	CTCATGTTG	TTTTTGTTGTCGATG	81
PreTerm_878	1085634	1085593	1085626	+	CAGGTCTTAATACCG	CACGCTGGTCAGCGA	ATTT	TCGCCCACCGGCGTA	TTTTGCGTTTTTAAG	77
PreTerm_879	1085632	1085595	1085624	+	GGTCTTAATACCGCA	CGCTGGTCAGCGA	ATTT	TCGCCCACCGGCG	TATTTTGCGTTTTTA	80
PreTerm_880	1086384	1086352	1086376	+	GTGGCCGATAGCAGC	CAGCCAGCAGA	AAC	TTTGCTGGTTG	TTGATGCCTTGGCCG	77
PreTerm_881	1086381	1086355	1086373	+	GCCGATAGCAGCCAG	CCAGCAGA	AAC	TTTGCTGG	TTGTTGATGCCTTGG	79
PreTerm_882	1087123	1087098	1087115	+	CCCCGGTGGTGGTAT	GCCGGGG	CTTC	CCCCGGG	TTTTGGCGGCTTCGG	76
PreTerm_883	1087122	1087099	1087114	+	CCCGGTGGTGGTATG	CCGGGG	CTTC	CCCCGG	GTTTTGGCGGCTTCG	78
PreTerm_884	1087272	1087306	1087280	-	GGTTTTCATTGTCTT	TCGGAAGCTGCG	GAT	TGTAGCTGCCGA	TTTTTTCGATGAAAG	100
PreTerm_885	1087885	1087821	1087877	+	AATAACCGATCGTAA	TCAGGCAGAGGCCTTGCGTGGCACCG	CTTTGA	CGGTTCCAAGAAAAG-CTCTGCCTGA	TTTACCGGCGGATGA	90
PreTerm_886	1087816	1087874	1087824	-	TCCGCCGGTAAATCA	GGCAGA-GCTTTTCTTGGAACCGT	CAAA	GCGGTGCCACGCAAGGCCTCTGCC	TGATTACGATCGGTT	76
PreTerm_887	1088833	1088853	1088841	-	TCGGCTTCAAGAGTC	TGAAT	AAG	ATTCA	TTTTTCATTCCTGTC	78
PreTerm_888	1089283	1089249	1089275	+	AAGTTTTTTTATAAA	TAAGGGCATCG	TTTTT	CGGTGCCCTTA	TTTTTTTATTAACTT	100
PreTerm_889	1089241	1089275	1089249	-	AAGTTAATAAAAAAA	TAAGGGCACCG	AAAAA	CGATGCCCTTA	TTTATAAAAAAACTT	87
PreTerm_890	1089244	1089272	1089252	-	TTAATAAAAAAATAA	GGGCACCG	AAAAA	CGATGCCC	TTATTTATAAAAAAA	76
PreTerm_891	1089595	1089576	1089587	+	TAAAAAGCTACATTT	CTTT	TAAG	AAAG	TTTTTTTATGTTGGT	95
PreTerm_892	1093340	1093310	1093332	+	TTAAAACAAGCGGCG	GCGGTTCTGG	CTA	CCAGAAGCGC	TTCTTTGGAAGGACA	95
PreTerm_893	1094225	1094201	1094217	+	ATGACTTTGAAAGAA	CGGCTG	TTATC	CAGTCG	TTTTTCTAGTTTCCT	80
PreTerm_894	1094430	1094449	1094438	-	GTTAATGGTATTCAG	GGCG	AGAT	CGCC	TTTTATTTGTCCATC	85
PreTerm_895	1095698	1095716	1095706	-	AAGCTGACTGCTTCT	GGGC	GAT	GCCC	TTCTTTTAATAACAG	79
PreTerm_896	1096876	1096836	1096868	+	TATAGATCGTGATGA	CTATCATTATAATCG	TGA	CGATTATGATGACGG	TTTTGGACAAACATC	79
PreTerm_897	1098792	1098828	1098800	-	TTTTTAAATTATTGA	TCGGCCAGAA	TTGATATGC	TTCTGGCCGA	TTTTAAGGATTACTA	87
PreTerm_898	1099100	1099120	1099108	-	AGGGCCATATCAGGC	CGCAT	AAG	ATGCG	TTTTTGTCCACTGCC	84
PreTerm_899	1100354	1100377	1100362	-	ATTGACAGCATAATC	CCTGCG	GGAA	CGCCGG	TTTCTTTTTCAATTT	80
PreTerm_900	1105686	1105706	1105694	-	AGAATGGTATCGGCA	CGGAC	TGG	GTCTG	TTTTTCTGACCGTCC	78
PreTerm_901	1107212	1107234	1107220	-	TTGAAATCAGTCGCA	TATCCG	ACA	CGGATA	TTTTTATGCCTAAAG	88
PreTerm_902	1107542	1107510	1107534	+	TAAAATCAATAATCG	GGCAGGGGGGT	AAA	ACCCCCATTCC	TTTTTCCGGCCTTCT	93
PreTerm_903	1107887	1107866	1107879	+	AAAGACGCTTCAAAA	TCAGA	AAAA	TCTGA	TTTTTCTTCTATTGA	84
PreTerm_904	1108521	1108545	1108529	-	ATTTTAAAGCGATTT	TCGAAT	TTTTC	ATTCGA	TTTTTTAAGGGCTTG	78
PreTerm_905	1108749	1108718	1108741	+	TACGGAATTCTTGCG	CGCTCTATCT	CTAT	AGATAGAGCG	TTTCTTTTTAATGTC	100
PreTerm_906	1109009	1109033	1109017	-	AGAAATTATTTATTA	TCAGTGT	ATT	ATACTGA	TTTTTTGATAAAAAT	82
PreTerm_907	1109049	1109088	1109057	-	ATAATGTGAAGGAAA	TAGCATCCATATATA	AAA	TA-ATATGGGTGCTA	TTTTTATAAGAAATT	93
PreTerm_908	1115930	1115906	1115922	+	CCACATCAAGGATTG	TGCGTCC	TTC	GGCCGCA	TTTTTCTGAACCTCA	84
PreTerm_909	1117285	1117263	1117277	+	ATCAGGCGTTACCAA	GGCCG	CCGTC	TGGCC	TTTTTCTTCAACGGC	78
PreTerm_910	1117874	1117898	1117882	-	GCTGAAGAAGAGCTT	GCCCGCC	ATT	GGCAGGC	TTCTTTAAAATTGCT	77
PreTerm_911	1124210	1124188	1124202	+	CCTTTTCAAGAGAAA	TGGGGG	AAA	CCTCTA	TTTTTTCTTGCTTAG	86
PreTerm_912	1125633	1125612	1125625	+	GACAAAATATCTGAA	CAGCG	GCTT	CGCTG	TTTTTTTTGTCAAAA	100
PreTerm_913	1125689	1125630	1125681	+	CGGCTTCGCTGTTTT	TTTTGTCAAA-AAAAACGGGCTGAG	TTT	TTCAGCCCGTTTTTCTTTGTCTAAA	TTCAATGCTTAAGAT	90
PreTerm_914	1125685	1125634	1125677	+	TTCGCTGTTTTTTTT	GTCAAA-AAAAACGGGCTGAG	TTT	TTCAGCCCGTTTTTCTTTGTC	TAAATTCAATGCTTA	90
PreTerm_915	1125673	1125645	1125665	+	TTTTGTCAAAAAAAA	CGGGCTGAG	TTT	TTCAGCCCG	TTTTTCTTTGTCTAA	100
PreTerm_916	1125637	1125665	1125645	-	TTAGACAAAGAAAAA	CGGGCTGA	AAAAC	TCAGCCCG	TTTTTTTTGACAAAA	100
PreTerm_917	1127085	1127103	1127093	-	ATATATCTGGACAGA	GCGG	ATA	CCGC	TTTTCGGAATACTCT	76
PreTerm_918	1130873	1130825	1130865	+	AGAAGACTTTTGTAG	CACCTTGTTTTGGGTGGGA	GGC	TCCCGTTCGAAACAAGGTG	TTTTTTTATCTTTTA	100
PreTerm_919	1131145	1131125	1131137	+	CGGCCTTTCGTAGGC	CCTG	CCGGA	CAGG	TTTTTGATGAGGTCA	76
PreTerm_920	1131707	1131731	1131715	-	GTCTATTAAAGATAT	GAGCC	GTTTTGA	GGCTC	TTTTTTTTGCCTAAA	100
PreTerm_921	1136017	1136039	1136025	-	CGTATCATCCCCCAT	GGAGCC	CAT	GGCTTC	TTTTCCGGTTTCAGC	76
PreTerm_922	1139109	1139155	1139117	-	TAGATAAATACTTCA	G-GAAAGA-AAAGCGGCC	AATAA	GGCCGCTTTGTCTTTCAC	TTTGGCTAGAATAAT	93
PreTerm_923	1139110	1139155	1139118	-	TAGATAAATACTTCA	GGAAAGA-AAAGCGGCC	AATAA	GGCCGCTTTGTCTTTCA	CTTTGGCTAGAATAA	79
PreTerm_924	1139121	1139145	1139129	-	CTTCAGGAAAGAAAA	GCGGCC	AATAA	GGCCGC	TTTGTCTTTCACTTT	93
PreTerm_925	1139153	1139129	1139145	+	AAAGTGAAAGACAAA	GCGGCC	TTATT	GGCCGC	TTTTCTTTCCTGAAG	100
PreTerm_926	1139968	1139997	1139976	-	TTTTTAGCTATTCAA	CGGC-TCGAT	AAA	ATTGATGCCG	TTTTTCTTAACCAAA	80
PreTerm_927	1140199	1140179	1140191	+	TGTTGGCATATTCCG	GCCTT	GAT	AAGGC	TTTCTTCTGCCTCTG	76
PreTerm_928	1141270	1141295	1141278	-	GGGGAAAGCCTATAA	GCCTCT	GAAAAA	AGAGGC	TTTTTAGAAAATTGG	80
PreTerm_929	1141671	1141702	1141679	-	GAGCTCATTATTTTA	GCCTCCAGT	TAAAAT	ACTGGGGGC	TTTTTTATTGTGGCC	100
PreTerm_930	1145902	1145875	1145894	+	GCCGCCCAGATGGAG	CGGCAG	TGTTATTT	CTGTCG	TTTTTTTAATATTTC	86
PreTerm_931	1146972	1147002	1146980	-	TTTTATAAAGCCTTT	TCAGCCAAG	GAAAG	CTTGTCTGA	TTTTTGAAAGCAAGC	78
PreTerm_932	1149537	1149593	1149545	-	AGAAGGTTATCTTTT	TTAGGTCTGGTCTTTCTTCGCTT	CTGA	AAACGAAGAAAGAC-AGCCTTAC	TTTTTTCATATTATT	89
PreTerm_933	1149538	1149592	1149546	-	GAAGGTTATCTTTTT	TAGGTCTGGTCTTTCTTCGCTT	CTGA	AAACGAAGAAAGAC-AGCCTTA	CTTTTTTCATATTAT	79
PreTerm_934	1149541	1149589	1149549	-	GGTTATCTTTTTTAG	GTCTGGTCTTTCTTCGCTT	CTGA	AAACGAAGAAAGAC-AGCC	TTACTTTTTTCATAT	77
PreTerm_935	1151206	1151181	1151198	+	ATAATTATCAATTTT	TCATTCT	ATGA	AGAAAGA	TTTTTTCTATGATAG	79
PreTerm_936	1152784	1152751	1152776	+	TCCCAAAAAATAAAA	GGCACAGCGGC	TTAT	GCCGCCATGCC	TTTCTCAATAAAATT	84
PreTerm_937	1152743	1152776	1152751	-	AATTTTATTGAGAAA	GGCATGGCGGC	ATAA	GCCGCTGTGCC	TTTTATTTTTTGGGA	100
PreTerm_938	1153292	1153272	1153284	+	CCATCAAAAGCACGC	GAGGC	GAT	GCCTC	TTTTCCGCCAAGGGT	79
PreTerm_939	1154256	1154198	1154248	+	CAGCTAATTTTTAAA	AAAATGCCCCTCTTTCATTAGGAT	TTT	ATCCTTTTGAAAGAGAGGCATCTG	TTCTCTTGTTTAAAG	80
PreTerm_940	1154254	1154200	1154246	+	GCTAATTTTTAAAAA	AATGCCCCTCTTTCATTAGGAT	TTT	ATCCTTTTGAAAGAGAGGCATC	TGTTCTCTTGTTTAA	88
PreTerm_941	1154252	1154202	1154244	+	TAATTTTTAAAAAAA	TGCCCCTCTTTCATTAGGAT	TTT	ATCCTTTTGAAAGAGAGGCA	TCTGTTCTCTTGTTT	100
PreTerm_942	1154194	1154244	1154202	-	AAACAAGAGAACAGA	TGCCTCTCTTTCAAAAGGAT	AAA	ATCCTAATGAAAGAGGGGCA	TTTTTTTAAAAATTA	100
PreTerm_943	1154701	1154682	1154693	+	CAGATCTTTAAACAA	CGCG	TAAC	CGCG	TTTTTCCTGTTCGTT	82
PreTerm_944	1155162	1155142	1155154	+	TCAAAGAACAGACGT	TCCCC	AAG	GGCGA	TTTTTTCTTTGTCAG	88
PreTerm_945	1156081	1156115	1156089	-	TTCTAAAATTTCAGA	GGTGGCTTTA	TTCCTGT	TAAAGCCACC	TTTTATTTTATCTTT	100
PreTerm_946	1156326	1156300	1156318	+	GGAATATCATTAGCG	CCATCCCC	CAA	GGTGATGG	TTTCTTCTAATTTAA	86
PreTerm_947	1156511	1156533	1156519	-	TCAGACGATGAATGC	CAATGG	CGC	CCATTG	TTTTCTGGTTTCTGG	84
PreTerm_948	1156817	1156841	1156825	-	GCTGTTTTTTTTGAT	TCGATGC	CGG	GCATCGA	TGTATTTGTGCAAAA	79
PreTerm_949	1157113	1157140	1157121	-	ATAATTGCGAGGCGT	CGGCATTA	ATAA	TAATGCCG	TTTGTTTTTATCCCC	100
PreTerm_950	1157565	1157588	1157573	-	TGCAATTTTATTTCA	TTGGCG	ATGC	CGCCCG	TTTTTTTCTGCTGCC	83
PreTerm_951	1158591	1158560	1158583	+	CCTTCCATCTGGCGA	CCTCCGGTC	GTCCGG	GACCGGTGG	TTATTGACCTTCCGA	79
PreTerm_952	1161558	1161516	1161550	+	AAGAACTAGATTGTT	CAAGAAGGCCGGAAAC	AAT	GTTTCCGGCTTTCTTG	TATCTGGCCGAATTG	100
PreTerm_953	1161555	1161519	1161547	+	AACTAGATTGTTCAA	GAAGGCCGGAAAC	AAT	GTTTCCGGCTTTC	TTGTATCTGGCCGAA	100
PreTerm_954	1161514	1161544	1161522	-	GGCCAGATACAAGAA	AGCCGGAAAC	ATT	GTTTCCGGCC	TTCTTGAACAATCTA	86
PreTerm_955	1161515	1161543	1161523	-	GCCAGATACAAGAAA	GCCGGAAAC	ATT	GTTTCCGGC	CTTCTTGAACAATCT	93
PreTerm_956	1161551	1161523	1161543	+	AGATTGTTCAAGAAG	GCCGGAAAC	AAT	GTTTCCGGC	TTTCTTGTATCTGGC	100
PreTerm_957	1161759	1161736	1161751	+	GCCATACTGACGGAC	GCAGGG	AAAG	CCTTGC	TTTATTTTGATTCTA	82
PreTerm_958	1164579	1164608	1164587	-	AATAAGCTGTTATTT	CGAGGTGGC	TTCG	GCCACCTCG	TCACTTTATTATTGA	93
PreTerm_959	1165389	1165416	1165397	-	GGTTGAATCGATAGG	CCCGCTTG	ACGT	CAAGCGGG	TTATGGCGGCTCTGC	90
PreTerm_960	1169411	1169383	1169403	+	CCTCTTTCCAGAAAT	GACACCCG	TTTTC	CGGCTGTC	TTCTTTTTGTGATGG	80
PreTerm_961	1169484	1169459	1169476	+	CAAAAACTGATAATA	CTCGATT	TATC	AATTGAG	TTTATTTTTTATCCC	81
PreTerm_962	1174512	1174552	1174520	-	TTTATTCGTCATCAA	GGTCAACTTCTCTCA	AAA	TAGGAGAAGTTGGCC	TTTTTTATAATCCTT	100
PreTerm_963	1177397	1177368	1177389	+	TTGGTTTACTTGGAA	CTCGCTTC	ACAATG	GAAGCGGA	TTTTTTTAAAAAACC	76
PreTerm_964	1180866	1180844	1180858	+	CAACGACCGATTTTT	TCCCT	GAATA	AGGGA	TTTTTGATGTCACAA	78
PreTerm_965	1181007	1181039	1181015	-	CTCAAGGCATTAAAA	CGCTTTAATCG	AGA	TGATAACAGCG	TTTTTCTTTTTTTTC	100
PreTerm_966	1183419	1183448	1183427	-	ATCTAATCTTGAAAA	GAGGTCAG	TTTTAT	CTGGCCTC	TTTTTTGTATTGGAT	100
PreTerm_967	1184752	1184702	1184744	+	TTTAAAACTTGTTTT	TCTACTACCGAGAAAGCTG	AAAAA	CAGCTTCCCCAGTAGTGGA	TTTATTCTCAAAGAT	87
PreTerm_968	1190510	1190551	1190518	-	GATTATTAGCCTAAC	CAACTGGTCAGAGCCC	AAT	GCGCTCTGACC-GCTG	TTTTCCATAATTCAG	90
PreTerm_969	1190556	1190521	1190548	+	AATTATGGAAAACAG	C-GGTCAGAGCGC	ATT	GGGCTCTGACCAG	TTGGTTAGGCTAATA	77
PreTerm_970	1190513	1190547	1190521	-	ATTAGCCTAACCAAC	TGGTCAGAGCCC	AAT	GCGCTCTGACCG	CTGTTTTCCATAATT	82
PreTerm_971	1197566	1197599	1197574	-	GATTTACGGACACCA	CTTGCCCGT	TTGCAATT	ACGGGCAAG	TTTTATTGAAGAAGA	93
PreTerm_972	1201210	1201230	1201218	-	GGAAGGGATGAATTA	GGCGT	TCA	ACGCC	TTTCCATGGCTTTAG	76
PreTerm_973	1203316	1203354	1203324	-	TAATCTAAATAAAAA	CCTTATAGATGAT	ATAAG	ATCGTCTATAAGG	TTTTTTGTGTTTTTC	100
PreTerm_974	1203362	1203324	1203354	+	GAAAAACACAAAAAA	CCTTATAGACGAT	CTTAT	ATCATCTATAAGG	TTTTTATTTAGATTA	100
PreTerm_975	1204503	1204527	1204511	-	CATATTAAATATTTT	GATTTTT	TAA	AAAATTC	TTTTTTATAGTGTTA	76
PreTerm_976	1212155	1212129	1212147	+	TGATTAGCATTAAAA	CTTTTTC	ATATG	GAAAAAG	TTTCTTTCGGTTTTT	78
PreTerm_977	1212515	1212487	1212507	+	AAGAAAATGCTGAAG	CATTATCAT	TTA	ATGATAATG	TTTTCGACGCTTACA	83
PreTerm_978	1215597	1215615	1215605	-	TTACTCGCTAACCGA	GAGG	CAA	CCTC	TTTTTTGGACAAAAG	85
PreTerm_979	1217328	1217287	1217320	+	GCTAAGGATGTAAAG	TAGAAACGGGATAGC	CATC	GCTATCCCGTTTTTG	TTTTTATTCGGCCAC	100
PreTerm_980	1217285	1217314	1217293	-	GAATAAAAACAAAAA	CGGGATAGC	GATG	GCTATCCCG	TTTCTACTTTACATC	100
PreTerm_981	1217322	1217293	1217314	+	GATGTAAAGTAGAAA	CGGGATAGC	CATC	GCTATCCCG	TTTTTGTTTTTATTC	100
PreTerm_982	1217571	1217544	1217563	+	GTTGCAGTTTTTGTT	GTCGCCTT	TTTA	GGGGCGGC	TTTTTTTGTGGTGGT	89
PreTerm_983	1221114	1221139	1221122	-	TCGAAAGTCATGCAG	GCGGAC	GGGTAA	GTCTGC	TTTTTTGAATGATTT	81
PreTerm_984	1226904	1226937	1226912	-	CAAAAGCAGAAAAAA	CCGACCTG	AGAGCAAAAA	CAGGTCGG	TTTTTATCATTATTT	88
PreTerm_985	1226945	1226912	1226937	+	AAATAATGATAAAAA	CCGACCTG	TTTTTGCTCT	CAGGTCGG	TTTTTTCTGCTTTTG	100
PreTerm_986	1227116	1227150	1227124	-	GATTTCAACTCAAAT	GCTGCGTGATCG	GAAG	CAATCAC-CAGC	TTTTTTTTCGTATTT	100
PreTerm_987	1228910	1228950	1228918	-	TTGCCGCCGCCGACG	GATAGCCGTCCCAT	CTTCA	GTGGGACGACTATC	TTTCACTTGGCTATT	93
PreTerm_988	1231008	1231036	1231016	-	TAAATAATTCCAATA	TTTTACA	TTTCTTT	TGTAAAA	TTTTATTTATTTTTC	79
PreTerm_989	1232196	1232230	1232204	-	TATTGCGCTTGGCCA	TCATATCATTC	AAATC	GAATGATATGA	TTCGTAAAATCAATA	77
PreTerm_990	1232631	1232582	1232623	+	AGCCTATTTAGTGGT	G-GGTGTAATCGAGCGTTCG	GAAG	CGA-CGCTTTATTGCACCGC	TTTGTTTTTTGCCCC	80
PreTerm_991	1233284	1233250	1233276	+	TCTCCGACAGTGAGA	TCTCTCAATT	AGATTAA	AATTGAGCGA	TTTTTGTTTTTATGG	88
PreTerm_992	1233959	1233896	1233951	+	GTCTCTAGTGGGAGA	GGTCTTTTCCTCCATGCAGCT-AGAT	GGATGA	ATTTGAGCTGCAA-GAGGAGAAGACC	TTCTTAAGGACGTGA	79
PreTerm_993	1234052	1234085	1234060	-	TCCCTCCTAAAAAAA	CGCTGTTCCGA	TTAT	TCGGAGCAGCG	TTTTTCTTTGTCCTG	100
PreTerm_994	1234093	1234060	1234085	+	CAGGACAAAGAAAAA	CGCTGCTCCGA	ATAA	TCGGAACAGCG	TTTTTTTAGGAGGGA	100
PreTerm_995	1237778	1237751	1237770	+	TTTTTTTCGGGTAAT	GTCCAGC	CGAAGC	GCTGGGC	TTTTTTCAGATCTGC	85
PreTerm_996	1238054	1238020	1238046	+	GCCTTTCCTTTTTAA	CCGATATCCG	AAGAGAA	CGGATATCGG	TTGCTGATAAAGTGA	81
PreTerm_997	1239969	1239949	1239961	+	GCTTCGCCCCGTTAT	CGGG	GGATG	CCTG	TTTTTTTCCTTGCCT	86
PreTerm_998	1240530	1240500	1240522	+	CAGAATTTCACTTAT	CAAGATGTGG	ATG	CCGCATCTTA	TTTTATTTAATCCGC	85
PreTerm_999	1240527	1240503	1240519	+	AATTTCACTTATCAA	GATGTGG	ATG	CCGCATC	TTATTTTATTTAATC	84
PreTerm_1000	1242659	1242637	1242651	+	AACGATACGGATCGG	TGCTTT	ATG	AAGGCA	TTTTTTAAAAATTCG	78
PreTerm_1001	1243287	1243261	1243279	+	ATCGAGCGAAAGGTT	GTGCCCGA	TGGA	TCGG-CAC	TTTTTCTAGCTCAAA	76
PreTerm_1002	1243723	1243744	1243731	-	TCAATAGGCTGGACA	CAACC	TGAA	GGTTG	TTTTTCACCCGATGA	78
PreTerm_1003	1244792	1244832	1244800	-	CGCGATAAAAGGATA	AAAAAGGCCGCTCTT	CAA	AAGAGCGACCTTATA	TTTTATTTATTTCTT	91
PreTerm_1004	1244794	1244830	1244802	-	CGATAAAAGGATAAA	AAAGGCCGCTCTT	CAA	AAGAGCGACCTTA	TATTTTATTTATTTC	90
PreTerm_1005	1244835	1244805	1244827	+	ATAAATAAAATATAA	GGTCGCTCTT	TTG	AAGAGCGGCC	TTTTTTATCCTTTTA	100
PreTerm_1006	1244797	1244827	1244805	-	TAAAAGGATAAAAAA	GGCCGCTCTT	CAA	AAGAGCGACC	TTATATTTTATTTAT	95
PreTerm_1007	1245327	1245289	1245319	+	TGAGCATATTTTTTA	GGGTTATTTTGCC	TTTTT	GGCGAGATATCCC	TTTATTTTAGGGGCA	84
PreTerm_1008	1245917	1245893	1245909	+	TGGGGTGGTTTTAAA	GAGGGC	ATAAA	GCCCTC	TTTTTTTAAGATTTT	100
PreTerm_1009	1247302	1247278	1247294	+	AATATTCTGTTCGAA	CAATCAG	TTA	TTGATTG	TTTTTGATGTCGTTT	78
PreTerm_1010	1247335	1247307	1247327	+	TTGTTTTTGATGTCG	TTTGGCACA	TTC	TGTGCCACA	TTTTGCGTCGTGTTT	79
PreTerm_1011	1248415	1248456	1248423	-	ATTCATAAGACGTTG	TCAGGAACAGGATAT	CATC	ATATCCTGTTCCCGA	TTTTCTATTCTTGGC	100
PreTerm_1012	1249603	1249579	1249595	+	CAAAAACAGGAACAA	TAGGCTG	ACG	TGGCCTA	TTTTCTTGTAAGGCT	76
PreTerm_1013	1250695	1250663	1250687	+	TCAATGATCTTTTAA	TGATCGTCTTA	GTT	TGAGGCGGTTA	TTTTTTAATGGCCCG	79
PreTerm_1014	1251108	1251136	1251116	-	TAGGCTGCGTCACGA	TCGCGGCGA	CGA	TCGCTGCGG	TTTGAACGGTCGCGA	82
PreTerm_1015	1251109	1251135	1251117	-	AGGCTGCGTCACGAT	CGCGGCGA	CGA	TCGCTGCG	GTTTGAACGGTCGCG	78
PreTerm_1016	1251321	1251350	1251329	-	GACGGGCGCGCTTGA	TGGCGCGAG	CCAG	TTCGCGCTG	TTTTTTTGCAGAAAC	89
PreTerm_1017	1251323	1251348	1251331	-	CGGGCGCGCTTGATG	GCGCGAG	CCAG	TTCGCGC	TGTTTTTTTGCAGAA	83
PreTerm_1018	1252062	1252089	1252070	-	TCGGACAATAAAAAA	GCCGCCTG	AAAA	CAGGCGGC	TTTTTTTTGCAAAAA	100
PreTerm_1019	1252097	1252070	1252089	+	TTTTTGCAAAAAAAA	GCCGCCTG	TTTT	CAGGCGGC	TTTTTTATTGTCCGA	100
PreTerm_1020	1254273	1254243	1254265	+	TTTGGCGATTATGAT	GTCGATGGAG	CCA	CTTCATCGGC	TTTGATGATTGATCT	84
PreTerm_1021	1255976	1255952	1255968	+	TATTGGACATGGTAA	GCTGGCT	TTT	AGCCGGC	TTTTTTTGTGTTTAT	100
PreTerm_1022	1257444	1257405	1257436	+	TTCTAAAAGGGTATT	TAAAGAGGCTTCTT	AAAA	ACGAAGCCTCTTTG	TTTTTCGTTTAGCGT	100
PreTerm_1023	1257440	1257409	1257432	+	AAAAGGGTATTTAAA	GAGGCTTCTT	AAAA	ACGAAGCCTC	TTTGTTTTTCGTTTA	100
PreTerm_1024	1257401	1257432	1257409	-	TAAACGAAAAACAAA	GAGGCTTCGT	TTTT	AAGAAGCCTC	TTTAAATACCCTTTT	79
PreTerm_1025	1259045	1259025	1259037	+	CATCAAGACCGGCTT	CGGCA	TAT	TGCCG	TTCTTGCTTGTCTTG	77
PreTerm_1026	1261742	1261713	1261734	+	GACGACAAAGAAAAA	GCCTTTCT	GGTAAG	AGAAAGGC	TTTTTCCGTTTATGC	93
PreTerm_1027	1261705	1261734	1261713	-	GCATAAACGGAAAAA	GCCTTTCT	CTTACC	AGAAAGGC	TTTTTCTTTGTCGTC	100
PreTerm_1028	1263385	1263350	1263377	+	TTTTCCTAATAAAAA	ACATAGCCGG	TATGATGT	CCGGCTATGC	TTTTTTTTGATATCA	100
PreTerm_1029	1263384	1263351	1263376	+	TTTCCTAATAAAAAA	CATAGCCGG	TATGATGT	CCGGCTATG	CTTTTTTTTGATATC	87
PreTerm_1030	1263343	1263376	1263351	-	GATATCAAAAAAAAG	CATAGCCGG	ACATCATA	CCGGCTATG	TTTTTTATTAGGAAA	100
PreTerm_1031	1264665	1264687	1264673	-	TTCACCATTTCAGAT	TGCCC	TTCTC	GGGCA	TTTTCTGCTGCTAGA	77
PreTerm_1032	1264870	1264907	1264878	-	GGTTTGTTAACCGTT	TTTTCGGCCAGAG	TTTT	CTCTGGCCGAAAA	TTTATGTCTATCCCT	100
PreTerm_1033	1264919	1264939	1264927	-	ACGTTAATAGCCTTG	GGCTT	TTA	AAGCC	TTTTGGTTTGTTAAC	82
PreTerm_1034	1265886	1265845	1265878	+	CCTTTATGAAAAGCT	CTATCAGACGCAA	AATTACGA	TTGCGCCTGATAG	TTTTATTACGCGAGA	93
PreTerm_1035	1266449	1266406	1266441	+	ACCACGGCAAGAACC	GTCCGGATTCATATTA	GGCA	TGATATGAAAGCGGGC	TTTTTGGCGAAGCAG	78
PreTerm_1036	1268280	1268310	1268288	-	GCAGACATTAAAAAA	GGCC-AATGG	AAAC	CCATTAGGCC	TTTTTTATTCTATCA	100
PreTerm_1037	1268318	1268288	1268310	+	TGATAGAATAAAAAA	GGCCTAATGG	GTTT	CCATT-GGCC	TTTTTTAATGTCTGC	100
PreTerm_1038	1268373	1268355	1268365	+	GGGTCTGCGATTGAG	GGGT	GAT	GCCC	TTTTTCTGTGAGAGG	76
PreTerm_1039	1270331	1270351	1270339	-	TAGCCTTTGATAAAG	GCCG	TTGAT	CGGC	TTTTCTATGAGTATC	78
PreTerm_1040	1273890	1273913	1273898	-	TTTATCTTGGCTATG	TCGGCC	TATC	GGTCGC	TTTTTCTTTTGCGGT	79
PreTerm_1041	1274384	1274413	1274392	-	GTGGCTCGCCGCCAT	GATGGCCTTG	TTG	CAAGGCC-TC	TTTGGCCTGTCTGTT	79
PreTerm_1042	1274386	1274410	1274394	-	GCTCGCCGCCATGAT	GGCCTTG	TTG	CAAGGCC	TCTTTGGCCTGTCTG	85
PreTerm_1043	1276178	1276210	1276186	-	TCGAGAAATTTTTCT	TTTTCATTTTT	CCT	AAAAATTAAAA	TTTTTATTTAAAAAA	83
PreTerm_1044	1278480	1278448	1278472	+	AAACAGCCGATACCG	TTCAGAAGGCC	TAT	GGCATTCTGAA	TTTCAACACATCCAT	82
PreTerm_1045	1279966	1279945	1279958	+	TGATTCCTATCATAG	CCTTG	TTGG	CATGG	TTTTTTCTTACCCAA	76
PreTerm_1046	1283349	1283298	1283341	+	TAGCAAAGAGTGGCA	GGCTTCCTTCTGTGTCATCT	GAAA	AGAAGAGGCAGAAGGAGGCC	TTGATAAGCCAAAAA	100
PreTerm_1047	1284473	1284493	1284481	-	CCTTGAGCAAGGAAG	TCGG	CACCA	CCGA	TTTTTTTGGCTTCTT	86
PreTerm_1048	1285103	1285127	1285111	-	CTACCCACTAAAAAA	GCCCGCA	TGA	TGCGGGC	TTTTTTCTGTTCATA	100
PreTerm_1049	1285135	1285111	1285127	+	TATGAACAGAAAAAA	GCCCGCA	TCA	TGCGGGC	TTTTTTAGTGGGTAG	100
PreTerm_1050	1285812	1285788	1285804	+	CCAGTAACTGCACAT	CCGTTTC	AAA	GAAACGG	TTATAGGCCATATCG	79
PreTerm_1051	1285988	1286019	1285996	-	GAAAATTCCGTTACC	CATATGGGTT	TTAC	AACCCGTATG	TTTCCGATGGATGAA	79
PreTerm_1052	1287925	1287950	1287933	-	TCAGGCTGCCAAAAC	GCCGGTT	GCTT	GACCGGC	TTTTTTGAACATCGC	100
PreTerm_1053	1287979	1288015	1287987	-	GCAATTGATAAAAAA	TCTTCCGGCCAAG	TCT	TTTGACCGGAAGA	TTTTTAATATCACAA	100
PreTerm_1054	1288023	1287987	1288015	+	TTGTGATATTAAAAA	TCTTCCGGTCAA	AAGAC	TTGGCCGGAAGA	TTTTTTATCAATTGC	100
PreTerm_1055	1288084	1288104	1288092	-	GAATTGGATGCTATG	GCCG	ATTAA	CGGC	TTTATTCTTTTTATC	80
PreTerm_1056	1289367	1289389	1289375	-	TCTCGCGATAATGCT	GCCGA	AAATA	TCGGC	TTTTTCGCGAATAAT	80
PreTerm_1057	1289665	1289687	1289673	-	ATTGCACCAGAAATT	CGCCGG	AGG	CAGGCG	TTTTTTCCGATGGTT	85
PreTerm_1058	1290659	1290610	1290651	+	TTTAAAATAAAGCCT	GTAAAGATATGCTGCCAAT	TTGAT	ATTGGCAGCATC-CTTGTC	TTTTATTTGTTAGAA	77
PreTerm_1059	1290609	1290645	1290617	-	CAAATAAAAGACAAG	GATGCTGCCAAT	ATCAA	ATTGGCAGCATA	TCTTTACAGGCTTTA	77
PreTerm_1060	1290611	1290643	1290619	-	AATAAAAGACAAGGA	TGCTGCCAAT	ATCAA	ATTGGCAGCA	TATCTTTACAGGCTT	83
PreTerm_1061	1290651	1290619	1290643	+	AAGCCTGTAAAGATA	TGCTGCCAAT	TTGAT	ATTGGCAGCA	TCCTTGTCTTTTATT	82
PreTerm_1062	1291860	1291828	1291852	+	TCAATATCGCTGGCC	TGTGGCATGGT	CGG	GCTATGCCATA	TTTGTTCATTCCAAC	76
PreTerm_1063	1294035	1294059	1294043	-	AAACGGCTGGTAATC	GG-GCGG	GTTT	CCGCTCC	TTTTTTAAGCTGAGC	80
PreTerm_1064	1294175	1294130	1294167	+	TTTCAGAGTTTTCGG	TAGAGAAAAGGCGCTAT	TTCG	GTAGCGTCTTTTTTTTA	TGTTTTTTACGCAAT	83
PreTerm_1065	1294166	1294139	1294158	+	TTTCGGTAGAGAAAA	GGCGCTAT	TTCG	GTAGCGTC	TTTTTTTTATGTTTT	100
PreTerm_1066	1296714	1296749	1296722	-	AATTAATCCTAAAAA	CAGGATCGGCG	TTTATC	CTCCGATCCTG	TTTTTATCTCTGTTT	100
PreTerm_1067	1296757	1296722	1296749	+	AAACAGAGATAAAAA	CAGGATCGGAG	GATAAA	CGCCGATCCTG	TTTTTAGGATTAATT	95
PreTerm_1068	1298660	1298689	1298668	-	GACAGGTTGCTGACG	GGAAGACGC	CTAG	GCGTCTTCC	TTCTCTGCCACATTA	95
PreTerm_1069	1302148	1302171	1302156	-	AAAACGCTTGATCCG	GTGCTT	GGCA	AAGCGC	TTTTTTCTAAATTAA	85
PreTerm_1070	1302341	1302362	1302349	-	CTCCTCCGAAAGGCA	GGCCG	ATTT	CGGCC	TTTTTTTCTTTTCCT	100
PreTerm_1071	1302778	1302714	1302770	+	ACATTAATAGAATTT	CAAACATAATTCAGTTGATGTGAATA	TCATAT	TATT-ACATCAACTGAATTGTGTTTA	TTTTTTATACGACTT	100
PreTerm_1072	1302710	1302766	1302718	-	CGTATAAAAAATAAA	CACAATTCAGTTGATGT-AATA	ATATGA	TATTCACATCAACTGAATTATG	TTTGAAATTCTATTA	86
PreTerm_1073	1302774	1302718	1302766	+	TAATAGAATTTCAAA	CATAATTCAGTTGATGTGAATA	TCATAT	TATT-ACATCAACTGAATTGTG	TTTATTTTTTATACG	100
PreTerm_1074	1302715	1302761	1302723	-	AAAAAATAAACACAA	TTCAGTTGATGT-AATA	ATATGA	TATTCACATCAACTGAA	TTATGTTTGAAATTC	80
PreTerm_1075	1302861	1302888	1302869	-	AACAATTTAGCAAGA	CTGGACAG	TGTG	TTGTCCAG	TTTTTAAAAGATTGT	84
PreTerm_1076	1305490	1305455	1305482	+	AATAAATATATTTTA	GGGTGAGGCCG	TGTTTT	CAGCCTCACCC	TTTCAAGTCCAAATA	88
PreTerm_1077	1305935	1305967	1305943	-	CATTTTGAAGTAAAA	GAAGCGACCTC	AAC	GGGGTCGCTTC	TTTTTTTTGAAGAGA	100
PreTerm_1078	1305975	1305943	1305967	+	TCTCTTCAAAAAAAA	GAAGCGACCCC	GTT	GAGGTCGCTTC	TTTTACTTCAAAATG	100
PreTerm_1079	1306464	1306503	1306472	-	CAAAGGCTGCAAGGC	GGCGATATCACGACG	GGT	CGTCTTGATA-CGCG	TTTTTCAGGGCCTTC	78
PreTerm_1080	1307833	1307815	1307825	+	TATAATATATCAAAG	TAAA	TAA	TTTA	TTTTTCTTTTAAATT	82
PreTerm_1081	1308230	1308271	1308238	-	AAAAGAAAGCGTCAT	TCAAAACGCCTGTTT	TCAT	AAACAGGCCATTTGA	TTTTATGAAGTCATA	90
PreTerm_1082	1308429	1308406	1308421	+	GTTAGAAGGTCAGAT	GGCGGC	TGTC	GCCGCC	GTTGCTGATCAATCC	76
PreTerm_1083	1309865	1309912	1309873	-	AACCGGCTTTTAAAA	AAGAGGAT-ATCGCCCCTT	TAA	AGGGGGCGATCATCCGCTA	TTTCACCCCGATCAA	79
PreTerm_1084	1309867	1309910	1309875	-	CCGGCTTTTAAAAAA	GAGGAT-ATCGCCCCTT	TAA	AGGGGGCGATCATCCGC	TATTTCACCCCGATC	86
PreTerm_1085	1309918	1309875	1309910	+	GATCGGGGTGAAATA	GCGGATGATCGCCCCCT	TTA	AAGGGGCGAT-ATCCTC	TTTTTTAAAAGCCGG	100
PreTerm_1086	1309916	1309877	1309908	+	TCGGGGTGAAATAGC	GGATGATCGCCCCCT	TTA	AAGGGGCGAT-ATCC	TCTTTTTTAAAAGCC	95
PreTerm_1087	1312592	1312570	1312584	+	CTTTTTTGTCCCCTC	GCCTTC	TAT	GAAGGA	TTTTTTAATCCAAAG	79
PreTerm_1088	1312654	1312684	1312662	-	GTAGCTTTCTACATC	GGACGATAAT	GCA	ATTACCGTCC	TTTTTCCCAATGGCA	89
PreTerm_1089	1315592	1315526	1315584	+	ACTTATTTAATAAAG	#NAME?	TTGTATT	TTTGCTTATTAATGAAG-GTAATCGCC	TTTTTTTGATTATAC	86
PreTerm_1090	1315591	1315526	1315583	+	ACTTATTTAATAAAG	GCGATTACTTTTTATCAATAAGCAGA	TTGTATT	TTTGCTTATTAATGAAG-GTAATCGC	CTTTTTTTGATTATA	77
PreTerm_1091	1318737	1318770	1318745	-	TCTTTAAATAAAAAA	CTGCCTTAGA	GTAATA	TCTAAGGCAG	TTTTAAAGAAAAATT	95
PreTerm_1092	1318778	1318745	1318770	+	AATTTTTCTTTAAAA	CTGCCTTAGA	TATTAC	TCTAAGGCAG	TTTTTTATTTAAAGA	100
PreTerm_1093	1318837	1318819	1318829	+	TCTTCTTCTATAGAA	TAAT	CTC	ATTA	TTTTTTTTCTCGGAG	95
PreTerm_1094	1319382	1319361	1319374	+	CAAGTACTCTTTGCT	TAAAT	ATAG	ATTTA	TTTTTTATAGGATTC	76
PreTerm_1095	1320783	1320816	1320791	-	TGAAATTCCTTTTAA	CGCGCAGTTTT	TCAG	AAAGCTGCGCG	TTTTTTATTCTCAAG	100
PreTerm_1096	1325441	1325406	1325433	+	TAGATTGATTTTTGA	GGATGCCGCCTT	TTTT	GAGGCGGTATTC	TTTTGAAAAGAGATT	87
PreTerm_1097	1325438	1325409	1325430	+	ATTGATTTTTGAGGA	TGCCGCCTT	TTTT	GAGGCGGTA	TTCTTTTGAAAAGAG	76
PreTerm_1098	1325844	1325807	1325836	+	ATCCCAGTAGCGGGC	TTGCTGGTCATCG	GGAA	CGACAACCAGCAA	TTTTTTATCGCTGGA	100
PreTerm_1099	1327287	1327263	1327279	+	CCAGACTGCCTGCCT	TGCCCGT	AAA	GCGGGCA	TTTTCAAGGGCAACG	83
PreTerm_1100	1329542	1329523	1329534	+	GGTGAATATACCTTC	CATC	GTCC	GATG	TTTTCTTTTTATGGC	83
PreTerm_1101	1330711	1330729	1330719	-	CAAATCTGCGCTAAA	GGCC	TCC	GGCG	TTTTTTTCATATTGC	83
PreTerm_1102	1332081	1332035	1332073	+	TCAAACAGGGGCAGG	CTTCGGCTTTGGTAACCG	CAC	CGGTTTCAAAAGCCGAAC	TCTATCAGGTTGGTT	82
PreTerm_1103	1335787	1335748	1335779	+	TTGATCCCAGATATC	CTGCGTTTTTCAGAA	CAG	TTC-GAAAAACGCGG	TCTTTCAACCATCCT	82
PreTerm_1104	1336323	1336342	1336331	-	TACCGGGTGTTATGA	CGGC	ATTA	GTCG	TTTATTTTTTCTCTT	77
PreTerm_1105	1336971	1337000	1336979	-	CTCAAGCGGTTGTTC	CTGGGCCC	ATGGAC	GGGCCCGG	TTTGGTCGCGAGAAA	83
PreTerm_1106	1338096	1338076	1338088	+	TTATAGGCAGGGCAT	TCTGT	TTT	ACAGA	TTTCTTTTATTTTCG	83
PreTerm_1107	1339587	1339542	1339579	+	CGATATCGCTGGCCG	C-CATCTTTTCAGCTAGC	CAT	GCAGGCAGCAAAGATGTG	TTTTTTTGAGAAATT	83
PreTerm_1108	1339585	1339543	1339577	+	GATATCGCTGGCCGC	CATCTTTTCAGCTAGC	CAT	GCAGGCAGCAAAGATG	TGTTTTTTTGAGAAA	76
PreTerm_1109	1341537	1341519	1341529	+	CTTTGCTTTCTAGCA	CCCT	GAT	AGGG	TTTTTCCTTATTTAT	85
PreTerm_1110	1343363	1343400	1343371	-	ATCGTCACGAATGAC	GCCGATCAATTGC	TGCC	GCAAATGATCGTC	TTTTATCATTTCCAG	89
PreTerm_1111	1343365	1343398	1343373	-	CGTCACGAATGACGC	CGATCAATTGC	TGCC	GCAAATGATCG	TCTTTTATCATTTCC	84
PreTerm_1112	1344204	1344169	1344196	+	TGAAAATACCCGCAA	GGCCGGTGGTTC	AAAC	GAATCATCGGCC	TTGATTCACGCAACA	90
PreTerm_1113	1345533	1345513	1345525	+	GGATAGCGGCTCGGT	TGCGT	CAG	GCGCA	TTTTTCTCTCACTAT	80
PreTerm_1114	1346382	1346402	1346390	-	CTAGGAACAGTCCCT	CTTCG	CGG	CGATG	TTTTTTATCGCGCAA	77
PreTerm_1115	1346465	1346445	1346457	+	GCATTCTGACCGAAG	CCCGT	GAA	GCGGG	TTTTATTCCGGTCTA	80
PreTerm_1116	1347321	1347289	1347313	+	TGGAAGAAGCTGATG	TCATTATCGCC	TTG	GGCGGTGATGG	TTTCATGCTGCAAAC	76
PreTerm_1117	1348687	1348711	1348695	-	GTGCTGCTATCTGTT	GCCGCAG	GCG	CAGCGGC	TTTACTAGCCGGTTT	76
PreTerm_1118	1349328	1349300	1349320	+	TTCGGCGTTGATATC	GCC-CAGCC	GTCA	GGCTGAGGC	TTTGACCTTGTCTCT	76
PreTerm_1119	1351161	1351116	1351153	+	CCTGACAGGATTTTA	TCTGGTTACCTGATATG	CATCA	CGCAT-AGGTAGCCGGA	TTTTTTTGTGCTCTA	86
PreTerm_1120	1351496	1351459	1351488	+	GTGATAATGACCTTG	TCCCTTGAGAGGT	GAAA	GCCTGTCAGGGGA	TTTTTTTTAATATAT	100
PreTerm_1121	1352981	1352953	1352973	+	AACCCGATTTGGGCG	TTTGCCAT	CGCAA	ATGGCAAA	TTTTTGGGATCGGAC	84
PreTerm_1122	1353363	1353318	1353355	+	CCCAATAAGACTGAA	ACATAATGCCTCCGAA	ATGGGC	TTCGGAGGCATTGTGG	TTTTCGTAGGGTTTA	100
PreTerm_1123	1353362	1353319	1353354	+	CCAATAAGACTGAAA	CATAATGCCTCCGAA	ATGGGC	TTCGGAGGCATTGTG	GTTTTCGTAGGGTTT	100
PreTerm_1124	1353311	1353354	1353319	-	AAACCCTACGAAAAC	CACAATGCCTCCGAAG	CCCA	TTTCGGAGGCATTATG	TTTCAGTCTTATTGG	100
PreTerm_1125	1353316	1353349	1353324	-	CTACGAAAACCACAA	TGCCTCCGAAG	CCCA	TTTCGGAGGCA	TTATGTTTCAGTCTT	100
PreTerm_1126	1353862	1353895	1353870	-	GGATTCAGCTTTACG	GGCGCGGCGG	CTTTGT	CCGGTGCGCC	TTTTATTGGTGGCAA	93
PreTerm_1127	1354394	1354433	1354402	-	GTTCTATAGATAATA	TATAGAAATAATAT	AAAT	ATATCATTTCTATA	TTTTTACTAAATTAA	84
PreTerm_1128	1357334	1357384	1357342	-	ACTAAAATACTCTTA	GGATACAGCGATGGCCTTTT	TCAA	AAGCGTCTATC-CTGTATCC	TTTTTCTTATCATGA	82
PreTerm_1129	1360272	1360245	1360264	+	TTTCGAGATAAAAAA	GGCTGCC	ATGAAA	GGCAGCC	TTTTTTGTTGAGGGA	100
PreTerm_1130	1360237	1360264	1360245	-	TCCCTCAACAAAAAA	GGCTGCC	TTTCAT	GGCAGCC	TTTTTTATCTCGAAA	100
PreTerm_1131	1362403	1362372	1362395	+	AAGGATCATTCCAAA	GCGCAAAATGG	CGG	CCATTTT-CGC	TTTTGCCTTCCAAAG	83
PreTerm_1132	1363642	1363662	1363650	-	GCCTGCTTTTGATTT	CCGT	TGATT	ACGG	TTTTCTTTATGCGGC	78
PreTerm_1133	1363996	1363978	1363988	+	CCTTCTTTTTATAAA	GCCT	TTA	AGGC	TTTTTCTAATGCAAC	82
PreTerm_1134	1366790	1366769	1366782	+	GAAGAGGTTTTTTAT	GGCTT	TAAA	AGGCC	TTTTTTTAGACAAAA	83
PreTerm_1135	1367846	1367808	1367838	+	TTACTCTTTATACTA	AAAAAGCCCGAAA	CAGAA	TTTCGGGCTTTTC	TTTTTTAGCAATCAA	100
PreTerm_1136	1367841	1367813	1367833	+	CTTTATACTAAAAAA	GCCCGAAA	CAGAA	TTTCGGGC	TTTTCTTTTTTAGCA	100
PreTerm_1137	1367805	1367833	1367813	-	TGCTAAAAAAGAAAA	GCCCGAAAT	TCT	GTTTCGGGC	TTTTTTAGTATAAAG	100
PreTerm_1138	1369085	1369067	1369077	+	CCATAGCCAGATAAG	GTCG	TAA	CGCC	TTTTTTCTTCAACTT	79
PreTerm_1139	1369541	1369513	1369533	+	AAAAGATAAAAAAAA	GGCCAGTCA	AAA	TGACCGGCC	TTTTTTTGTTGAAGC	100
PreTerm_1140	1369505	1369533	1369513	-	GCTTCAACAAAAAAA	GGCCGGTCA	TTT	TGACTGGCC	TTTTTTTTATCTTTT	100
PreTerm_1141	1370586	1370619	1370594	-	TCTAGCGCAATAGCT	GCACCGGCGC	TCGCTC	GCGACGGTGC	TTGGTATGTCAGCGT	82
PreTerm_1142	1371058	1371077	1371066	-	GCTTGAATAGCTTGG	GTGA	AATA	TCAC	TTTTTATCTAGCGTG	76
PreTerm_1143	1372463	1372486	1372471	-	GGTTGGCGGATGCGG	GT-CGCC	TTG	GGCGCAC	TTTTATTCTCAGCGC	78
PreTerm_1144	1375023	1375053	1375031	-	TAATCAGGTAAAATA	TATCCATTCG	TCC	TGAATGGATG	TTTTTCTGTATCCGC	88
PreTerm_1145	1375025	1375051	1375033	-	ATCAGGTAAAATATA	TCCATTCG	TCC	TGAATGGA	TGTTTTTCTGTATCC	76
PreTerm_1146	1375409	1375375	1375401	+	TTACCGTTAATTTCA	GCGCGACGGTCG	TTA	CGACGGATGCGC	TTTTTTGCCTGCGGC	100
PreTerm_1147	1375700	1375732	1375708	-	AGCTTAAGGCGAAAA	GCCCGTCCGGT	TTT	ACCGGGCGGGC	TTTTTTTATCCAAGA	100
PreTerm_1148	1375740	1375708	1375732	+	TCTTGGATAAAAAAA	GCCCGCCCGGT	AAA	ACCGGACGGGC	TTTTCGCCTTAAGCT	100
PreTerm_1149	1376414	1376396	1376406	+	GGAGCACTCGGATCA	GCCG	GAG	CGGC	TTTCTTCAGTTCACC	79
PreTerm_1150	1378136	1378169	1378144	-	GACCACAAGATTCAC	GGGCTATCCTTC	AAAA	GAAG-A-AGCCC	TTTTTTATCCTCTCT	81
PreTerm_1151	1379749	1379772	1379757	-	ATTATTTTTAGATAG	CGCGGC	TAAA	GCCTTG	TTTTTTCTGCTTACG	76
PreTerm_1152	1380082	1380054	1380074	+	AAAAGGCCAAAATTC	TATCGGT	TTTTATT	ACCGATA	TTTTTATGGTGTCTT	80
PreTerm_1153	1380270	1380245	1380262	+	TTCTATGCATGGTTG	GCAGAAT	TTCC	AGTCTGC	TTTTTTTACCGACAT	83
PreTerm_1154	1381422	1381449	1381430	-	CCGGCTGCGCCATTT	G-TAAGCCT	TTT	AGGCTTATC	TTTTTAATCTGGCTT	78
PreTerm_1155	1381424	1381448	1381432	-	CGGCTGCGCCATTTG	TAAGCCT	TTT	AGGCTTA	TCTTTTTAATCTGGC	83
PreTerm_1156	1384117	1384059	1384109	+	TAATTTTTGGTTTTT	CCCAAAAGAAGAAGGTCAGCAGAA	GTTA	TTCTGCTGGCCTTTTT-TTATGGG	TATTGAGGTTGTGGT	100
PreTerm_1157	1384064	1384097	1384072	-	ATACCCATAAAAAAA	GGCCAGCAGAA	TAAC	TTCTGCTGACC	TTCTTCTTTTGGGAA	95
PreTerm_1158	1384105	1384072	1384097	+	TTCCCAAAAGAAGAA	GGTCAGCAGAA	GTTA	TTCTGCTGGCC	TTTTTTTATGGGTAT	100
PreTerm_1159	1384604	1384584	1384596	+	CCTGCCGAGTGGATG	CCGCA	TGA	TGCGG	TTTGGATCGGTTTCC	76
PreTerm_1160	1386471	1386434	1386463	+	GATCTGATTGGAAGA	GGCTGGCATTAT	AGAAAC	AGGATGCCAGCC	TTTTATATGCAGACT	81
PreTerm_1161	1386521	1386492	1386513	+	CTATCTTCCTTCCTA	GGCAGCGGA	AGCG	TCCGCTGTC	TTTTCTTCGCCTTAG	100
PreTerm_1162	1386791	1386819	1386799	-	CAATTCTCTTAATTC	GGCCCTGC	TTTTT	GCAGGGTC	TTTTTTTTGCTCTCA	100
PreTerm_1163	1387222	1387243	1387230	-	AAGCTGGCGCAACAC	CCCTG	AAGA	CAGGG	TTTTTGACTATAGCC	84
PreTerm_1164	1388565	1388612	1388573	-	TAAAATCACTAATTT	GTGATGGATCAGTCGGAAA	ATT	TTTCTCACTGA-CCATCGC	TTTCGCCAAGGTTAA	79
PreTerm_1165	1388810	1388844	1388818	-	TAACGCTCATTAAAA	CAGGCTGCCTTT	TTA	AAAGACAGCCTG	CTGTTCGTTGCCGAT	83
PreTerm_1166	1388852	1388818	1388844	+	ATCGGCAACGAACAG	CAGGCTGTCTTT	TAA	AAAGGCAGCCTG	TTTTAATGAGCGTTA	100
PreTerm_1167	1390671	1390645	1390663	+	AAACAAGGCCGGATC	TTTAGGCC	GAT	GGCCTAAA	TTTTTTTCAATCCAG	100
PreTerm_1168	1394195	1394236	1394203	-	AATAGGGCTTTGTTT	TGATCCTGCACCGGAA	TTT	TTCCG-TGCGGGATAA	TTTTTATACCGCCTC	100
PreTerm_1169	1394198	1394233	1394206	-	AGGGCTTTGTTTTGA	TCCTGCACCGGAA	TTT	TTCCG-TGCGGGA	TAATTTTTATACCGC	79
PreTerm_1170	1395462	1395510	1395470	-	TTTTCAGACTTCCGA	TCTCTTCCTTCATAAAAT	TTCACT	ATTTTAT-AAGGAAGAGA	TTTTTTTAAATTTTA	100
PreTerm_1171	1396258	1396237	1396250	+	ACCGCATAACGAAGC	GCGCC	ATCG	GGCGC	TTTTAGGGTTTGAAT	87
PreTerm_1172	1396910	1396887	1396902	+	CGTAAAGATCTTTTG	GGCGCAT	CCT	AT-CGCC	TTTTTTATCGCCGTC	79
PreTerm_1173	1398185	1398153	1398177	+	TATTTAATCTGAAAA	GGCCGTTCTGT	TGTG	GCAGG-CGGCC	TTTTTATCAACGTCT	80
PreTerm_1174	1399438	1399468	1399446	-	TTCTTCAATAAAGCC	GCTCACCTTG	GCTT	CAAGCTG-GC	TTTTTTTGCCATCAT	79
PreTerm_1175	1400522	1400550	1400530	-	GGAACCGTTTTAGAA	GCCGCCGCC	GCA	GGCGGTGCA	TTTTTGTCCTCTGCC	76
PreTerm_1176	1401021	1401050	1401029	-	TTCGCATCTGGGTCG	CTGTCGGA	TCATCT	TCCGGCAG	TTTTTCGGTGACAGA	82
PreTerm_1177	1402264	1402313	1402272	-	TCTAAGAGATAAAAA	TACCCCTGTAATCAAAGCG	ATAA	CGCTCTGGCTACAGGGGTG	TTTAAATCGGTAAAA	100
PreTerm_1178	1402321	1402272	1402313	+	TTTTACCGATTTAAA	CACCCCTGTAGCCAGAGCG	TTAT	CGCTTTGATTACAGGGGTA	TTTTTATCTCTTAGA	100
PreTerm_1179	1402266	1402311	1402274	-	TAAGAGATAAAAATA	CCCCTGTAATCAAAGCG	ATAA	CGCTCTGGCTACAGGGG	TGTTTAAATCGGTAA	93
PreTerm_1180	1402319	1402274	1402311	+	TTACCGATTTAAACA	CCCCTGTAGCCAGAGCG	TTAT	CGCTTTGATTACAGGGG	TATTTTTATCTCTTA	100
PreTerm_1181	1403588	1403564	1403580	+	GTAAATAATTGACGC	CATGGTA	AAA	TACCATG	TTCTTTTTGTGCCAA	90
PreTerm_1182	1404318	1404299	1404310	+	GCTGCCTTTTTTGCT	GGGC	TTTA	GCCC	TTTTCATCTATCCCC	77
PreTerm_1183	1404993	1404975	1404985	+	ACGCTTGTTGCGTGA	GGGT	AAC	GCCC	TTTTTCTGATCCTGC	76
PreTerm_1184	1406465	1406435	1406457	+	TTGGAAAATAAAAAA	GAACCGGC	CTAGACA	GCCGGTTC	TTTTCATTTCAGATG	93
PreTerm_1185	1406427	1406457	1406435	-	CATCTGAAATGAAAA	GAACCGGCT	GTCTA	GGCCGGTTC	TTTTTTATTTTCCAA	100
PreTerm_1186	1412252	1412211	1412244	+	AAAACCGGCCTTTTA	GG-TGGCCACTCTCCT	AAG	GGGAGAATGGCCGGCC	TGTCTTTCACTTTCA	77
PreTerm_1187	1414701	1414725	1414709	-	CGCTACGCAAAGGTG	CAATCCA	GTT	TGGATTG	TCTTTATTCAGCTTA	79
PreTerm_1188	1414993	1415017	1415001	-	TCCCATATCGAAAGG	CTGATGG	GAC	CAATCAG	TTTTTTATTGCCGCG	84
PreTerm_1189	1415251	1415276	1415259	-	ATCCATCAGGATTTT	GGCTTCA	CTAA	TGAAGTC	TTTTTTCTGCGCCTG	85
PreTerm_1190	1415776	1415825	1415784	-	TATTTTCTAGGAAAA	TCTTTCTTATCC-CCTGAC	AATCG	GTCGGGTGGATAAGAAAGA	TTTGTTTTAAATACT	100
PreTerm_1191	1415833	1415784	1415825	+	AGTATTTAAAACAAA	TCTTTCTTATCCACCCGAC	CGATT	GTCAGG-GGATAAGAAAGA	TTTTCCTAGAAAATA	100
PreTerm_1192	1417002	1417032	1417010	-	CTTTCAATAGCCTTG	TCATGACAG	CTTGT	CTGTCATGA	TTTCCGGCTTATTTT	83
PreTerm_1193	1418226	1418257	1418234	-	AGGTCAAATTTCCGC	GCAGGAAA	TGCCCTTT	TTTCCTGC	TTTTTTTGTAAAAAG	91
PreTerm_1194	1420619	1420593	1420611	+	TCGACCAACTGGCGA	CAATCCTG	TGT	CAGGATAG	TTTTTGGCCAAGCGC	82
PreTerm_1195	1420994	1421035	1421002	-	ACCATAATAGCTATT	CAAAAGGCGGGTTAT	CTCA	ATAGCCCGCCTTTTA	TTTTACAGATAAACT	95
PreTerm_1196	1420999	1421030	1421007	-	AATAGCTATTCAAAA	GGCGGGTTAT	CTCA	ATAGCCCGCC	TTTTATTTTACAGAT	100
PreTerm_1197	1421038	1421007	1421030	+	ATCTGTAAAATAAAA	GGCGGGCTAT	TGAG	ATAACCCGCC	TTTTGAATAGCTATT	91
PreTerm_1198	1421432	1421414	1421424	+	CCAATTTGATTTTGG	GATC	AAC	GATC	TTTTTGGTTTCAACC	80
PreTerm_1199	1424521	1424552	1424529	-	CTTCTAGGCATAAAA	GCGGGCTTTT	TTCT	AAAAGTCCGC	TTTGTCTATAGGGAT	95
PreTerm_1200	1424560	1424529	1424552	+	ATCCCTATAGACAAA	GCGGACTTTT	AGAA	AAAAGCCCGC	TTTTATGCCTAGAAG	90
PreTerm_1201	1426477	1426446	1426469	+	AAAACGATAAGAAGG	GCGACAGGCT	GAAA	AGTCTGTCGC	TTTTTTAGTGTTTTT	100
PreTerm_1202	1428295	1428263	1428287	+	TCTAAAAACGCCCAA	CCATCATGATA	CTG	TATCATGACGG	TATTTTCGCATCAGG	79
PreTerm_1203	1428569	1428591	1428577	-	GCACAGCGATGTGTC	GCAACT	GAC	GGTTGC	TTTTATTGGCGGTCA	78
PreTerm_1204	1431302	1431346	1431310	-	TCAAAAACAACATAA	AAAAAGAGGCT-TCCC	TTTTTT	GGGAAAGCCTCTTTTC	TCTTTTTAAGATGCT	77
PreTerm_1205	1431349	1431315	1431341	+	CTTAAAAAGAGAAAA	GAGGCTTTCC	CAAAAAA	GGGAAGCCTC	TTTTTTTATGTTGTT	100
PreTerm_1206	1431307	1431341	1431315	-	AACAACATAAAAAAA	GAGGCT-TCCC	TTTTTT	GGGAAAGCCTC	TTTTCTCTTTTTAAG	100
PreTerm_1207	1431457	1431430	1431449	+	TCCTAGGCTGTTTTC	TTTCTTGG	TTAG	CCAAGAAA	TTTTTATCTATGAAG	100
PreTerm_1208	1434716	1434688	1434708	+	TCAGATAATAAAAAA	GGTGGTTC	TTAAT	GAACCACC	TTTTTTTATAACTAG	100
PreTerm_1209	1434680	1434708	1434688	-	CTAGTTATAAAAAAA	GGTGGTTC	ATTAA	GAACCACC	TTTTTTATTATCTGA	100
PreTerm_1210	1436375	1436399	1436383	-	TGGTCAAGCACCCAC	GCTGGCC	GAA	GGCCTGC	TTTATGCCAATGATC	77
PreTerm_1211	1441188	1441212	1441196	-	CGCTTCGGCTTTCAA	TCCTGAA	TCT	TTCAGGA	TTTTTCCAACCTGCG	93
PreTerm_1212	1441883	1441915	1441891	-	ACGCGGCATCGGTAA	TACGAACCCCA	TGA	TGGGCTTCATA	TTTTTCTTTCAACCC	85
PreTerm_1213	1443463	1443411	1443455	+	AGTGTCAGCCTAAAT	GTAAAAAACAGCCCTTTCCTT	TTTT	AAGGAAGGGGCTGTTTTC-GC	TTTTTATACAGAAAG	100
PreTerm_1214	1443461	1443414	1443453	+	GTCAGCCTAAATGTA	AAAAACAGCCCTTTCCTT	TTTT	AAGGAAGGGGCTGTTTTC	GCTTTTTATACAGAA	100
PreTerm_1215	1443411	1443448	1443419	-	TATAAAAAGCGAAAA	CAGCCCCTTCCTT	AAAA	AAGGAAAGGGCTG	TTTTTTACATTTAGG	100
PreTerm_1216	1443456	1443419	1443448	+	CCTAAATGTAAAAAA	CAGCCCTTTCCTT	TTTT	AAGGAAGGGGCTG	TTTTCGCTTTTTATA	100
PreTerm_1217	1443961	1443943	1443953	+	CTATGCGTTGAATTT	TTTG	GAA	CAAA	TTTTTTCGAATTTTG	79
PreTerm_1218	1444023	1444002	1444015	+	CGAAATACAATGCCA	CTACC	TTGC	GGTAG	TTTTTTTACGGCCTC	89
PreTerm_1219	1444134	1444159	1444142	-	TTTTTTATTTTTAAG	CGCTGCA	TTTA	TGCAGCA	TTTTTTGCTTCATAA	85
PreTerm_1220	1444135	1444158	1444143	-	TTTTTATTTTTAAGC	GCTGCA	TTTA	TGCAGC	ATTTTTTGCTTCATA	76
PreTerm_1221	1444717	1444751	1444725	-	AATGCAAAAAGCTGT	TCACTATTTCT	ATCTC	AAAAATAGTGA	TTTTGTTTCAAATAA	76
PreTerm_1222	1445673	1445655	1445665	+	ATGAGCTATCTTTAT	GCGG	TTG	CCGC	TTTTTTTATGGGGAA	100
PreTerm_1223	1445937	1445900	1445929	+	GTCTTATTGATAAAA	GAAAGCCTGCCAT	TTTC	ATGGCAGGCTTTC	TTTGTTGTTAGGCGA	100
PreTerm_1224	1445892	1445929	1445900	-	TCGCCTAACAACAAA	GAAAGCCTGCCAT	GAAA	ATGGCAGGCTTTC	TTTTATCAATAAGAC	100
PreTerm_1225	1445933	1445904	1445925	+	TATTGATAAAAGAAA	GCCTGCCAT	TTTC	ATGGCAGGC	TTTCTTTGTTGTTAG	100
PreTerm_1226	1445896	1445925	1445904	-	CTAACAACAAAGAAA	GCCTGCCAT	GAAA	ATGGCAGGC	TTTCTTTTATCAATA	100
PreTerm_1227	1451317	1451340	1451325	-	ATACCATTCTAAACC	GCCCTA	ATCT	TAGGGC	TTTACAGCTTTTCTT	76
PreTerm_1228	1452046	1452022	1452038	+	TTTTGCGCGACATCC	GGCCTG	ATCCG	CAGGCC	TTTTTCTTCCCCAAG	100
PreTerm_1229	1456159	1456139	1456151	+	TCCCCAAGAATAATG	GCGGT	ATG	ACCGC	TTTGCTTATAAATGC	77
PreTerm_1230	1457467	1457504	1457475	-	CTTTCTGTAATCGAT	GCAGGCGCGATA	ACCCTG	TATCGCACCTGA	TTTTTCCAAAGCATG	78
PreTerm_1231	1457840	1457869	1457848	-	AAACGGATTGCTCAT	GCACGGGACA	TCT	TG-CCCGTGC	TTCATAATCGCCGTT	77
PreTerm_1232	1458304	1458279	1458296	+	TGCAATTTCCGATAT	TGGGCA	ATGATC	TGCCCA	TTTTTAATCACTAAG	82
PreTerm_1233	1458659	1458677	1458667	-	GGGCAGGCTGTTTAT	CTGG	GTA	CCAG	TTTTAATTTCTGATA	80
PreTerm_1234	1459405	1459427	1459413	-	AAGACCTTTGCATAT	GCATT	GGGGG	GATGC	TTTTTATCTTTTTTC	76
PreTerm_1235	1461075	1461121	1461083	-	AGAGAATTCAGGAAA	TAAACCTCATACAGACTA	TAA	TTGTCTGTATGAGGCCTA	TTTAACAGAGATTAG	79
PreTerm_1236	1461078	1461118	1461086	-	GAATTCAGGAAATAA	ACCTCATACAGACTA	TAA	TTGTCTGTATGAGGC	CTATTTAACAGAGAT	76
PreTerm_1237	1461125	1461087	1461117	+	TCTCTGTTAAATAGG	CCTCATACAGACAA	TTA	TAGTCTGTATGAGG	TTTATTTCCTGAATT	100
PreTerm_1238	1463836	1463883	1463844	-	ATAGAGCTTACGCAT	TAAGGAAAGACGGTTCAG	AATT	TTGAACCGTCTTTTTTTA	TGTGTAATAATAGTT	88
PreTerm_1239	1463883	1463852	1463875	+	TTACACATAAAAAAA	GACGGTTCA	AAATTC	TGAACCGTC	TTTCCTTAATGCGTA	87
PreTerm_1240	1463844	1463875	1463852	-	TACGCATTAAGGAAA	GACGGTTCAG	AATT	TTGAACCGTC	TTTTTTTATGTGTAA	100
PreTerm_1241	1466971	1467013	1466979	-	AGGGACTTATTTCAC	TCTGTTTTTCTTT	TGAGAAAGC	AAGGAAAAACAGA	TTTTTAACGGAATAG	78
PreTerm_1242	1467957	1467939	1467949	+	AGCCTTGAAGAAGAC	GAGC	AAA	GCTC	TTTTATCATCCGGTT	77
PreTerm_1243	1468991	1469028	1468999	-	AAAATTAGATAATCT	AAAAAGGGTGTC	TGTTTC	GACACCCTTTTC	TTTATTAAAATATCG	83
PreTerm_1244	1468996	1469023	1469004	-	TAGATAATCTAAAAA	GGGTGTC	TGTTTC	GACACCC	TTTTCTTTATTAAAA	100
PreTerm_1245	1469031	1469004	1469023	+	TTTTAATAAAGAAAA	GGGTGTC	GAAACA	GACACCC	TTTTTAGATTATCTA	93
PreTerm_1246	1471390	1471418	1471398	-	TAGGCAGAAAATATT	CGG-AAGGG	CTGC	CCCTTATCG	TTTTTTACAGTCCAT	76
PreTerm_1247	1473646	1473685	1473654	-	AATTTTATATCTTGG	TTGATACGAAAA	GAGAGAAA	TTTTCGTATCAA	TATTTTAACATTGAA	76
PreTerm_1248	1473765	1473741	1473757	+	AGAGCGATATCGAAG	TCAAAG	CTTTT	CTTTGA	TTTTTTGTGACTGGA	84
PreTerm_1249	1476475	1476454	1476467	+	AACAACGCTTTTAAA	CCCC	TTGGTC	GGGG	TTTTTGATATGACCG	76
PreTerm_1250	1476571	1476537	1476563	+	CCTATTCCTTTGCCT	TGGTCGTTACT	CAAAT	GGTTACGACCC	TTTTTTGGTATTCGA	79
PreTerm_1251	1476791	1476755	1476783	+	TATTATAATCTGTTT	AACCAGCCAAC	CAATAAC	GTTGGCTGGTC	TTTTTTTTATTCAAT	100
PreTerm_1252	1476789	1476757	1476781	+	TTATAATCTGTTTAA	CCAGCCAAC	CAATAAC	GTTGGCTGG	TCTTTTTTTTATTCA	95
PreTerm_1253	1478021	1477971	1478013	+	AAAGAGGTCAATCCG	CCAG-AAGTTAAAGGTACCG	CCGC	CGGTATTATGAACTTTCTGG	TTTTTCTTACCAGCA	80
PreTerm_1254	1482049	1482027	1482041	+	TATCAGACAGCCATT	GGCTT	AAGGC	AGGCC	TTTTTTCTATATTAA	85
PreTerm_1255	1486466	1486507	1486474	-	AATGCTTCCAATTGA	TATAGGAGGGAATG	ATTTATC	CATTTCCTCCT-TA	TTTTTTACAAAAAAG	80
PreTerm_1256	1486469	1486503	1486477	-	CTTCCAATTGATATA	GGAGGGAATG	ATTTATC	CATTTCCTCC	TTATTTTTTACAAAA	89
PreTerm_1257	1488087	1488058	1488079	+	GGTAGACGTAAAAAA	GCAGGTGTT	TTGA	GGCACCTGC	TTTTATGTGTGGCTT	84
PreTerm_1258	1488050	1488079	1488058	-	AAGCCACACATAAAA	GCAGGTG	CCTCAAAA	CACCTGC	TTTTTTACGTCTACC	87
PreTerm_1259	1488837	1488780	1488829	+	CTCCATGCAGTAGGA	TGACAGTTTCCTCACCTGTGCCA	CCCA	TGGCATAGTAGAGGGAACAGCCA	TTGATTTCAGCATGT	79
PreTerm_1260	1489984	1489953	1489976	+	CTCAACTAAATTTTA	GCCACCTTAA	TTAA	TTAAGGTGGC	TATTCCAAAATCTAG	85
PreTerm_1261	1491989	1491967	1491981	+	AGCGTTCCCAGAGAC	CGCCTC	TAG	GAGGAG	TTTTTGTATAAAAAA	80
PreTerm_1262	1492276	1492241	1492268	+	TTTTATTTCATTTCT	TAAAAATATATT	TTCA	AATAAATTTTTA	TTTTTATTTTCAGTT	86
PreTerm_1263	1493910	1493880	1493902	+	TCTTAAAAGAAAAAA	GCGCCTTC	CTGAACA	GAAGGCGC	TTTTTCATAAAACTC	93
PreTerm_1264	1493872	1493902	1493880	-	GAGTTTTATGAAAAA	GCGCCTTCT	GTTCA	GGAAGGCGC	TTTTTTCTTTTAAGA	100
PreTerm_1265	1496066	1496044	1496058	+	ATAAAATATTGGCAT	TTTCTA	CAA	TAGAAA	TTTTCTTTTTATAAA	85
PreTerm_1266	1499977	1500013	1499985	-	CCGCTGCTATAAAAA	TAGGGAGAAAAG	AATAC	CTTTCCTCCCTA	TTTTTCAAAATCTGT	93
PreTerm_1267	1500021	1499985	1500013	+	ACAGATTTTGAAAAA	TAGGGAGGAAAGG	TAT	TCTTTTCTCCCTA	TTTTTATAGCAGCGG	100
PreTerm_1268	1500063	1500083	1500071	-	GCTGAATAAAGCTGT	GAGTG	AAG	CACTC	TTTTATCCAAAGGCT	76
PreTerm_1269	1500908	1500933	1500916	-	TAAAAATCCTGGAAT	GCAGAAA	ATGA	TTTTTGC	TTTTTTATTAATTCT	86
PreTerm_1270	1501450	1501393	1501442	+	ATATTCATATCTATA	TCATAATAAAAAACCCGCATCCA	AGAA	TGGATACGGGTTTTTTAATAGGG	TTATTAAAACAAAAA	90
PreTerm_1271	1501449	1501394	1501441	+	TATTCATATCTATAT	CATAATAAAAAACCCGCATCCA	AGAA	TGGATACGGGTTTTTTAATAGG	GTTATTAAAACAAAA	87
PreTerm_1272	1501398	1501429	1501406	-	AACCCTATTAAAAAA	CCCGTATCCA	TTCT	TGGATGCGGG	TTTTTTATTATGATA	100
PreTerm_1273	1501437	1501406	1501429	+	TATCATAATAAAAAA	CCCGCATCCA	AGAA	TGGATACGGG	TTTTTTAATAGGGTT	100
PreTerm_1274	1502473	1502433	1502465	+	AGTTGATATAAAAAA	TCCGGACAACAAGCC	TTT	GTCTTGTCATCCGGA	TTTCGTTTATTGAAT	83
PreTerm_1275	1502425	1502465	1502433	-	ATTCAATAAACGAAA	TCCGGATGACAAGAC	AAA	GGCTTGTTGTCCGGA	TTTTTTATATCAACT	100
PreTerm_1276	1503587	1503566	1503579	+	GGCGTGATATCAATA	CCGAA	ATCT	TCCGG	TTTTTTGATTTCAAT	76
PreTerm_1277	1505829	1505865	1505837	-	CATGATGTATAAAAA	AGGCCGCTCCCTA	GAA	TAAGGAGCGGCCA	TTATTTTGCCAGTGA	95
PreTerm_1278	1505830	1505864	1505838	-	ATGATGTATAAAAAA	GGCCGCTCCCTA	GAA	TAAGGAGCGGCC	ATTATTTTGCCAGTG	100
PreTerm_1279	1505872	1505838	1505864	+	CACTGGCAAAATAAT	GGCCGCTCCTTA	TTC	TAGGGAGCGGCC	TTTTTTATACATCAT	100
PreTerm_1280	1509421	1509461	1509429	-	TTTCTTTAAAATTTC	CAAGTCGATGTTCT	CTCTT	AGGGCATCGACTTA	TTTTTTATTCAAAGA	95
PreTerm_1281	1509424	1509458	1509432	-	CTTTAAAATTTCCAA	GTCGATGTTCT	CTCTT	AGGGCATCGAC	TTATTTTTTATTCAA	100
PreTerm_1282	1510670	1510706	1510678	-	AGACAATCACTGGCT	CGACTTTGATGA	TCTTC	TCATCAAGGTCG	TTAATGGTTTGGAAA	85
PreTerm_1283	1515808	1515827	1515816	-	AGTTGTAGATGTTTT	GCAG	ACTC	CTGC	TTTTCTTGTCCGTCA	78
PreTerm_1284	1516910	1516884	1516902	+	AGATGCCGCCATCCA	GCTCCGTA	TAA	TAAGGGGC	TTTTTGTCACCATCT	76
PreTerm_1285	1518053	1518020	1518045	+	TTTTTCATAAATAAA	GCTCCGGTTA	TCTTTT	TAACCGGAGC	TTGAATGTTGCTTTA	83
PreTerm_1286	1518012	1518045	1518020	-	TAAAGCAACATTCAA	GCTCCGGTTA	AAAAGA	TAACCGGAGC	TTTATTTATGAAAAA	100
PreTerm_1287	1519211	1519160	1519203	+	CTAGGCTATAGATTA	TATTTGAGGCAGC-GCCGGTT	CAT	AACTGGAAGCTGCCTTAAATA	TTTTTGGAGCAAATT	100
PreTerm_1288	1525313	1525343	1525321	-	ATACCCGATAAAAAA	CGGCAGAGA	TTGAT	TCTCTGCCG	TTTTTTTGTCTTTAA	100
PreTerm_1289	1525351	1525321	1525343	+	TTAAAGACAAAAAAA	CGGCAGAGA	ATCAA	TCTCTGCCG	TTTTTTATCGGGTAT	100
PreTerm_1290	1526403	1526380	1526395	+	ATAACAACCAGAATA	GCGCTG	GCAG	TAGCGC	TTTCTTTGGTACCAC	77
PreTerm_1291	1527247	1527188	1527239	+	ATTATTATTACATAA	GGCTTATTTTGATTTT-GATCAAAT	AAA	ATTTAAACCAAAAACGAAATAAGCC	TTTTATTGCAAAATA	78
PreTerm_1292	1527732	1527768	1527740	-	TAATAGAATAGCGAA	TAAAGCCGGTCTT	CCC	AAGATCGGCTTTG	TTTATATTCTTTTGT	100
PreTerm_1293	1527772	1527744	1527764	+	AAGAATATAAACAAA	GCCGATCTT	GGG	AAGACCGGC	TTTATTCGCTATTCT	87
PreTerm_1294	1527736	1527764	1527744	-	AGAATAGCGAATAAA	GCCGGTCTT	CCC	AAGATCGGC	TTTGTTTATATTCTT	100
PreTerm_1295	1527942	1527921	1527934	+	ATGAGATCAGCCGCT	TCACT	CTCC	AGTGA	TTTTTTATCTTGAGC	86
PreTerm_1296	1530211	1530242	1530219	-	GCCCGCTTTGGAAAA	GGCTGTTCTT	GAAA	AAGGACGGCC	TTTTTTGGGTATCTG	100
PreTerm_1297	1531720	1531749	1531728	-	TAAAATTTAAAATGA	CCGAATTTT	TATA	AAAATTCGG	TTCTTTCTCTGGGGC	87
PreTerm_1298	1532190	1532231	1532198	-	TTCAGATTAAATTTA	TCCCGCATGACAAAA	TTTC	TTTTGTTATGCGGGG	TTATCTTTGACCGAA	100
PreTerm_1299	1532191	1532230	1532199	-	TCAGATTAAATTTAT	CCCGCATGACAAAA	TTTC	TTTTGTTATGCGGG	GTTATCTTTGACCGA	100
PreTerm_1300	1532394	1532420	1532402	-	ATTTACCTGCGATTA	TCACCGAT	CAG	ATCGGTCA	TTTTTTCGAACATTA	80
PreTerm_1301	1533731	1533713	1533723	+	GACTATCTGACAGAA	GAAG	CCG	CTTC	TTTTTTCAAGGCTGT	80
PreTerm_1302	1534524	1534543	1534532	-	AAGCCCGTTCGGCTT	CAGC	CAAA	GCTG	TTTTGTTAGCTTCTA	78
PreTerm_1303	1535536	1535508	1535528	+	TGCTATTAGGATCAT	GGGGCG	AAAAAGAAG	CGCCCC	TTTCCTTTTTTGAAG	77
PreTerm_1304	1537396	1537438	1537404	-	TCTGCTTCAATAACA	GCTTTTGGTCGCCGGC	CAC	GACGGCGAACAGGAGC	TTCTGCTACTGTATC	85
PreTerm_1305	1537518	1537541	1537526	-	CGCTTTCGGCCGCCG	GCCACG	ACGG	CGTGGC	TTTTCTTCTTCCTGA	100
PreTerm_1306	1537648	1537604	1537640	+	GCATTCAAGAATAAA	TACAAAAAAGGGGGA	GATTTCA	TCCCCCTTTTTTGTA	TTTGGCATTACCCCT	100
PreTerm_1307	1537596	1537640	1537604	-	AGGGGTAATGCCAAA	TACAAAAAAGGGGGA	TGAAATC	TCCCCCTTTTTTGTA	TTTATTCTTGAATGC	100
PreTerm_1308	1537639	1537613	1537631	+	AATAAATACAAAAAA	GGGGGA	GATTTCA	TCCCCC	TTTTTTGTATTTGGC	100
PreTerm_1309	1537605	1537631	1537613	-	GCCAAATACAAAAAA	GGGGGA	TGAAATC	TCCCCC	TTTTTTGTATTTATT	100
PreTerm_1310	1539013	1538991	1539005	+	AGATCAAATAATAGA	GCATTG	AAT	CAATGC	TTTTTGTGCCGCGCT	88
PreTerm_1311	1539453	1539488	1539461	-	AAATTTGTTTTATTC	AAGGCGGGTATG	GCAT	CATATCCGCCTC	TTTTTTGTCTTTTTG	100
PreTerm_1312	1539455	1539486	1539463	-	ATTTGTTTTATTCAA	GGCGGGTATG	GCAT	CATATCCGCC	TCTTTTTTGTCTTTT	100
PreTerm_1313	1539602	1539582	1539594	+	ATGCCCTGCAATTCA	GCATC	AGT	GAAGC	TTTTTTCTGCAGGTT	77
PreTerm_1314	1542962	1542940	1542954	+	TGATTGAGAGATCTG	GCCGAT	CAG	ATCGGC	TTTCAGATTATCTAG	79
PreTerm_1315	1543180	1543122	1543172	+	TAAATCATTAAATTT	TTCCAGAACGCATCTTCATACGGT	TTA	GCCGAATGAAGATGCGCACTGGAC	TGTATAACAAAAGAA	93
PreTerm_1316	1543122	1543164	1543130	-	TTATACAGTCCAGTG	CGCATCTTCATTCGG	CTAAA	CCGTATGAAGATGCG	TTCTGGAAAAATTTA	100
PreTerm_1317	1543177	1543224	1543185	-	TTTAAGGTGATTGAG	AAAGGCATAGGAGCACTC	TTCA	GGGCGTTTCTATGCCTTC	TTTTGTTATACAGTC	88
PreTerm_1318	1543180	1543221	1543188	-	AAGGTGATTGAGAAA	GGCATAGGAGCACTC	TTCA	GGGCGTTTCTATGCC	TTCTTTTGTTATACA	93
PreTerm_1319	1544832	1544809	1544824	+	TCCGAAATAGAAAAA	GCCTGC	TTAC	GCAGGC	TTTATTTTTAGTCAA	100
PreTerm_1320	1544801	1544824	1544809	-	TTGACTAAAAATAAA	GCCTGC	GTAA	GCAGGC	TTTTTCTATTTCGGA	100
PreTerm_1321	1546631	1546608	1546623	+	CTTTTTTTATCGAAT	GAGAAT	ATGC	ATTCTC	TTTTTTAGGCAAAGC	83
PreTerm_1322	1547098	1547075	1547090	+	TAATATTTAAATTTA	TTAAAA	AATA	TTTTAA	TTTTTTAAATTTATT	77
PreTerm_1323	1547142	1547165	1547150	-	TTTAATTTTTGCTGT	TAATAT	AAAG	ATATTA	TTTTTCATTTTAGTA	77
PreTerm_1324	1550480	1550530	1550488	-	TAAAAAACTTTAAAG	AT-AACAAAAAAGGCAGATA	TCAC	TATCTGCCTTTTTTGTTTAA	TTTTTGAATTGAATT	100
PreTerm_1325	1550539	1550489	1550531	+	ATTCAATTCAAAAAT	TA-AACAAAAAAGGCAGATA	GTGA	TATCTGCCTTTTTTGTTATC	TTTAAAGTTTTTTAG	95
PreTerm_1326	1550481	1550529	1550489	-	AAAAAACTTTAAAGA	T-AACAAAAAAGGCAGATA	TCAC	TATCTGCCTTTTTTGTTTA	ATTTTTGAATTGAAT	100
PreTerm_1327	1550537	1550490	1550529	+	TTCAATTCAAAAATT	AAACAAAAAAGGCAGATA	GTGA	TATCTGCCTTTTTTGTTA	TCTTTAAAGTTTTTT	100
PreTerm_1328	1550492	1550519	1550500	-	AAAGATAACAAAAAA	GGCAGATA	TCAC	TATCTGCC	TTTTTTGTTTAATTT	100
PreTerm_1329	1550527	1550500	1550519	+	AAATTAAACAAAAAA	GGCAGATA	GTGA	TATCTGCC	TTTTTTGTTATCTTT	100
PreTerm_1330	1550695	1550722	1550703	-	AGAGCATGATTCAAA	TATAAGAA	TGGC	TGCTTATA	TTTTTTTGATCTAAA	79
PreTerm_1331	1551835	1551793	1551827	+	AATAATTTTTAAGGA	TAGTCGCCAGACCATA	AAC	TAAGGTCTGGCGATAA	TTTTTGATTTTTAAC	100
PreTerm_1332	1551787	1551825	1551795	-	TAAAAATCAAAAATT	ATCGCCAGACCTTA	GTT	TATGGTCTGGCGAC	TATCCTTAAAAATTA	79
PreTerm_1333	1551832	1551796	1551824	+	AATTTTTAAGGATAG	TCGCCAGACCATA	AAC	TAAGGTCTGGCGA	TAATTTTTGATTTTT	100
PreTerm_1334	1554349	1554386	1554357	-	AAACCCTTTCTCTTT	CGCCATCGGATGTC	GCA	GACA-CCGAAGGCC	TTTCTTCTTCCTCGC	77
PreTerm_1335	1557071	1557089	1557079	-	CGGGGCGCAGGAAGT	CGGT	TTT	ACCG	TTTTGTCGATCAGCC	77
PreTerm_1336	1559493	1559513	1559501	-	CGGTCGATACCGATA	CGGG	GCCCA	CCCG	TTTTCGTTTGTCAGT	78
PreTerm_1337	1560216	1560234	1560224	-	CGCCATATCGAGGCC	GGCG	TGG	CGCC	TTTTCAGGCGGCGCT	76
PreTerm_1338	1560356	1560388	1560364	-	TATTGCGGCGGTCGC	GGTGCCGATC	TCGCT	GATCGGCAGC	TTTGCTGCGATGTAT	79
PreTerm_1339	1563207	1563225	1563215	-	GAAATTGCAGCTCCG	GTCA	GGT	TGAC	TTTTTGTTATTTTCT	88
PreTerm_1340	1563643	1563616	1563635	+	GGGAATGATGATGAA	TGGCGAT	ATCTTG	ATCGCCA	TTTCTTTTTCCGGTC	84
PreTerm_1341	1565502	1565474	1565494	+	TTATATTTATTCCTT	TGCTATAAA	TAT	TTTATAGCC	TTTTTGGTTCGACTA	78
PreTerm_1342	1566432	1566467	1566440	-	CTAACGATACCAAAA	CAGGCCGTCTT	TTACAC	AAGACGACCTG	TTATATTTAAAACAA	79
PreTerm_1343	1566475	1566440	1566467	+	TTGTTTTAAATATAA	CAGGTCGTCTT	GTGTAA	AAGACGGCCTG	TTTTGGTATCGTTAG	100
PreTerm_1344	1567880	1567931	1567888	-	TTTCCTTTACTAAAA	GAAGTATTAGATTTTTTTTG	TAAG	CTAAAAAAATCTAGTATTTC	TTTATCGAATCTTGT	87
PreTerm_1345	1567884	1567927	1567892	-	CTTTACTAAAAGAAG	TATTAGATTTTTTTTG	TAAG	CTAAAAAAATCTAGTA	TTTCTTTATCGAATC	84
PreTerm_1346	1568813	1568783	1568805	+	GATCAAGTGAGCATT	TGTCTTTTA	TTTTT	TGAAAGACA	TTTTTTGATTTTTGT	88
PreTerm_1347	1569321	1569292	1569313	+	AGACAAGTTCTTTCA	TTAGATGAA	CACG	TTTATCTAG	TTTTTTTGATAAAAA	82
PreTerm_1348	1570069	1570029	1570061	+	AATGCCTATCTTTAA	GCCATGACGTGAGGT	TTT	ACCCCGCGACATGGC	TTTTTGTGGTATCGC	100
PreTerm_1349	1570116	1570090	1570108	+	GCCTTTTATGGCAGT	GTTTCTCA	CTG	TGAGAGGC	TTTTTTTTGAGTGCC	100
PreTerm_1350	1573619	1573637	1573627	-	TTATACTCCCTTCGT	TCCG	TTA	CGGA	TTTTTTCCGGTTTCA	87
PreTerm_1351	1576938	1576962	1576946	-	GTTGCCACAAAAAAA	GCCCGAT	AAA	ATCGGGC	TTTTTTATTATAAGA	100
PreTerm_1352	1576970	1576946	1576962	+	TCTTATAATAAAAAA	GCCCGAT	TTT	ATCGGGC	TTTTTTTGTGGCAAC	100
PreTerm_1353	1577006	1577043	1577014	-	ATGCCGAGCAACTGG	GCGGCGCTA-TTGT	CGA	ACAACTGGCGGCGC	TTTTTGATGATAAAA	84
PreTerm_1354	1580364	1580339	1580356	+	AATGCCAACGGCTAT	CGCCCCC	TTCG	GGGGGTG	TTTCGCCCGCTTGAC	79
PreTerm_1355	1581089	1581068	1581081	+	CGCACCATGCTTTTT	GCGGCC	GAG	GGC-GC	TTTTTTTCTAAGAAG	86
PreTerm_1356	1581854	1581828	1581846	+	ACCTTCCCCCTGAAA	TTATCTGG	TTC	CCTGATAA	TTTTGTCTTTTCGAT	78
PreTerm_1357	1582587	1582609	1582595	-	AACCCCACGGGTAAT	GGCGT	CCTCA	ACGCC	TTTCTTTTGCCACTC	80
PreTerm_1358	1583447	1583399	1583439	+	AATAATTGATAGTAT	TGGGGCGGAGGAGTCTTTT	TAA	AAGAGACTACTCCGTCCTA	TTTTCGAGGATCGAG	100
PreTerm_1359	1583445	1583401	1583437	+	TAATTGATAGTATTG	GGGCGGAGGAGTCTTTT	TAA	AAGAGACTACTCCGTCC	TATTTTCGAGGATCG	100
PreTerm_1360	1583565	1583586	1583573	-	GGCCTGAATGACAAG	GCGCG	TCAT	CGCGC	TTCTCTTCGCAAATG	79
PreTerm_1361	1586125	1586169	1586133	-	TTCGCGTTGATAGAG	TGCCTGAACGGCAGCCA	ATC	TGGCTGCCGAACGGGCG	TTTTTATGAGGGCGT	100
PreTerm_1362	1586126	1586168	1586134	-	TCGCGTTGATAGAGT	GCCTGAACGGCAGCCA	ATC	TGGCTGCCGAACGGGC	GTTTTTATGAGGGCG	100
PreTerm_1363	1590060	1590079	1590068	-	GCGACCTCCAATCAG	GGTT	TTTA	AACC	TTTTTTCGGCACTTC	76
PreTerm_1364	1590401	1590445	1590409	-	GATGATCACCCGCTA	TCAGGATATAGTCTCTT	TTA	AAGAGAAGATACCCTGA	TTCTTTTTTGATTTT	88
PreTerm_1365	1591543	1591569	1591551	-	GACATGCTCGAAAAT	GCAGGGGC	GAG	GCTTCTGC	TTTTTAAAGGGATGA	89
PreTerm_1366	1592338	1592309	1592330	+	TTGAGATTTGAAAGA	GGGAGTCCGT	GAA	AAGG-CTCCC	TTTTTTATTGATGAT	86
PreTerm_1367	1592392	1592372	1592384	+	AGTAAGTTTTAAGCG	GCCAA	TTT	TAGGC	TTTTTTCTATTCTAA	85
PreTerm_1368	1592806	1592785	1592798	+	GGCAGCTTAGAAAGC	GCATC	TTCT	GATGC	TTTTTTAGCTGCGGC	83
PreTerm_1369	1593686	1593659	1593678	+	AATGTATTTTTCTTA	TTTTCTA	TTTTGT	TAGAAAA	TTTTTTATTCATTTT	85
PreTerm_1370	1594581	1594607	1594589	-	CTTCCAATCCCCCCT	GAGGCAT	CTGCC	ATGCCTC	TTCTTTCATGTCATT	79
PreTerm_1371	1594624	1594646	1594632	-	CTAATTCACGCAAAA	CGCCG	ACCTC	TGGCG	TTTCTTTTGCTTCCA	76
PreTerm_1372	1595332	1595358	1595340	-	CCGTAAATAGCGGTC	TGACGGGT	GTT	ACCCGTCA	TTTTTGCGCCGCCTA	100
PreTerm_1373	1596239	1596210	1596231	+	ATCAGTCACAAGCTA	CGGCAGGAT	TTTT	ATTCTGCCA	TTTTTTTAGCCCTAT	84
PreTerm_1374	1601589	1601571	1601581	+	CCAAAACATAACGCA	GCCA	GAC	TGGC	TTTTTCAGAGCGGCG	80
PreTerm_1375	1602104	1602061	1602096	+	CCCTTTAAGCGTGTT	GTCGCAACCAGCCTC	TTCAAC	GAGGCTGGTTACGGC	TGGTCTTTTAATTAT	93
PreTerm_1376	1603019	1602984	1603011	+	TCGCCCGTGACAGGC	GCGAAG-GCAGG	CGCAA	CCTGCACACCGC	TTTTTTCATCACGGC	77
PreTerm_1377	1607825	1607855	1607833	-	TTCCATAATAAAAAA	GCCGCAGAT	GTTAG	GTCTGCGGC	TTTTTTCGATCGTAT	100
PreTerm_1378	1607863	1607833	1607855	+	ATACGATCGAAAAAA	GCCGCAGA	CCTAACA	TCTGCGGC	TTTTTTATTATGGAA	100
PreTerm_1379	1608843	1608820	1608835	+	TGCTTGATTTCAGTA	C-GCCGG	TAA	CCGGCTG	TTTATTCTTTACGCC	80
PreTerm_1380	1608841	1608821	1608833	+	GCTTGATTTCAGTAC	GCCGG	TAA	CCGGC	TGTTTATTCTTTACG	84
PreTerm_1381	1610913	1610870	1610905	+	TTTTTAGATGTCATT	TTATGCCTTGGGGGTC	AATT	GACCTTCAAGGCTTAA	TTTTTGCTTATTTCA	100
PreTerm_1382	1610909	1610874	1610901	+	TAGATGTCATTTTAT	GCCTTGGGGGTC	AATT	GACCTTCAAGGC	TTAATTTTTGCTTAT	100
PreTerm_1383	1611755	1611779	1611763	-	CTGACGGCCATCATG	CCTGTCG	CCA	CGACAGG	ATATTTCAAAATAGA	78
PreTerm_1384	1615123	1615153	1615131	-	GCCCCCGCAACCAAC	ACCGTTAGC	CCTCA	GCTAACGGC	TTTTTTTTGCCTAAT	100
PreTerm_1385	1615124	1615152	1615132	-	CCCCCGCAACCAACA	CCGTTAGC	CCTCA	GCTAACGG	CTTTTTTTTGCCTAA	89
PreTerm_1386	1615160	1615132	1615152	+	TTAGGCAAAAAAAAG	CCGTTAGCT	GAG	GGCTAACGG	TGTTGGTTGCGGGGG	79
PreTerm_1387	1620936	1620956	1620944	-	GAAGGCAGAAATCAG	CCTT	GGAAG	AAGG	TTTTTTCCTCATTTT	77
PreTerm_1388	1621380	1621333	1621372	+	CGCAGTAATCCAGCT	ATTCAAGCAGTGTCTTT	CTTTCA	AAAGGCACTGCTTGAAG	TCAGTTTGAAATGAT	81
PreTerm_1389	1622192	1622163	1622184	+	TAAAGTAATAAAAAA	CCGACCTGA	AAAA	TCAGGCCGG	TTTTTCTGTTTTTAA	100
PreTerm_1390	1622155	1622184	1622163	-	TTAAAAACAGAAAAA	CCGGCCTGA	TTTT	TCAGGTCGG	TTTTTTATTACTTTA	100
PreTerm_1391	1626553	1626588	1626561	-	CAACAGGCGGCGGCA	TAGCTGCCATG	ACAAGA	CATGGCAGCTA	TTTTTCCGATAAATC	100
PreTerm_1392	1629197	1629228	1629205	-	GGCGTGCGCCCAATA	GGTGATTGGT	CAAT	ATCAATCACC	TTATCGAGATGCTCC	77
PreTerm_1393	1631137	1631103	1631129	+	TTTTTAATAAAATTA	GAGGCTATAGAT	TAT	GTTTATAGCCTC	TTTTTTCATTCATTA	100
PreTerm_1394	1633657	1633697	1633665	-	AGGGGCTGAACGCGT	TCGTCATTATCTGGC	ACAG	GCCGGAT-GTCGCGA	TTTTTTTGTTTCCAG	91
PreTerm_1395	1633853	1633901	1633861	-	GATCCATGATGAAAA	GCAGTCAGGTATAAAGCCG	ATTT	CGGTGCT-TGCCTGACTGC	TTTTTCAGTCTTATT	84
PreTerm_1396	1638279	1638240	1638271	+	TGATTTTCAAGCAAA	C-AATGCCTCCGATT	TCT	AATCGGAGGCATTTG	TTTTTGTTTATTGCA	100
PreTerm_1397	1638235	1638267	1638243	-	ATAAACAAAAACAAA	TGCCTCCGATT	AGA	AATCGGAGGCA	TTGTTTGCTTGAAAA	100
PreTerm_1398	1638275	1638243	1638267	+	TTTTCAAGCAAACAA	TGCCTCCGATT	TCT	AATCGGAGGCA	TTTGTTTTTGTTTAT	100
PreTerm_1399	1640427	1640447	1640435	-	CATCAAGACCAGCTT	CGGCA	TAT	TGCCG	TTCTTGCTTGTCTTG	77
PreTerm_1400	1642699	1642735	1642707	-	CTGTCGGAACGATCT	TCTGAACCGCTTT	CGC	AAAGCGGATAAGA	TTTTCATTGTTATTG	89
PreTerm_1401	1643662	1643682	1643670	-	AGAAAGGCAGCTCTT	CGGG	ATTTA	CCCG	TTTTTCATATAATGT	80
PreTerm_1402	1647134	1647109	1647126	+	TTAGCCTATTGTTTT	AGCGGAA	CACG	TTCCGCC	TTTTTATGGGCATTG	78
PreTerm_1403	1647305	1647265	1647297	+	TCGGCACAAGCGAAA	TAACGCCAAAGGCT	GTTTG	AGCCTTTGGCGCAG	TTTTATTATTGAGCG	88
PreTerm_1404	1647303	1647267	1647295	+	GGCACAAGCGAAATA	ACGCCAAAGGCT	GTTTG	AGCCTTTGGCGC	AGTTTTATTATTGAG	81
PreTerm_1405	1647260	1647294	1647268	-	TCAATAATAAAACTG	CGCCAAAGGCT	CAAAC	AGCCTTTGGCG	TTATTTCGCTTGTGC	100
PreTerm_1406	1651831	1651893	1651839	-	CGCTCTAACTGAATG	GGGACATTGAGCCTTGATTTATCGCT	TAA	AGCGGTAATTATAGGCTCCATGTCCC	TGATTCGTTCAAAGA	100
PreTerm_1407	1654605	1654628	1654613	-	TGAAGCATAGCATGG	CGGTCT	TTTC	AGACCG	TTTCCTTCCAGAATG	77
PreTerm_1408	1655906	1655873	1655898	+	AATGCGGCTAAGATA	GACCTTCCTT	CATTTT	ATGGGAGGTC	TTTTTTATAACAAGA	82
PreTerm_1409	1656694	1656670	1656686	+	CAACCATGCAGACGA	GCGGGA	ATAAA	TCCCGC	TTTTATCGCCCAAAG	83
PreTerm_1410	1657349	1657322	1657341	+	AAAGTAAATCCCATA	CAGAGCAG	AAAT	CTGCTCTG	TTTGCACTCAATTAA	88
PreTerm_1411	1658633	1658599	1658625	+	ATCAATAGCATCTGG	GCTGGT-TCCC	AAAATC	GGGATACCGGC	TTTTTCAATTTCGGC	80
PreTerm_1412	1660054	1660025	1660046	+	ATAATGCAATTGTCA	TGGCGGTCG	CGGA	CGACCTCCA	TTTCATATTCTTTCC	83
PreTerm_1413	1661885	1661913	1661893	-	CCATATCTGCACGCC	CCCCGGAAG	GCG	CAACCGGGG	TTTTGGTTTTAGCCG	84
PreTerm_1414	1662246	1662283	1662254	-	TGTCACGATAGCGAA	CTGCCGCTTGA	ATCAGGCG	TAAAGCGGCGG	TTTTTTCACTATCAC	82
PreTerm_1415	1662398	1662429	1662406	-	TTCACTTTGTTCTTT	GGCTGCCAGTT	CAG	GAC-GGCCGCC	TTTTTCATACATATC	76
PreTerm_1416	1662706	1662725	1662714	-	AAAATCAAAGTCGGG	GAGG	CTTC	CCTC	TTTTTTGTCAAAAAG	82
PreTerm_1417	1663266	1663246	1663258	+	TCAAGGTCAAAAAAT	CCGCA	AAA	TGCGC	TTTTTATCTTTCAGT	77
PreTerm_1418	1664537	1664561	1664545	-	ACAAGGGCGCGTTCA	GCCGCT	CTGAC	AGCGGC	TTTCTGTCCGGCTGA	79
PreTerm_1419	1667505	1667552	1667513	-	CCTAAAATCAAAAAA	GCCCTTTGAAACACCGCT	AAAGC	ATCGG-GTCTCAAAGGGC	TTTTTTATAGATAAA	100
PreTerm_1420	1667560	1667513	1667552	+	TTTATCTATAAAAAA	GCCCTTTGAGAC-CCGATG	CTT	TAGCGGTGTTTCAAAGGGC	TTTTTTGATTTTAGG	100
PreTerm_1421	1668030	1668077	1668038	-	CCCATATTCGTTTTC	CGGCAAGGGTTCAGCTTA	TCGC	TGCGATGAATCCTTGCCG	TTGTGGTCACTTGGA	85
PreTerm_1422	1669044	1669062	1669052	-	ATGGTTACTTGTGTC	GCCA	GTC	TGGC	TTTTTTAGGGATGGA	85
PreTerm_1423	1669135	1669112	1669127	+	TTAATATTATAATTT	TATTAT	TTTG	ATAATA	TTTTTTGAATTTCTT	77
PreTerm_1424	1669324	1669296	1669316	+	ACGCCCATTAGATAT	GGCTGCCG	TGTGT	CGGTGGCC	TTTTTTAACAATCAA	91
PreTerm_1425	1669832	1669797	1669824	+	GTCAAAAGCTTTGGC	GCGTATGCGGCGA	TGA	TCGCC-CATGCGC	TTATTTTGTTGGCCC	100
PreTerm_1426	1670162	1670184	1670170	-	TCTTCTGCGGTTAAT	TCAGCT	TTT	GGCTGA	TTTTTGCCCTGCTGT	78
PreTerm_1427	1670205	1670243	1670213	-	GCAGGCGAGGGGTTT	CCTGTAAAACCTG	ATCGA	CGGGTTTTAAAGG	TTTGTCGCCGGATTC	77
PreTerm_1428	1672494	1672455	1672486	+	TTTTATAGTGATATT	GGCTTCAGCCTATC	CTTC	GATAGACTGAAGCC	TTTTTTTATACTTTG	100
PreTerm_1429	1678330	1678383	1678338	-	GCGAATAAAAACATT	C-GCC-G-TAATCCGGAATTAT	ATAGA	ATAATTCCGGATTAACAGGCTG	TTTTATCCCAAGAAA	79
PreTerm_1430	1678332	1678382	1678340	-	CGAATAAAAACATTC	GCC-G-TAATCCGGAATTAT	ATAGA	ATAATTCCGGATTAACAGGC	TGTTTTATCCCAAGA	93
PreTerm_1431	1678772	1678754	1678764	+	TATTAAAGAATATCT	CTGA	TAA	TCAG	TTTTATTTATTTTGG	82
PreTerm_1432	1679449	1679423	1679441	+	GCGGATTTGTTACCC	TCTCCGC	TTCCT	GCGGATA	TTTTTGTCTCCCTTT	76
PreTerm_1433	1679506	1679531	1679514	-	CTGGTGGTCTTGCCA	GCCATG	GTTCTG	CATGGC	TTTTGTTACCGAAAG	80
PreTerm_1434	1679683	1679702	1679691	-	CGTCTTATACGCCAT	TAGG	GGCT	CCTG	TTTTTTTAATGCTTG	79
PreTerm_1435	1681067	1681110	1681075	-	CTGGTTGTTGGTAGA	AACCTTGGCCGCC	TCCTGATTTC	GGCGGCAAGGGTG	TTTTTATTTGAATGA	81
PreTerm_1436	1682780	1682740	1682772	+	AAGGGTCACCATGAT	GTG-AGAAAGCCGCT	TTTG	AGCGGCTTTCTTCAC	TTTTATCCAGATGAC	100
PreTerm_1437	1682740	1682763	1682748	-	ATAAAAGTGAAGAAA	GCCGCT	CAAA	AGCGGC	TTTCTCACATCATGG	84
PreTerm_1438	1683058	1683076	1683066	-	CAAATCGTAATCCAG	CGGC	AAA	GCCG	TTTTGCCCTTTCTTT	79
PreTerm_1439	1683217	1683182	1683209	+	TTGTGCGCATCATGA	CGGGCGGCTTCCC	GAT	GGGAAGC-GCCGG	TGAATTTCAGTTGGC	76
PreTerm_1440	1685396	1685415	1685404	-	CCATGCTGCGATAGG	CCTT	GTCT	AAGG	TTTTTTCGGCAATCA	76
PreTerm_1441	1685858	1685876	1685866	-	CCATAGCCATAAGAG	GTGG	AGG	CCAC	TTTTTGCTGGCCGTT	82
PreTerm_1442	1686224	1686283	1686232	-	TTGAAGATTATTGCC	CCGATAATATCGACTATCCGGCGGC	TGAT	GCCACCGGATAGTCTCTAT--TCGG	TTATTTATGCTTCTT	87
PreTerm_1443	1686229	1686276	1686237	-	TTATTGCCCCGATAA	TATCGACTATCCGGCGGC	TGAT	GCCACCGGATAGTCTCTA	TTCGGTTATTTATGC	90
PreTerm_1444	1686284	1686237	1686276	+	GCATAAATAACCGAA	TAGAGACTATCCGGTGGC	ATCA	GCCGCCGGATAGTCGATA	TTATCGGGGCAATAA	100
PreTerm_1445	1686281	1686240	1686273	+	TAAATAACCGAATAG	AGACTATCCGGTGGC	ATCA	GCCGCCGGATAGTCG	ATATTATCGGGGCAA	100
PreTerm_1446	1686233	1686272	1686241	-	TGCCCCGATAATATC	GACTATCCGGCGGC	TGAT	GCCACCGGATAGTC	TCTATTCGGTTATTT	100
PreTerm_1447	1688851	1688809	1688843	+	ATCGCCGGTAATGAC	GCGGGGAAA-GGGTAA	GGTT	TTGCCTATTTCCCCGC	TGATTTTCATTCAGC	81
PreTerm_1448	1690854	1690833	1690846	+	GCAAATCCTTGAGGC	GCGTC	AGCT	GACGC	TTTTTTAAAGGTTTG	91
PreTerm_1449	1693260	1693293	1693268	-	TCAATCGTTCCATCA	GCCAAAGCTT	CACGGC	AGGCTTTGGC	TTCTTTCGCAGGCAC	80
PreTerm_1450	1693713	1693694	1693705	+	CTGTCGGAACAGGTG	CCGG	AAAT	CCGG	TTTGTTATTGCCCAT	77
PreTerm_1451	1694703	1694673	1694695	+	TTAGGATAAGGAGAA	GGCTCTTGC	GTGAA	GCAAGGGTC	TTTTTTTTAAATTGT	100
PreTerm_1452	1695144	1695126	1695136	+	GGTTGTATTTTTCGT	GGCC	AGC	GGCC	TTTTTCCCATAAGAC	84
PreTerm_1453	1695559	1695577	1695567	-	GAAATAAAAACACTC	TTTA	AAA	TAAA	TTTTTCTGTTTTTAA	79
PreTerm_1454	1698036	1698062	1698044	-	GACGAAAAACACTAT	CGACAGCC	ATG	GCCTGCCG	TTTTTCTCTATCCTT	76
PreTerm_1455	1699105	1699130	1699113	-	GTGGTTATAAATTAA	CATCCTA	TTCT	TAGGATG	TTTGGTTGTCTTTAT	76
PreTerm_1456	1699477	1699499	1699485	-	TCGATTGGCACTAAT	GATCTG	ATC	CAGTTC	TTTTTTGCAGCCGAT	76
PreTerm_1457	1699640	1699615	1699632	+	GCGCGCGGTTTGTCA	TGTTTGG	CAAG	CCAAGCA	TTTTGCTTTTCAAAG	78
PreTerm_1458	1702109	1702070	1702101	+	CGCCCCAAGATCAAA	GCCGGTG-CAAAG	CAGATGA	CTTTGGCACCGCC	TTTTTTCAGCTTTTC	81
PreTerm_1459	1703121	1703102	1703113	+	CAAAGGAGGAGAGCA	CCCG	AAGT	CGGG	TTTTTGCCTTCATTG	82
PreTerm_1460	1703707	1703661	1703699	+	TTCGCCCGACATAGC	GGAGACGACGACGGCAAC	TTC	GTTACCGTCTTCTACTTC	TTTTTGGACACGACG	78
PreTerm_1461	1703698	1703670	1703690	+	CATAGCGGAGACGAC	GACGGCAAC	TTC	GTTACCGTC	TTCTACTTCTTTTTG	79
PreTerm_1462	1706333	1706359	1706341	-	CATCATTGTTGGAAA	GCGCCG	GAGAAGA	CGGCGC	TTTTGAAACCGGCGC	79
PreTerm_1463	1707123	1707154	1707131	-	CTTTTGATGCCGGTG	CCGCAGCTAC	AACG	GCCGCTGCGG	TTTTCTTGTCAGAAG	84
PreTerm_1464	1707217	1707249	1707225	-	CAAATAAACCTGTTC	TGCTGGGTCG	CTATT	CGGCTCGGCA	TTTTCACTAATCAAG	76
PreTerm_1465	1709278	1709302	1709286	-	ATTTCCCGAATCCCA	TGGCACC	GCC	GCCGCCA	TTTTTTTGCATCTGA	79
PreTerm_1466	1710316	1710298	1710308	+	ATCAAACAGATGAAA	GCCA	GAT	TGGC	TTTGTGTTTTGGTGG	77
PreTerm_1467	1710846	1710879	1710854	-	GTTTTTTGCAAAAAA	GCCTGC-TCCTT	TTA	ACGGAAGCAGGC	TTTCTCATTGGTGAA	76
PreTerm_1468	1710887	1710854	1710879	+	TTCACCAATGAGAAA	GCCTGCTTCCGT	TAA	AAGGA-GCAGGC	TTTTTTGCAAAAAAC	91
PreTerm_1469	1711085	1711105	1711093	-	AATCAGGGGACAGCA	GGGC	AAAAG	GCCC	TTTTTCTTTCAGATG	89
PreTerm_1470	1714350	1714318	1714342	+	AGTCAGGTCGCAACA	GCCGAAAAA	GCCGATA	TTTTTTGGC	TTTTTGCCTTTGGTT	76
PreTerm_1471	1714378	1714396	1714386	-	GTGGTCTCGATAACA	GCCG	CAC	CGGC	TTTTCCTATATTCAG	81
PreTerm_1472	1715013	1715037	1715021	-	GGCAAAAATTTTTGG	GCGGAAG	CGT	CTTTCGC	TTTTTCCCGTCGCTT	84
PreTerm_1473	1716423	1716441	1716431	-	TTTTGAAAAATAACG	CCGG	ATA	TCGG	TTTTTTCTCTGCCGC	83
PreTerm_1474	1717065	1717089	1717073	-	GCGCCCATTCAATCA	GCCTTT	TATAT	AAAGGC	TTTTCTTCTTGGGGC	80
PreTerm_1475	1719180	1719145	1719172	+	AATAAGGTTAGGCAA	GAGGGATAACGG	TTAG	TTGTTGTCCCTC	TTTTTTTCTTAAAAG	100
PreTerm_1476	1719908	1719885	1719900	+	CAGCCGGATCTATTC	CCTGAC	GACC	GTCAGG	TTTATCCAAAGATTC	77
PreTerm_1477	1720324	1720299	1720316	+	TGGCTTTGCCGATTG	CCCTGAT	TTGA	ATCAGGG	TTTGCCATGTCTCTT	79
PreTerm_1478	1728974	1728996	1728982	-	GAAGATATAGGCCAT	GGCGGC	GGT	GCCGCC	TTCGGTCGCAAAGAA	80
PreTerm_1479	1730854	1730878	1730862	-	GTCGTCGGAAGGCCA	TAGCTTG	GGA	CAGGCTG	TTTTTTCGGCTCAAT	78
PreTerm_1480	1731341	1731298	1731333	+	AAGAAAATCTTACGA	GCCTGATTGAATGGGA	TTCG	TCTTTTTCGATCAGGC	TTTTGGGTGGCAGTG	83
PreTerm_1481	1731718	1731695	1731710	+	CCAACGCAGCGCGTG	CTCTCT	GTGA	GGAGAG	TTTTATTTATGACTG	80
PreTerm_1482	1735392	1735418	1735400	-	CAGCAAAACCCAGTT	TTTCAGCC	ATG	GGCTGTAA	TTTTTCAATCGCCTC	82
PreTerm_1483	1737213	1737239	1737221	-	CCAGATATAAAAAAA	GCCGGAAA	AAA	TTTCCGGC	TTTTTTCGTTATAGG	100
PreTerm_1484	1737247	1737221	1737239	+	CCTATAACGAAAAAA	GCCGGAAA	TTT	TTTCCGGC	TTTTTTTATATCTGG	100
PreTerm_1485	1740958	1740917	1740950	+	AGATTGTATTTTATT	TATTAAGGCTGGCCT	TTTC	AGGTCAGCCTTAATA	TTTTTAGGCCTCAAA	100
PreTerm_1486	1741197	1741225	1741205	-	GGCCGCATATCTTTT	TCGCTTTTT	ATG	AAAAGGCGA	TTTTTTTCGTGTTGC	100
PreTerm_1487	1741418	1741376	1741410	+	GTTGCCAGTACGATT	GGGCGCGGTGCCGC	TGGTTTT	GCGGCGGTGCGTTC	TTTTCTTTCCGCCTT	82
PreTerm_1488	1741415	1741379	1741407	+	GCCAGTACGATTGGG	CGCGGTGCCGC	TGGTTTT	GCGGCGGTGCG	TTCTTTTCTTTCCGC	77
PreTerm_1489	1744054	1744026	1744046	+	GGGCGGTGCCTGTTG	TCGAAGCCA	TGA	TGGCTTTGG	TTTTGGCAGATCAGA	76
PreTerm_1490	1744163	1744107	1744155	+	AATCTTTTCCCAATT	TGATAACAAAAAAGCCGGAGGCC	TTAA	GACCTCCGGCTTTTTT-TAATCA	TCCGTTAGATAAAAT	90
PreTerm_1491	1744151	1744120	1744143	+	TTTGATAACAAAAAA	GCCGGAGGCC	TTAA	GACCTCCGGC	TTTTTTTAATCATCC	100
PreTerm_1492	1744112	1744143	1744120	-	GGATGATTAAAAAAA	GCCGGAGGTC	TTAA	GGCCTCCGGC	TTTTTTGTTATCAAA	100
PreTerm_1493	1747371	1747350	1747363	+	CCCGTTTTTTATCAG	CCGCG	ATAA	CGCCG	TTTTTTCCTAATGCG	77
PreTerm_1494	1747547	1747584	1747555	-	CCAAGAGGCGTCTTT	CAAGGTGGCATT	CACTTT	AATGCCACCTTG	TTTTTTTACCCGATC	100
PreTerm_1495	1747958	1748002	1747966	-	AAGCCTTTACCTGCT	CAAATAGAGGCACTTC	ATCTG	GATGTGCCTTCTTTTG	TTTTTTCAACGACCC	76
PreTerm_1496	1747963	1747996	1747971	-	TTACCTGCTCAAATA	G-AGGCACTTC	ATCTG	GATGTGCCTTC	TTTTGTTTTTTCAAC	83
PreTerm_1497	1747966	1747994	1747974	-	ACCTGCTCAAATAGA	GGCACTTC	ATCTG	GATGTGCC	TTCTTTTGTTTTTTC	82
PreTerm_1498	1751308	1751347	1751316	-	GACCAAATATAGGTC	AGCCCTCGCTTC	ACGCCCCC	GAAGCGAGGGCC	TTTTTTTATCTTGTT	100
PreTerm_1499	1751309	1751346	1751317	-	ACCAAATATAGGTCA	GCCCTCGCTTC	ACGCCCCC	GAAGCGAGGGC	CTTTTTTTATCTTGT	100
PreTerm_1500	1754911	1754933	1754919	-	CTCCAGCGGTCTCAT	CGGC	TGTCCAT	GCCG	TTTCTTTTTGCCTTT	76
PreTerm_1501	1756871	1756840	1756863	+	CTTTAAAAACAAAAA	CCGGCCTTGA	TATA	TTGAGGCCGG	TTTCTTTTTAATGAA	100
PreTerm_1502	1756832	1756863	1756840	-	TTCATTAAAAAGAAA	CCGGCCT	CAATATATCA	AGGCCGG	TTTTTGTTTTTAAAG	91
PreTerm_1503	1757166	1757186	1757174	-	TACGCCTTTCCGTCA	GGTCG	AAG	CGACC	TTTGAGGGTTTTGAT	76
PreTerm_1504	1759218	1759238	1759226	-	TTTAAGCGGGCTTGG	CCCGG	CTA	CCGGG	TTTTACCGCAGGAAT	87
PreTerm_1505	1760146	1760107	1760138	+	ATTCTTGGTAAAAAA	GAAAGCGGGCGTTT	TATA	AAACGCCTGTTTTC	TTGTGAAGAAATCGA	90
PreTerm_1506	1760099	1760138	1760107	-	TCGATTTCTTCACAA	GAAAACAGGCGTTT	TATA	AAACGCCCGCTTTC	TTTTTTACCAAGAAT	100
PreTerm_1507	1760103	1760134	1760111	-	TTTCTTCACAAGAAA	ACAGGCGTTT	TATA	AAACGCCCGC	TTTCTTTTTTACCAA	78
PreTerm_1508	1760141	1760112	1760133	+	TGGTAAAAAAGAAAG	CGGGCGTTT	TATA	AAACGCCTG	TTTTCTTGTGAAGAA	100
PreTerm_1509	1761529	1761497	1761521	+	TGGATTTCAATGGCA	GGAGGCACGGC	GTT	GCTTTGCCTCC	TTATCCAACCGATAC	79
PreTerm_1510	1763331	1763370	1763339	-	GCCTGTTTCATATGA	TAAATCGCC-TCCCT	TTT	AGGGATGGCGATTTG	TTTTCATTTTATCAG	100
PreTerm_1511	1763335	1763366	1763343	-	GTTTCATATGATAAA	TCGCC-TCCCT	TTT	AGGGATGGCGA	TTTGTTTTCATTTTA	100
PreTerm_1512	1763374	1763343	1763366	+	TAAAATGAAAACAAA	TCGCCATCCCT	AAA	AGGGA-GGCGA	TTTATCATATGAAAC	95
PreTerm_1513	1763653	1763687	1763661	-	AATTTATGCGACAGG	TGTTTCGAAGGG	GAG	CCCTTTGGGATA	TTTTTCTGTCTAGCA	83
PreTerm_1514	1763835	1763892	1763843	-	AGATTATCGGGTAAG	TGATGCCGGAAATCT-G-GATAGA	GTTT	TCTATCGTAAGATTTTCGGCATTG	TTTTTACTGTTTTTT	85
PreTerm_1515	1763838	1763889	1763846	-	TTATCGGGTAAGTGA	TGCCGGAAATCT-G-GATAGA	GTTT	TCTATCGTAAGATTTTCGGCA	TTGTTTTTACTGTTT	81
PreTerm_1516	1764995	1765037	1765003	-	AAGCCCCTGCCGTTT	TCTGGCCGGAGAGG	CTTTTCC	CCTCTCCGGTCACA	TGCCTTTTAAAATAA	78
PreTerm_1517	1768612	1768584	1768604	+	CGAATGGACAGCATA	TACCTCCGT	ATT	ACGGGGGGA	TTTTGTGAGTGGTGA	79
PreTerm_1518	1769662	1769701	1769670	-	ATAGTTCGGAATTAA	TAAAAGCCGCTTCT	GAAA	AGAAGCGGCTTTTA	TATATCTCCAATCCT	100
PreTerm_1519	1769709	1769670	1769701	+	AGGATTGGAGATATA	TAAAAGCCGCTTCT	TTTC	AGAAGCGGCTTTTA	TTAATTCCGAACTAT	100
PreTerm_1520	1769704	1769675	1769696	+	TGGAGATATATAAAA	GCCGCTTCT	TTTC	AGAAGCGGC	TTTTATTAATTCCGA	100
PreTerm_1521	1769667	1769696	1769675	-	TCGGAATTAATAAAA	GCCGCTTCT	GAAA	AGAAGCGGC	TTTTATATATCTCCA	100
PreTerm_1522	1770188	1770224	1770196	-	CGGCCATTATGGCTT	TTGCCTTGATAAA	AAA	TTTATCAGGGCTG	TTTTTCGTGATGAAT	84
PreTerm_1523	1770190	1770222	1770198	-	GCCATTATGGCTTTT	GCCTTGATAAA	AAA	TTTATCAGGGC	TGTTTTTCGTGATGA	95
PreTerm_1524	1770247	1770281	1770255	-	ATAAGATTTCTTTGG	TGCAGGGTTATT	CAA	AATAGCCCTGCA	TTTTCAGTATTATAG	100
PreTerm_1525	1772055	1772033	1772047	+	AATCATGCCCAATCC	CGCTTT	TTT	AAGGCG	TTTTTCAACATAGGC	78
PreTerm_1526	1773160	1773188	1773168	-	GATAAAGCCTTCAAA	GGGCTGGAA	TAT	TTTCAGCCC	TTACCTCTCTCCAAG	79
PreTerm_1527	1776524	1776476	1776516	+	TAACTCCAGCAATAT	TGGGTAATGCGGGAAAGCT	GAC	GGTTATTCTGCATTACCCA	TTTTTTTGGCTTGTT	100
PreTerm_1528	1778395	1778415	1778403	-	TAGGTTTTTCTCGCT	TTTTA	GAA	TAAAA	TTTTTCGTTTTTTAT	81
PreTerm_1529	1778502	1778472	1778494	+	AAGCCCACAAAAAAA	GCAGCTCGA	GATGA	TCGAGCTGC	TTTTCGTAAAAGCGA	95
PreTerm_1530	1778464	1778494	1778472	-	TCGCTTTTACGAAAA	GCAGCTCGA	TCATC	TCGAGCTGC	TTTTTTTGTGGGCTT	100
PreTerm_1531	1779467	1779487	1779475	-	CTTCAGCTTCGCGAA	GCACA	CGT	TGTGC	TTTTTCCGAGATACG	82
PreTerm_1532	1780222	1780263	1780230	-	AAATAGATAATAAAA	ACCGGACATATCTAT	TAAA	ATAGAGATATCCGGC	TTTTTATTACTTAAA	81
PreTerm_1533	1780223	1780262	1780231	-	AATAGATAATAAAAA	CCGGACATATCTAT	TAAA	ATAGAGATATCCGG	CTTTTTATTACTTAA	76
PreTerm_1534	1780270	1780231	1780262	+	TTAAGTAATAAAAAG	CCGGATATCTCTAT	TTTA	ATAGATATGTCCGG	TTTTTATTATCTATT	100
PreTerm_1535	1780324	1780355	1780332	-	AAATAGAAATAAATT	TATATAATAT	AAAT	ATATTATGTA	TTTTTTGTATATTTT	86
PreTerm_1536	1781408	1781382	1781400	+	ATATCCATATTGATC	TTGGAAGC	GCG	GCTTCCAA	TGATATGACCTATAC	76
PreTerm_1537	1782026	1782050	1782034	-	CATCTTTATGTTCAG	CCTTCCT	ATT	GGGAAGG	TTTTTGTGTCGCCGT	91
PreTerm_1538	1784151	1784112	1784143	+	GTTCCAGATTTTCAT	GCGGGATAAGGGCG	GTAT	TGCTCTTATCCGGC	TGTATGGGGGATGAA	77
PreTerm_1539	1792960	1792988	1792968	-	TGTCGCATTACGGGG	CGATCCCCC	CGG	GGGGGAGCG	TTTTCAGGCACGCCC	95
PreTerm_1540	1795190	1795166	1795182	+	CGCGCTCAAATGGCG	GAATCAG	GGG	CTGATTC	TTTCCTCGAAAGCAG	79
PreTerm_1541	1795538	1795572	1795546	-	GAAATTGTTTTTTCG	GTCGGGGCGG	TTATCGC	TTGCTCCGAC	TTTTCTTTTACATTT	82
PreTerm_1542	1796981	1796962	1796973	+	GTTTGTTCTCCTATC	GCCT	ATAA	AGGC	TTTTTCATTGCGGAA	78
PreTerm_1543	1797402	1797432	1797410	-	AATTTACAAAAAAAA	GGCCGTTTTT	CAA	AAAAACGGCC	TTTTTTAAAAACAGC	100
PreTerm_1544	1797440	1797410	1797432	+	GCTGTTTTTAAAAAA	GGCCGTTTTT	TTG	AAAAACGGCC	TTTTTTTTGTAAATT	100
PreTerm_1545	1799007	1799036	1799015	-	GTCTATCTAAAAAAA	CAGGCCATC	GAGA	GATGACCTG	TTTTAAATTTGAATT	79
PreTerm_1546	1799044	1799015	1799036	+	AATTCAAATTTAAAA	CAGGTCATC	TCTC	GATGGCCTG	TTTTTTTAGATAGAC	100
PreTerm_1547	1799101	1799057	1799093	+	TTAGATAGACTAAAT	AATAAAAGCCGATCTGG	ATT	TCAGACCGGCTTTTATC	TTTTCCGCTTAAAAC	95
PreTerm_1548	1799051	1799091	1799059	-	TTTAAGCGGAAAAGA	TAAAAGCCGGTCTG	AAATC	CAGATCGGCTTTTA	TTATTTAGTCTATCT	100
PreTerm_1549	1799099	1799059	1799091	+	AGATAGACTAAATAA	TAAAAGCCGATCTGG	ATT	TCAGACCGGCTTTTA	TCTTTTCCGCTTAAA	100
PreTerm_1550	1799056	1799086	1799064	-	GCGGAAAAGATAAAA	GCCGGTCTG	AAATC	CAGATCGGC	TTTTATTATTTAGTC	100
PreTerm_1551	1799094	1799064	1799086	+	GACTAAATAATAAAA	GCCGATCTGG	ATT	TCAGACCGGC	TTTTATCTTTTCCGC	100
PreTerm_1552	1800913	1800937	1800921	-	ATGAAAGAACAGCTT	GCCCGTG	AAC	CTCGGGC	TTTTCCCCGTTTAGA	79
PreTerm_1553	1801745	1801722	1801737	+	CTTCTTTAAAGAAAA	TATTAC	ATAA	GTGATA	TTTTTTTATAATTAC	86
PreTerm_1554	1803472	1803430	1803464	+	CTTTAATATTTCAAA	GGAAGAAGGGCTTT	TTTAACC	AAGGCCTTTCTTCC	TTCTAAAAGACCTTT	79
PreTerm_1555	1804082	1804058	1804074	+	CATCTTTAAAAAAAA	GCCGCCT	CAA	AGGCGGC	TTTTTTTATGGGCAA	100
PreTerm_1556	1804050	1804074	1804058	-	TTGCCCATAAAAAAA	GCCGCCT	TTG	AGGCGGC	TTTTTTTTAAAGATG	100
PreTerm_1557	1804893	1804919	1804901	-	GCATCCTTATTCTAT	CTGGGCGC	GCC	GTGCCCAG	TTGATGAGCGCCTTT	81
PreTerm_1558	1805511	1805529	1805519	-	ATGAGCGAGTAGATG	GCCA	TAA	TGGC	TTTTTATTATCACCG	87
PreTerm_1559	1806181	1806156	1806173	+	TTTTTATAGAATTGA	TTCCGAT	AACC	ATTGGAA	TTTTTCTTGGGTGAC	81
PreTerm_1560	1806321	1806282	1806313	+	AAAAATGATATAAAA	AAGACGTCTTCTAT	TCTA	ATAGAAGACGCCTC	TTTCTAAAGAGCAAT	77
PreTerm_1561	1806319	1806284	1806311	+	AAATGATATAAAAAA	GACGTCTTCTAT	TCTA	ATAGAAGACGCC	TCTTTCTAAAGAGCA	82
PreTerm_1562	1806276	1806311	1806284	-	TGCTCTTTAGAAAGA	GGCGTCTTCTAT	TAGA	ATAGAAGACGTC	TTTTTTATATCATTT	100
PreTerm_1563	1806736	1806714	1806728	+	AGACCAAAGCTCGCT	CCCCA	ATATC	TGGGG	TTTTGTGCCATCCTG	77
PreTerm_1564	1808900	1808935	1808908	-	CGCGATCCTGTTGAT	TTAGCCTGACGT	TTTG	GCGTCAGGCTTC	TTTTTAATAAAAAGT	78
PreTerm_1565	1808903	1808932	1808911	-	GATCCTGTTGATTTA	GCCTGACGT	TTTG	GCGTCAGGC	TTCTTTTTAATAAAA	100
PreTerm_1566	1811576	1811550	1811568	+	GTGTATCTATTTGTT	CTGACCGA	AGA	TCGGTTAG	TTGTTCGTGCAATAA	79
PreTerm_1567	1812685	1812650	1812677	+	GTTGGAGAATATAAC	GTCCCGTCATGG	CTAA	CCGCGAAGGGGC	TTTTTCCGGTTTTTC	78
PreTerm_1568	1814156	1814126	1814148	+	AGAGCATCTTCAGCC	GCG-ATACCA	AATT	TGGTATCCGC	TTTTCCTGTTGCAAT	77
PreTerm_1569	1816564	1816596	1816572	-	AAAATATCAAAAGAA	CGGCGTGTC	TTATCTT	GATGCGCCG	TTTTTTTATAGGGAT	91
PreTerm_1570	1817908	1817927	1817916	-	TTATCTTATCACAGG	CAAA	GCCA	TTTG	TTTTTTGTTATTGAA	86
PreTerm_1571	1820655	1820674	1820663	-	CTCTATCGGGGTCGT	GGTA	TTCT	TACC	TTTTTTACTTTCATT	83
PreTerm_1572	1823859	1823830	1823851	+	CTTTTAGTTCTAAAA	TCCCGTCTC	TTCG	GAGGCGGGA	TTTTTTTATTGGGGT	100
PreTerm_1573	1823822	1823851	1823830	-	ACCCCAATAAAAAAA	TCCCGCCTC	CGAA	GAGACGGGA	TTTTAGAACTAAAAG	83
PreTerm_1574	1824535	1824554	1824543	-	CCGGCTTGTTTGATC	GGTT	ATCA	AGCC	TTTTTGTTTAAAATC	76
PreTerm_1575	1826173	1826194	1826181	-	TTGTTACGATTCTAG	GGCTG	ATAA	CAGCC	TTTATTTTTGGGTAT	88
PreTerm_1576	1826416	1826379	1826408	+	TGTCACTGTCAAAAA	AATTGCCGCTGTT	TTTC	AACAGCGGCAAAA	TTTCATTTTCCAAGG	83
PreTerm_1577	1826415	1826380	1826407	+	GTCACTGTCAAAAAA	ATTGCCGCTGTT	TTTC	AACAGCGGCAAA	ATTTCATTTTCCAAG	80
PreTerm_1578	1826373	1826406	1826381	-	TTGGAAAATGAAATT	TTGCCGCTGTT	GAAA	AACAGCGGCAA	TTTTTTTGACAGTGA	100
PreTerm_1579	1831619	1831637	1831627	-	CTTCAGAATAAAACT	GCCC	TTC	GGGA	TTTTCTTTTCTTAAA	76
PreTerm_1580	1831937	1831907	1831929	+	GCCTCACCTTCCTTT	GACGCTGTCT	TAGA	AGA-AGCGTC	TTTTTCTACGAAACA	82
PreTerm_1581	1832120	1832160	1832128	-	GTTACAATCGGGGGT	GCCGATGCAGGATT	AGGGG	AATCCTGTATCGGC	TTTTGTAAAATCTGT	100
PreTerm_1582	1832712	1832747	1832720	-	AATTTTAGCCTTCCC	TCA-TCCAGATTC	CGC	GAATCTGGATTGA	TTAGGTTTTTTAAAC	79
PreTerm_1583	1832716	1832744	1832724	-	TTTAGCCTTCCCTCA	TCCAGATTC	CGC	GAATCTGGA	TTGATTAGGTTTTTT	88
PreTerm_1584	1835882	1835859	1835874	+	CGGGTTTGGTGTCAG	GCGGCA	CCAT	TGCTGC	TTTTGTGCTGACAGG	77
PreTerm_1585	1839948	1839972	1839956	-	CCAATTTTTTAGAGA	CCGCATT	TTT	AATGCGG	TTTTTTTATGCCTTT	100
PreTerm_1586	1840702	1840680	1840694	+	GTCAAAAGCCAACGC	CGGTTT	TCT	AAGCCG	TTTTGTCATTTTTTT	80
PreTerm_1587	1844318	1844355	1844326	-	GAGCTACCTGCGTTG	GCGGCGGGGACGT	TACC	ACGTTCCAGCTGC	TTCATACCAAGCGAG	79
PreTerm_1588	1844728	1844761	1844736	-	ATCGCCATAAAAAAA	GGCATGCGCTG	TTTC	CAGCCCATGCC	TTTTTCTTATTCGTT	100
PreTerm_1589	1844769	1844736	1844761	+	AACGAATAAGAAAAA	GGCATGGGCTG	GAAA	CAGCGCATGCC	TTTTTTTATGGCGAT	100
PreTerm_1590	1847507	1847526	1847515	-	ATACCGATGGTCAAA	TCCC	GCTT	GGGA	TTTTTGGTTTCTTCT	82
PreTerm_1591	1848226	1848169	1848218	+	GAAATCTTTGTAACC	ACTGTTCCTGCTTATAGAGTGGAA	ATA	TTCCATTCTATAAGCAA-AACAGG	AATTTCTTTAGGCTT	78
PreTerm_1592	1848162	1848217	1848170	-	AGCCTAAAGAAATTC	CTGTT-TTGCTTATAGAATGGAA	TAT	TTCCACTCTATAAGCAGGAACAG	TGGTTACAAAGATTT	90
PreTerm_1593	1849532	1849509	1849524	+	AAGCGCGGCTCAAAA	TAGGCA	TTTT	TGCCTA	TTTTTTTCAATAATT	100
PreTerm_1594	1849735	1849758	1849743	-	TTGGGAAATGTTAAA	TAA-GGC	AAC	GCCGTTA	TTTTTTATTTTAAGA	86
PreTerm_1595	1852321	1852288	1852313	+	AAGACATCAAAAAAA	AGCCTGCCCTT	TTTC	AAGGACAGGCG	TTTTAACTTTAAGCC	76
PreTerm_1596	1852320	1852289	1852312	+	AGACATCAAAAAAAA	GCCTGCCCTT	TTTC	AAGGACAGGC	GTTTTAACTTTAAGC	77
PreTerm_1597	1852281	1852312	1852289	-	GCTTAAAGTTAAAAC	GCCTGTCCTT	GAAA	AAGGGCAGGC	TTTTTTTTGATGTCT	100
PreTerm_1598	1853102	1853145	1853110	-	ATGCCTTGGGCATGG	GATTGGCAACCGCCG	CAGTGA	TGGCGGCTTCCAATC	TTTTGGTTTCTGTGT	93
PreTerm_1599	1857505	1857532	1857513	-	TGATTATCGCTTCGG	CGGTTCAG	CTGA	CGGAATCG	TTTTTTCGTAAATTC	79
PreTerm_1600	1858125	1858158	1858133	-	TAATTATTAAAAAGC	GTCAAGACGCGG	ATT	CCGC-TCTTGTC	TTTTTATAAAAGATT	88
PreTerm_1601	1858127	1858156	1858135	-	ATTATTAAAAAGCGT	CAAGACGCGG	ATT	CCGC-TCTTG	TCTTTTTATAAAAGA	83
PreTerm_1602	1858168	1858149	1858160	+	ACAAGAGCGGAATCC	GCGT	CTTG	ACGC	TTTTTAATAATTAGA	78
PreTerm_1603	1859152	1859128	1859144	+	TTAAAGGTAATCGTA	TCGCTGA	CAA	TCAGCGA	TTGATTGCGGGCAAT	79
PreTerm_1604	1861364	1861344	1861356	+	TATTGATCTCGATCA	CGCAA	TTA	TTGCG	TTTTTTGATGAAGAT	91
PreTerm_1605	1863481	1863504	1863489	-	ACTTTGGCTACCTGT	TCAAAG	GTTT	CTTTGG	TTTTTTCCCAATCGT	76
PreTerm_1606	1869660	1869694	1869668	-	GTGTCGGGGGCTTTG	GCAACCGTCAGA	TGTT	TCTGACGGC-GC	TTTTTGGCCTTGGCC	80
PreTerm_1607	1872696	1872663	1872688	+	CGCGCTAACCCCCAA	GACGGACAGA	AGCCGA	TCTGTCCGTC	TCCCTTTCCAGACCT	81
PreTerm_1608	1873831	1873851	1873839	-	GATCATATGGGCATC	GCTG	CCCAT	CAGC	TTTTTGATTTTTTCT	84
PreTerm_1609	1873866	1873886	1873874	-	AGGCGGTTATAAATA	TCGCG	TGG	CGGGA	TTTTTTCGATCATAT	77
PreTerm_1610	1874163	1874143	1874155	+	ATAGACGACCTTTTT	GATGA	CGA	TCATC	TTTTTAACGAGAGGG	78
PreTerm_1611	1882051	1882009	1882043	+	CGCCGCTTTTTAGAA	GATATGCCAGCCCTCT	CAA	AAAGGGCTGGCACAGC	TTTATTATGCTTCGA	95
PreTerm_1612	1882001	1882043	1882009	-	TCGAAGCATAATAAA	GCTGTGCCAGCCCTTT	TTG	AGAGGGCTGGCATATC	TTCTAAAAAGCGGCG	100
PreTerm_1613	1882049	1882011	1882041	+	CCGCTTTTTAGAAGA	TATGCCAGCCCTCT	CAA	AAAGGGCTGGCACA	GCTTTATTATGCTTC	78
PreTerm_1614	1882003	1882041	1882011	-	GAAGCATAATAAAGC	TGTGCCAGCCCTTT	TTG	AGAGGGCTGGCATA	TCTTCTAAAAAGCGG	100
PreTerm_1615	1882005	1882039	1882013	-	AGCATAATAAAGCTG	TGCCAGCCCTTT	TTG	AGAGGGCTGGCA	TATCTTCTAAAAAGC	100
PreTerm_1616	1882412	1882393	1882404	+	TAAATGATTCGCCAT	CGGC	TGAA	GCCG	TTTTTCTAAAAAATA	82
PreTerm_1617	1882531	1882506	1882523	+	AAAATCAACAGTCAG	GACAGA	AATAAC	TCTGTC	TTTTTATCCCCATAA	78
PreTerm_1618	1882833	1882851	1882841	-	CTGGTTATTGTCGGA	GCCG	TCG	CGGC	TTTTTGTGTAAATTC	91
PreTerm_1619	1883615	1883589	1883607	+	TTTGGAAGCGAGAAG	CGACGGCT	TTC	AGCCGGTG	TTTTTTTCGTCAAAG	91
PreTerm_1620	1885516	1885483	1885508	+	TTCCTGAACGAAGCT	GCGCT-TCCTG	CGGAT	CAGGATAGCGC	TTTATCAAGCTGCCT	80
PreTerm_1621	1891508	1891538	1891516	-	TGGCTGCTTTTGTTA	TTAGGGGCAG	AAA	TTGCCCCTAA	TTTACCTGTCAGCCG	93
PreTerm_1622	1893343	1893397	1893351	-	ATATGAATTGATTTT	TATTAGGTGGATTATTTTACCT	TAT	AGGTAAGGTAATCTACCTAATA	TTTATAACAAGATAA	100
PreTerm_1623	1896829	1896799	1896821	+	ATTAAGAATCTGAAA	CAGCCTG	TTATCTATT	CAGGCTG	TTTTTATCTATTATT	85
PreTerm_1624	1899790	1899819	1899798	-	GAGATGAGGGGCAGG	GAGATGG	GGATGGAG	CCATCTC	TTTTGTTTTTTATCT	88
PreTerm_1625	1900272	1900302	1900280	-	GCCCCCGCAACCAAC	ACCGTTAGC	CCTCA	GCTAACGGC	TTTTTTTTGCCTAAT	100
PreTerm_1626	1900273	1900301	1900281	-	CCCCCGCAACCAACA	CCGTTAGC	CCTCA	GCTAACGG	CTTTTTTTTGCCTAA	89
PreTerm_1627	1900309	1900281	1900301	+	TTAGGCAAAAAAAAG	CCGTTAGCT	GAG	GGCTAACGG	TGTTGGTTGCGGGGG	79
PreTerm_1628	1909188	1909231	1909196	-	GAATGATGGCTCAGG	CTAACAGGCGGTAAT	CACAAT	ATTACCACCTGTTAG	TTTTTTAAAATCAAA	100
PreTerm_1629	1909587	1909567	1909579	+	TTTTTTCTTCGTGAT	TTCAG	AGG	CTGGA	TTTTCTTTTGTGACA	79
PreTerm_1630	1913239	1913219	1913231	+	TTTCTCTTAACTTCT	GAGGC	TTC	GCCTC	TTATTCCAGTTATCC	76
PreTerm_1631	1914124	1914154	1914132	-	GCCCCCGCAACCAAC	ACCGTTAGC	CCTCA	GCTAACGGC	TTTTTTTTGCCTAAT	100
PreTerm_1632	1914161	1914133	1914153	+	TTAGGCAAAAAAAAG	CCGTTAGCT	GAG	GGCTAACGG	TGTTGGTTGCGGGGG	79
PreTerm_1633	1914125	1914153	1914133	-	CCCCCGCAACCAACA	CCGTTAGC	CCTCA	GCTAACGG	CTTTTTTTTGCCTAA	89
PreTerm_1634	1919928	1919968	1919936	-	TCAATTTTGTAAGAA	TAGCCTCGTCGAAG	CATAT	TTTCGGCGGGGCTG	TTTTTTTATCTCCTG	100
PreTerm_1635	1919930	1919966	1919938	-	AATTTTGTAAGAATA	GCCTCGTCGAAG	CATAT	TTTCGGCGGGGC	TGTTTTTTTATCTCC	95
PreTerm_1636	1920429	1920452	1920437	-	GAATTGCGTCATATG	GCCGAG	CAGG	CTCGGC	TTGGTTTGGCAACCG	79
PreTerm_1637	1922804	1922781	1922796	+	AAAAGAAGCGACTAA	GGCTT	CAGAAA	AAGCC	TTTTTTTCCGGTATC	86
PreTerm_1638	1925296	1925275	1925288	+	ATCCAGCGGTTTTTT	CGCG	GCCAAA	CGCG	TTTTTTCGTCCAGCG	81
PreTerm_1639	1927967	1927989	1927975	-	TGTCTTTATAATCAA	TCAGAA	ATA	TTCAGA	TTTTTTATAATAAAA	79
PreTerm_1640	1928837	1928859	1928845	-	ATAAGTAATGACTGC	CCGTC	AATAA	GATGG	TTTTTTGGTTGAAAG	77
PreTerm_1641	1929434	1929383	1929426	+	TTTCCAGTCACTAAT	CCCTTCACCGAAATAGCGTTT	TCC	AAGCTCTATTT-GCTGGAGGG	TTTTTCCGCTTTCGA	82
PreTerm_1642	1932232	1932259	1932240	-	ACAACAATCTGTGCC	GCAGC-CCC	TTT	GGGCGCTGC	TTCTTTATGGATAGA	83
PreTerm_1643	1932592	1932534	1932584	+	ACGCCTAGAAATACC	TCT-CAAAAGACCCCTGCCCTTTT	GTTC	AGAACGGTAGGGGTTTTTTGTAGA	TATCTTCGATTCCAT	83
PreTerm_1644	1932581	1932544	1932573	+	ATACCTCTCAAAAGA	CCCCTGCCCTTTT	GTTC	AGAACGGTAGGGG	TTTTTTGTAGATATC	100
PreTerm_1645	1933718	1933692	1933710	+	ATCCCGCTCCCCTTA	CAGGCCAT	TTT	ATGGCCTG	TTGGGTGTCGGCTTG	83
PreTerm_1646	1934316	1934355	1934324	-	AAAAAAGAGAAAAAA	GCGTGACTATCGT	AAAATG	AGGATAGTCACGC	TTTCTTGAGAAAGAA	95
PreTerm_1647	1934363	1934324	1934355	+	TTCTTTCTCAAGAAA	GCGTGACTATCCT	CATTTT	ACGATAGTCACGC	TTTTTTCTCTTTTTT	100
PreTerm_1648	1936172	1936137	1936164	+	TCTCTTTTCCAGATA	GGCCCGAATAT	ACCTTA	ATATTCGGGCA	TTTTTTAAACAGCCT	91
PreTerm_1649	1936171	1936138	1936163	+	CTCTTTTCCAGATAG	GCCCGAATAT	ACCTTA	ATATTCGGGC	ATTTTTTAAACAGCC	86
PreTerm_1650	1938040	1937992	1938032	+	GGTAAAATCAGCCTA	TCAATA-GGCCTGTCTATG	AAGGG	CATAGACAGGCCATAA-GA	TTTTCTTTTTTATCA	91
PreTerm_1651	1937988	1938029	1937996	-	TAAAAAAGAAAATCT	TATGGCCTGTCTATG	CCCTT	CATAGACAGGCC-TA	TTGATAGGCTGATTT	83
PreTerm_1652	1937990	1938026	1937998	-	AAAAGAAAATCTTAT	GGCCTGTCTATG	CCCTT	CATAGACAGGCC	TATTGATAGGCTGAT	100
PreTerm_1653	1941245	1941223	1941237	+	ATAGATACAAAAAAA	GCACC	CTAAA	GGTGC	TTATTTTTAGAAACT	77
PreTerm_1654	1941215	1941237	1941223	-	AGTTTCTAAAAATAA	GCACCT	TTA	GGGTGC	TTTTTTTGTATCTAT	100
PreTerm_1655	1941407	1941435	1941415	-	TTTTGCCCCAAATTT	TAAAAAAAA	GCG	TTTTTTTTA	TTTTTTTTGCAAAAA	93
PreTerm_1656	1941447	1941475	1941455	-	TAAAGGTATAGCTTT	CTGAAAAAC	TTG	GTTTTTCAG	TTCTTTTTGCCCCAA	95
PreTerm_1657	1945056	1945092	1945064	-	TCGTTAGAAAAGCAT	CAAGTCTTTTGCC	TGG	GGCAAAGGTCATG	TTGTTATATTTCAGA	76
PreTerm_1658	1947076	1947046	1947068	+	CAAAGTAACAAAAAA	GGCTCCGAA	AACTA	TTCGGAGCC	TTTTTTTATTAGGAT	100
PreTerm_1659	1947038	1947068	1947046	-	ATCCTAATAAAAAAA	GGCTCCGAA	TAGTT	TTCGGAGCC	TTTTTTGTTACTTTG	100
PreTerm_1660	1950784	1950819	1950792	-	CTTTGGATTCTTTAG	T-GGCTATACCCT	GAAA	AGGG-ATAGCCTA	TTTTTTTATGGGTAA	89
PreTerm_1661	1950786	1950818	1950794	-	TTTGGATTCTTTAGT	GGCTATACCCT	GAAA	AGGG-ATAGCC	TATTTTTTTATGGGT	86
PreTerm_1662	1952283	1952261	1952275	+	CAGTTTGACGCAAGA	GAGCCG	CAG	CGGCTC	TTAAATCTTCGGTAC	77
PreTerm_1663	1954170	1954191	1954178	-	AAAAAAACGGCCGTG	GCAAT	CAAA	ATTGC	TTTTTTCCTGTGCTG	81
PreTerm_1664	1957110	1957128	1957118	-	TACGCTTTTACTCCG	GCAC	CGC	GTGC	TTTTTCAGCATGAGG	80
PreTerm_1665	1959813	1959792	1959805	+	AAGAATCATCAACGG	TTGG	CCTTGT	CCAA	TTTTTTTGGACAGCG	76
PreTerm_1666	1960386	1960432	1960394	-	CGGCCGGGGAACTCC	ACGTGATTTAAGCCTGCT	AAG	AGATGGCTTAAATCAGGC	TTTTATTCTTTATGA	80
PreTerm_1667	1963023	1962988	1963015	+	CTATGAGCCTTTCTA	CGGGTCGATCATC	CCT	GGAGG-CGACCCG	TTTTTTCTAATTTAA	89
PreTerm_1668	1963762	1963707	1963754	+	GCTGAAAAATCTGAA	TAAGGATAATGATCCGCCTGTC	ATAC	GGCAGGCGGATTTTTCTTCATA	TTTTTATATTATTTT	100
PreTerm_1669	1963750	1963719	1963742	+	GAATAAGGATAATGA	TCCGCCTGTC	ATAC	GGCAGGCGGA	TTTTTCTTCATATTT	100
PreTerm_1670	1963711	1963742	1963719	-	AAATATGAAGAAAAA	TCCGCCTGCC	GTAT	GACAGGCGGA	TCATTATCCTTATTC	79
PreTerm_1671	1965295	1965316	1965303	-	ACGCCAGCGGCTTGT	GGTGC	TTTT	GCGCC	TTTTGTTATAGTCCA	78
PreTerm_1672	1971262	1971282	1971270	-	GAGGCATTTCTCGAA	GCTG	TTCTT	CAGC	TTTTTTATAAATATA	84
PreTerm_1673	1972894	1972912	1972902	-	CTTTCTTCCCTTTTA	CAAG	ACG	CTTG	TTTTTAATATTTTTT	80
PreTerm_1674	1973540	1973581	1973548	-	GCTTCAATCTCTATA	GCGGATAGGCAGGCG	TTCT	CGCCTGCCTAACAGC	TCTATTCCGATATCC	100
PreTerm_1675	1973955	1973930	1973947	+	TTTCCTCCTATTATA	TGGCACC	GTTA	GGTGCCG	TTCTTCGTATGGGAA	76
PreTerm_1676	1977899	1977867	1977891	+	CAAAATATAAAATGC	TTGGAGAA	CCCTTGATT	TTCTCCGA	TTTTTTAGTTTTGGT	79
PreTerm_1677	1978566	1978546	1978558	+	ACGTTTACAGCATTA	TGGCT	ATC	AGTCA	TTTTTTGTCCATCCG	83
PreTerm_1678	1978592	1978572	1978584	+	CATTTTTTGTCCATC	CGCAT	GAT	ATGCG	TTTTTACAACCGTGA	82
PreTerm_1679	1980221	1980242	1980229	-	TTTAAAATCGAAGGT	CGGC	AGCGTA	GCCG	TTTTTATACGACAGA	76
PreTerm_1680	1982020	1981992	1982012	+	TCAGAGATAAAAAAA	GGCAGAGAA	AAA	TCCTCTGCC	TTTTTATGTAAGGTA	100
PreTerm_1681	1981984	1982012	1981992	-	TACCTTACATAAAAA	GGCAGAGGA	TTT	TTCTCTGCC	TTTTTTTATCTCTGA	100
PreTerm_1682	1985703	1985730	1985711	-	TTGACTGGTCACCAG	CACCATCA	ACAA	TGGTGGTG	TTTTCTTTGGTGATG	91
PreTerm_1683	1986412	1986438	1986420	-	CGTGAAACAAAAAAA	GCCCCTGC	GAT	GCAGGGGC	TTTTTGTTTGATGGC	100
PreTerm_1684	1986446	1986420	1986438	+	GCCATCAAACAAAAA	GCCCCTGC	ATC	GCAGGGGC	TTTTTTTGTTTCACG	100
PreTerm_1685	1987218	1987253	1987226	-	TGGCGGAAGATCCGC	ACCAGCTCATCG	TCCA	CGATGAGCCGGG	TTTCCTTGCCAGGCG	80
PreTerm_1686	1987219	1987252	1987227	-	GGCGGAAGATCCGCA	CCAGCTCATCG	TCCA	CGATGAGCCGG	GTTTCCTTGCCAGGC	82
PreTerm_1687	1987950	1987906	1987942	+	GCATCGTGGAGCTGC	TGGACGCGGCGCGCC	AGGCGGC	GGCGCGCAGTGTCAA	TTCGTTGATGACGGC	79
PreTerm_1688	1988133	1988167	1988141	-	GGCAACTCATTTCCC	AATTTCCCAGAC	ACT	GTCTGGGAAATC	TTGGGTTGGGGGTAT	81
PreTerm_1689	1988135	1988165	1988143	-	CAACTCATTTCCCAA	TTTCCCAGAC	ACT	GTCTGGGAAA	TCTTGGGTTGGGGGT	100
PreTerm_1690	1989752	1989729	1989744	+	GGCTTGATCTGACTC	AGGGGC	TTCG	GCCCCA	TTTTTGTAGGTTGCG	80
PreTerm_1691	1995104	1995070	1995096	+	GCTCGATCACCGATT	GAGGGCCACCGC	GAA	GCGGTGGCGCAC	TGTGTCTATTTCGGT	86
PreTerm_1692	1995863	1995903	1995871	-	GCGGACGTGGCCGGA	CGGTCGCCGCAGGTG	CGG	CACCGGCGGCTACGG	TGATCTTGTTCAATT	82
PreTerm_1693	1995991	1995959	1995983	+	CACCCTTCAGGCACT	GGACGCGACCC	TGGC	GGGT-GCGTCC	TTGCGTGAGGTGGCT	80
PreTerm_1694	1996933	1996972	1996941	-	CTTCCACTCGTTGAT	CCACGAGAA-GCGGT	GCA	GCCGCCTTCCCGTGG	TTTCGCGGATGGACG	86
PreTerm_1695	1999372	1999335	1999364	+	GTGCTGCCCGCCGAC	CGGCTGGGCCGG	GCGCTG	CCGTCCCTGCCG	CTTTGCCGCCGCCTC	76
PreTerm_1696	1999448	1999406	1999440	+	GCTGTTCCTGTTGAG	CGTGCAGTGCGAGCGC	ATCC	GCGC-CGCACTTCGCG	TTGTCTCCGGCGCAG	95
PreTerm_1697	1999598	1999628	1999606	-	GTGCAGACAGGCTTT	CGACGCGGC	CCGGT	GCCGCGTCC	TTTTGTCTTGCCTTC	93
PreTerm_1698	1999599	1999627	1999607	-	TGCAGACAGGCTTTC	GACGCGGC	CCGGT	GCCGCGTC	CTTTTGTCTTGCCTT	90
PreTerm_1699	1999763	1999817	1999771	-	CGGGGCGCTGTCCGG	TGCCGGCCGCCCCAGGACGGCG	CAC	CGCCGACTTGCCGCTGCTGGCC	TTGCTGGCCTGCTTG	79
PreTerm_1700	1999764	1999816	1999772	-	GGGGCGCTGTCCGGT	GCCGGCCGCCCCAGGACGGCG	CAC	CGCCGACTTGCCGCTGCTGGC	CTTGCTGGCCTGCTT	90
PreTerm_1701	1999875	1999844	1999867	+	CCCGGCTCGCGCCTG	GGGCGCGGCC	ACAC	GGCGGCGCGC	TTTGTAGGGGCGAAG	77
PreTerm_1702	2002333	2002309	2002325	+	TCGGTGTGACATAGA	GGGCGG	AGGGG	CCGCTC	TTTTTCTCCGTCAGC	82
PreTerm_1703	2004271	2004297	2004279	-	CTCGGCATACGGGAG	CGCAGGCG	GCC	CGCCCGCG	TTGGTAATCAGAATA	79
PreTerm_1704	2011544	2011516	2011536	+	CTATGCCGCGTTGCA	CGCGCAGCC	CAA	GGCTGCGCG	TTCTTCGTTCTGGAG	100
PreTerm_1705	2013414	2013389	2013406	+	AGCCTTTCTCTCTTC	GGCAGAG	AAAG	CACTGCC	TTTATTTAAAAGAGG	77
PreTerm_1706	2014169	2014143	2014161	+	TTTTCAATTTTGGTT	TGGAAGCG	TGC	CGCTTCCA	TTTTTAAGGGCGGCA	100
PreTerm_1707	2016588	2016623	2016596	-	CTAAAAATGAAAGCC	TTTATATGGGAT	AGCT	ATCTCATATGAA	TTTTTAAAAACGCTT	80
PreTerm_1708	2018549	2018521	2018541	+	GATGATGGCTTATTT	TAGCCAG	ATGATCA	CTGGCCA	TTTTTTCTTGGTCTG	79
PreTerm_1709	2019588	2019562	2019580	+	GAGAATCCAATAAAG	GCCCGAGA	CTT	TCACGGGC	TTTATCCGTCGCTTC	84
PreTerm_1710	2020049	2020022	2020041	+	TTTTGATCTTATTGC	TGGCAGAG	TATT	TTCTGCCA	TTTTACTTGCTTCTT	81
PreTerm_1711	2021137	2021163	2021145	-	TATTATTTTTGAAAA	TATTTTTT	TGC	AAAAAATA	TTTTTATCACATTTA	80
PreTerm_1712	2021154	2021175	2021162	-	TATATTTTTGTCTAT	TATTT	TTGA	AAATA	TTTTTTTGCAAAAAA	76
PreTerm_1713	2021586	2021560	2021578	+	AAACTATCACTAGAG	GATAGTGG	TAA	CCATTATC	TTTATTTTGAATATA	84
PreTerm_1714	2021973	2022000	2021981	-	GCGAAGTCGGAATGA	GCAAATCT	TCAT	AAATTTGC	TTTTTTCTTTTTCTC	100
PreTerm_1715	2022776	2022753	2022768	+	GATATCGTCTTGAAT	GAGGAT	GAGA	GTCCTC	TTTTGCTTTTGTTAA	78
PreTerm_1716	2024540	2024521	2024532	+	CTGTGTAGATTTGTC	TCGG	ACGA	CCGA	TTTTTTGTTCAGGAT	88
PreTerm_1717	2025519	2025498	2025511	+	AGGAGATAGGCGACT	TCGGG	AAAG	CTCGA	TTTTTCTGCTAATTG	76
PreTerm_1718	2026189	2026169	2026181	+	CGCTCGTATTTTCAA	GCTGC	TTG	GCCGC	TTTTTCTTCCAGCTT	78
PreTerm_1719	2027771	2027795	2027779	-	TACCGCCATAATCAA	G-GCGGC	CTTC	GCCGCTC	TTTTCTTATCCGCCC	78
PreTerm_1720	2027773	2027794	2027781	-	ACCGCCATAATCAAG	GCGGC	CTTC	GCCGC	TCTTTTCTTATCCGC	80
PreTerm_1721	2032855	2032800	2032847	+	TCTCAAGATCAAAAA	AGACAGAAAAGCCGTCCATGA	AAGGAAA	TCAGAGGCGGCTTTT-TGTCA	TTTTTTCATTACTTT	79
PreTerm_1722	2032793	2032846	2032801	-	AAGTAATGAAAAAAT	GACA-AAAAGCCGCCTCTGA	TTTCCTT	TCATGGACGGCTTTTCTGTC	TTTTTTGATCTTGAG	89
PreTerm_1723	2036072	2036093	2036080	-	TAGGGGCTTCTGCGG	CCAG	TTTTGT	CTGG	TTTTTTGCGCTTGGC	77
PreTerm_1724	2038529	2038565	2038537	-	GCGATAGTGAATATA	TCTTCTTCAAG	ATATTGC	CTTGAAGAAGA	TTATCACTCTTGTAT	77
PreTerm_1725	2038573	2038537	2038565	+	ATACAAGAGTGATAA	TCTTCTTCAAGG	CAATA	TCTTGAAGAAGA	TATATTCACTATCGC	77
PreTerm_1726	2043478	2043456	2043470	+	GCCCAGATCGAGCCA	GCTTTT	AGG	AGAGGC	TTTTTTGTTAAAAGC	79
PreTerm_1727	2045814	2045846	2045822	-	ATATAATTAAAAAGA	TAGTTATGAAT	ATG	ATTCATGAATA	TTTTTTGAGATTAAA	77
PreTerm_1728	2045884	2045914	2045892	-	ATACAAGCAAGCATT	GTGTTCTCCT	GCT	ACGAGAACAC	TTTAATTCTAAAATA	77
PreTerm_1729	2046187	2046213	2046195	-	TGATATCATTCCGGT	GAAATAGC	GTT	GATATTTC	TTTATTTTTGCTGAT	76
PreTerm_1730	2046468	2046498	2046476	-	CCATTGCCAGATGGG	GAAGAACGCT	AAC	AGCGTTCTTC	TTTTCAGGCGGAAGA	100
PreTerm_1731	2046471	2046495	2046479	-	TTGCCAGATGGGGAA	GAACGCT	AAC	AGCGTTC	TTCTTTTCAGGCGGA	89
PreTerm_1732	2047076	2047052	2047068	+	ATAATGGATGAGGCT	TTGGAGC	ATG	GCATCAA	TTTTTTTGATACTGC	82
PreTerm_1733	2048550	2048526	2048542	+	AATTTTATACCAAAA	GGAGGAT	TAT	ATCTTTC	TTTTTTATGCGGTGT	77
PreTerm_1734	2053338	2053305	2053330	+	AAGTTAGAGAATGAA	GCGGCTTTGGC	CACT	GTCGAAGCCGC	TATTCAATATGCTCG	83
PreTerm_1735	2053482	2053504	2053490	-	AAATGCAGCAAGAGA	GGCGGA	TGA	TCTGCC	TTTATTTCAGAAAGA	79
PreTerm_1736	2053657	2053681	2053665	-	TCGAGACTCCGCTGA	TCGGCC	AATTC	GGCCGA	TTTTTCAGCGCGTCT	89
PreTerm_1737	2054756	2054791	2054764	-	TCTTCTTCAAGAAAA	CCGACGGGTC	TTTTCTTT	GAACCGTCGG	TTTTTCTCAAAACAA	88
PreTerm_1738	2054799	2054764	2054791	+	TTGTTTTGAGAAAAA	CCGACGGTTC	AAAGAAAA	GACCCGTCGG	TTTTCTTGAAGAAGA	84
PreTerm_1739	2054804	2054858	2054812	-	TGTTTTATCTTTTGT	TTAATCCACAAAGTTATCCACA	GGC	TGGGGATAACTTTGTGGAATAG	TTTTTTCTTCTTCAA	100
PreTerm_1740	2054805	2054857	2054813	-	GTTTTATCTTTTGTT	TAATCCACAAAGTTATCCACA	GGC	TGGGGATAACTTTGTGGAATA	GTTTTTTCTTCTTCA	100
PreTerm_1741	2054808	2054854	2054816	-	TTATCTTTTGTTTAA	TCCACAAAGTTATCCACA	GGC	TGGGGATAACTTTGTGGA	ATAGTTTTTTCTTCT	100
PreTerm_1742	2054858	2054820	2054850	+	GAAAAAACTATTCCA	CAAAGTTATCCCCA	GCC	TGTGGATAACTTTG	TGGATTAAACAAAAG	83
PreTerm_1743	2054854	2054824	2054846	+	AAACTATTCCACAAA	GTTATCCCCA	GCC	TGTGGATAAC	TTTGTGGATTAAACA	77
PreTerm_1744	2054908	2054934	2054916	-	CTCTTTTCAACTTGA	GAAAAATC	GCT	GTTTTTTC	TTTTTGTTTTTTCAG	89
PreTerm_1745	2054978	2054947	2054970	+	TTCTCAAGTTGAAAA	GAGAGCC	TGTAGGAGAT	GGCTCTC	TTTTTCTTGTCATTA	81
PreTerm_1746	2058299	2058259	2058291	+	TAGTTGGGATAACTT	TGTGGATAACTGGAG	AGT	CAGTAGTTATCCCCA	TTTTTATACCTTAGT	76
